# Supplementary material for: Classifying Lung Neuroendocrine Neoplasms through MicroRNA Sequence Data Mining
Source: Cancers (Basel). 2020 Sep 17;12(9):2653. doi: 10.3390/cancers12092653 (PMC7564332; doi:10.3390/cancers12092653)
Supplement: Supplementary file 1 [file cancers-12-02653-s001.zip › Table_S1.xlsx]

## Sheet: Sheet1
Supplementary Table S1. Individual miRNA sequence read counts for all study samples
Discovery Set	Typical carcinoid 1	Typical carcinoid 2	Typical carcinoid 3	Typical carcinoid 4	Typical carcinoid 5	Typical carcinoid 6	Typical carcinoid 7	Typical carcinoid 8	Typical carcinoid 9	Typical carcinoid 10	Typical carcinoid 11	Atypical carcinoid 1	Atypical carcinoid 2	Atypical carcinoid 3	Atypical carcinoid 4	Atypical carcinoid 5	Atypical carcinoid 6	Atypical carcinoid 7	Atypical carcinoid 8	Atypical carcinoid 9	Atypical carcinoid 10	Atypical carcinoid 11	Atypical carcinoid 12	Small cell lung carcinoma 1	Small cell lung carcinoma 2	Small cell lung carcinoma 3	Small cell lung carcinoma 4	Small cell lung carcinoma 5	Small cell lung carcinoma 6	Small cell lung carcinoma 7	Small cell lung carcinoma 8	Small cell lung carcinoma 9	Large cell neuroendocrine carcinoma 1	Large cell neuroendocrine carcinoma 2	Large cell neuroendocrine carcinoma 3	Large cell neuroendocrine carcinoma 4	Large cell neuroendocrine carcinoma 5	Large cell neuroendocrine carcinoma 6	Large cell neuroendocrine carcinoma 7	Large cell neuroendocrine carcinoma 8	Large cell neuroendocrine carcinoma 9	Large cell neuroendocrine carcinoma 10	Large cell neuroendocrine carcinoma 11	Large cell neuroendocrine carcinoma 12		Validation set	Typical carcinoid 12	Typical carcinoid 13	Typical carcinoid 14
bhv1-miR-B1	0	0	0	0	0	0	0	0	0	0	0	0	0	0	0	0.5	0	0	0	0	0	0	0	0	0	0	0	0	0	0	0	0.5	0	0	0	0	0	0	0	0	0	0	0	0		bhv1-miR-B1	0	0	0
bhv1-miR-B10	0	0	0	0	0	0	0	0	0	0	0.5	0	0	0	0	0	0	0	0	0	0	0	0	0	0	0	0	0	0	0	0	0	0	0	0	0	0	0	0	0	0	0	0	0		bhv1-miR-B10	0	0	0
bhv1-miR-B2	0	0	0	0	0	0	0	0	0	0	0	0	0	0	0	0.5	0	0	0	0	0	0	0	0	0	0	0	0	0	0	0	0.5	0	0	0	0	0	0	0	0	0	0	0	0		bhv1-miR-B2	0	0	0
bhv1-miR-B3	0	0	0	0	0	0	0	0	0	0	0	0	0	0	0	0	0	0	0.5	0	0	0	0	0	0	1	0	0	0	0	0	0	0	0	0	0	0	0	0	0	0	0	0	0		bhv1-miR-B3	0	0	0
bhv1-miR-B4	0	0	1.5	0	1	0	0.5	0	0	0	0	0.5	2	0	0	1.5	0	2	0	0.5	0	0	0	0	6	0	1	1.5	0.5	0	0	0.5	0	1	1	0	0	0	0	0	0	0	0	0		bhv1-miR-B4	0	0	0
bhv1-miR-B5	0	0	1.5	0	1	0	0.5	0	0	0	0	0.5	2	0	0	1.5	0	3.5	0	0.5	0	0	0	0	6.5	0	1	1.5	0.5	0	0	0.5	0	1	1	0	0	0	0	0	0	0	0.5	0		bhv1-miR-B5	0	0	0
bhv1-miR-B6	0	0	1.5	0	1	0	0.5	0	0	0	0	0.5	2	0	0	1	0	3.5	0	0.5	0	0	0	0	6.5	0	1	1.5	0.5	0	0	0	0	1	1	0	0	0	0	0	0	0	0.5	0		bhv1-miR-B6	0	0	0
bhv1-miR-B6*	0	0	0	0	0	0	0	0	0	0	0	0	0	0	0	0	0	0	0.5	0	0	0	0	0	0	1	0	0	0	0	0	0	0	0	0	0	0	0	0	0	0	0	0	0		bhv1-miR-B6*	0	0	0
bhv1-miR-B7	0	0	0	0	0	0	0	0	0	0	0	0	0	0	0	0	0	0	0.5	0	0	0	0	0	0	1	0	0	0	0	0	0	0	0	0	0	0	0	0	0	0	0	0	0		bhv1-miR-B7	0	0	0
bhv1-miR-B8-3p	0	0	0	0	0	0	0	0	0	0	0	0	0	0	0	0	0	0	0.5	0	0	0	0	0	0	1	0	0	0	0	0	0	0	0	0	0	0	0	0	0	0	0	0	0		bhv1-miR-B8-3p	0	0	0
bhv1-miR-B8-5p	0	0	1.5	0	1	0	0.5	0	0	0	0	0.5	2	0	0	1.5	0	2	0	0.5	0	0	0	0	6	0	1	1.5	0.5	0	0	0.5	0	1	1	0	0	0	0	0	0	0	0	0		bhv1-miR-B8-5p	0	0	0
bhv1-miR-B9	0	0	0	0	0	0	0	0	0	0	0	0	0	0	0	0	0	0	0.5	0	0	0	0	0	0	1	0	0	0	0	0	0	0	0	0	0	0	0	0	0	0	0	0	0		bhv1-miR-B9	0	0	0
bkv-miR-B1-3p	0	0	0	0	0	0	0	0	0	0	0	0	0	0	0	0	0	0	0	0	0	0	0	0	0	0	0	0	0	0	0	0	0	0	0	0	0	0	0	0	0	0	0	0		bkv-miR-B1-3p	0	0	0
bkv-miR-B1-5p	0	0	0	0	0	0	0	0	0	0	0	0	0	0	0	0	0	0	0	0	0	0	0	0	0	0	0	0	0	0	0	0	0	0	0	0	0	0	0	0	0	0	0	0		bkv-miR-B1-5p	0	0	0
ebv-miR-BART1-3p	0	0	0	0	0	0	0	0	0	0	0.5	0	0	0	0	0	0	0	0	0	0	0	0	0	0	0	0	0	0	0	0	0	0	0	0	0	0	0	0	0	0	0	0	0		ebv-miR-BART1-3p	0	0	0
ebv-miR-BART1-5p	0	0	1.5	0	1	0	0.5	0	0	0	0	0.5	2	0	0	1.5	0	3.5	0	0.5	0	0	0	0	6.5	0	1	1.5	0.5	0	0	0.5	0	1	1	0	0	0	0	0	0	0	0.5	0		ebv-miR-BART1-5p	0	0	0
ebv-miR-BART10	0	0	0	0	0	0	0	0	0	0	0	0	0	0	0	0	0	0	0.5	0	0	0	0	0	0	1	0	0	0	0	0	0	0	0	0	0	0	0	0	0	0	0	0	0		ebv-miR-BART10	0	0	0
ebv-miR-BART10*	0	0	0	0	0	0	0	0	0	0	0	0	0	0	0	0	0	0	0	0	0	0	0	0	0	0	0	0	0	0	0	0	0	1	0	0	0	0	0	0	0	0	0	0		ebv-miR-BART10*	0	0	0
ebv-miR-BART11-3p	0	0	0	0	0	0	0	0	0	0	0	0	0	0	0	0	0	0	0.5	0	0	0	0	0	0	1	0	0	0	0	0	0	0	0	0	0	0	0	0	0	0	0	0	0		ebv-miR-BART11-3p	0	0	0
ebv-miR-BART11-5p	0	0	1.5	0	1	0	0.5	0	0	0	0	0.5	2	0	0	1	0	3.5	0	0.5	0	0	0	0	6.5	0	1	1.5	0.5	0	0	0	0	1	1	0	0	0	0	0	0	0	0.5	0		ebv-miR-BART11-5p	0	0	0
ebv-miR-BART12	0	0	0	0	0	0	0	0	0	0	0	0	0	0	0	0	0	0	0.5	0	0	0	0	0	0	1	0	0	0	0	0	0	0	0	0	0	0	0	0	0	0	0	0	0		ebv-miR-BART12	0	0	0
ebv-miR-BART13	0	0	0	0	0	0	0	0	0	0	0	0	0	0	0	0	0	0	0.5	0	0	0	0	0	0	1	0	0	0	0	0	0	0	0	0	0	0	0	0	0	0	0	0	0		ebv-miR-BART13	0	0	0
ebv-miR-BART13*	0	0	1.5	0	1	0	0.5	0	0	0	0	0.5	2	0	0	1	0	3.5	0	0.5	0	0	0	0	6.5	0	1	1.5	0.5	0	0	0	0	1	1	0	0	0	0	0	0	0	0.5	0		ebv-miR-BART13*	0	0	0
ebv-miR-BART14	0	0	0	0	0	0	0	0	0	0	0	0	0	0	0	0	0	0	0.5	0	0	0	0	0	0	1	0	0	0	0	0	0	0	0	0	0	0	0	0	0	0	0	0	0		ebv-miR-BART14	0	0	0
ebv-miR-BART14*	0	0	1.5	0	1	0	0.5	0	0	0	0	0.5	2	0	0	1	0	3.5	0	0.5	0	0	0	0	6.5	0	1	1.5	0.5	0	0	0	0	1	1	0	0	0	0	0	0	0	0.5	0		ebv-miR-BART14*	0	0	0
ebv-miR-BART15	0	0	0	0	0	0	0	0	0	0	0	0	0	0	0	0	0	0	0.5	0	0	0	0	0	0	1	0	0	0	0	0	0	0	0	0	0	0	0	0	0	0	0	0	0		ebv-miR-BART15	0	0	0
ebv-miR-BART16	0	0	0	0	0	0	0	0	0	0	0	0	0	0	0	0	0	0	0	0	0	0	0	0	0	0	0	0	0	0	0	0	0	0	0	0	0	0	0	0	0	0	0	0		ebv-miR-BART16	0	0	0
ebv-miR-BART17-3p	0	0	0	0	0	0	0	0	0	0	0	0	0	0	0	0	0	0	0	0	0	0	0	0	0	0	0	0	0	0	0	0	0	0	0	0	0	0	0	0	0	0	0	0		ebv-miR-BART17-3p	0	0	0
ebv-miR-BART17-5p	0	0	0	0	0	0	0	0	0	0	0	0	0	0	0	0	0	0	0	0	0	0	0	0	0	0	0	0	0	0	0	0	0	0	0	0	0	0	0	0	0	0	0	0		ebv-miR-BART17-5p	0	0	0
ebv-miR-BART18-3p	0	0	0	0	0	0	0	0	0	0	0	0	0	0	0	0	0	0	0	0	0	0	0	0	0	0	0	0	0	0	0	0	0	0	0	0	0	0	0	0	0	0	0	0		ebv-miR-BART18-3p	0	0	0
ebv-miR-BART18-5p	0	0	0	0	0	0	0	0	0	0	0.5	0	0	0	0	0	0	0	0	0	0	0	0	0	0	0	0	0	0	0	0	0	0	0	0	0	0	0	0	0	0	0	0	0		ebv-miR-BART18-5p	0	0	0
ebv-miR-BART19-3p	0	0	0	0	0	0	0	0	0	0	0	0	0	0	0	0	0	0	0	0	0	0	0	0	0	0	0	0	0	0	0	0	0	0	0	0	0	0	0	0	0	0	0	0		ebv-miR-BART19-3p	0	0	0
ebv-miR-BART19-5p	0	0	0	0	0	0	0	0	0	0	0	0	0	0	0	0	0	0	0	0	0	0	0	0	0	0	0	0	0	0	0	0	0	1	0	0	0	0	0	0	0	0	0	0		ebv-miR-BART19-5p	0	0	0
ebv-miR-BART2-3p	0	0	0	0	0	0	0	0	0	0	0.5	0	0	0	0	0	0	0	0	0	0	0	0	0	0	0	0	0	0	0	0	0	0	0	0	0	0	0	0	0	0	0	0	0		ebv-miR-BART2-3p	0	0	0
ebv-miR-BART2-5p	0	0	0	0	0	0	0	0	0	0	0	0	0	0	0	0.5	0	0	0	0.5	0	0	0	0	1	0	0	0	0	0	0	0.5	0	0	0	0	0	0	0	0	0	0	0	0		ebv-miR-BART2-5p	0	0	0
ebv-miR-BART20-3p	0	0	0	0	0	0	0	0	0	0	0	0	0	0	0	0	0	0	0	0	0	0	0	0	0	0	0	0	0	0	0	0	0	0	0	0	0	0	0	0	0	0	0	0		ebv-miR-BART20-3p	0	0	0
ebv-miR-BART20-5p	0	0	0	0	0	0	0	0	0	0	0	0	0	0	0	0	0	0	0	0	0	0	0	0	0	0	0	0	0	0	0	0	0	0	0	0	0	0	0	0	0	0	0	0		ebv-miR-BART20-5p	0	0	0
ebv-miR-BART21-3p	0	0	0	0	0	0	0	0	0	0	0	0	0	0	0	0	0	0	0.5	0	0	0	0	0	0	1	0	0	0	0	0	0	0	0	0	0	0	0	0	0	0	0	0	0		ebv-miR-BART21-3p	0	0	0
ebv-miR-BART21-5p	0	0	1.5	0	1	0	0.5	0	0	0	0	0.5	2	0	0	1	0	3.5	0	0.5	0	0	0	0	6.5	0	1	1.5	0.5	0	0	0	0	1	1	0	0	0	0	0	0	0	0.5	0		ebv-miR-BART21-5p	0	0	0
ebv-miR-BART22	0	0	0	0	0	0	0	0	0	0	0	0	0	0	0	0	0	0	0.5	0	0	0	0	0	0	1	0	0	0	0	0	0	0	0	0	0	0	0	0	0	0	0	0	0		ebv-miR-BART22	0	0	0
ebv-miR-BART3	0	0	0	0	0	0	0	0	0	0	0	0	0	0	0	0	0	0	0.5	0	0	0	0	0	0	1	0	0	0	0	0	0	0	0	0	0	0	0	0	0	0	0	0	0		ebv-miR-BART3	0	0	0
ebv-miR-BART3*	0	0	1.5	0	1	0	0.5	0	0	0	0	0.5	2	0	0	1	0	3.5	0	0.5	0	0	0	0	6.5	0	1	1.5	0.5	0	0	0	0	1	1	0	0	0	0	0	0	0	0.5	0		ebv-miR-BART3*	0	0	0
ebv-miR-BART4	0	0	1.5	0	1	0	0.5	0	0	0	0	0.5	2	0	0	1.5	0	3.5	0	0.5	0	0	0	0	6.5	0	1	1.5	0.5	0	0	0.5	0	1	1	0	0	0	0	0	0	0	0.5	0		ebv-miR-BART4	0	0	0
ebv-miR-BART4*	0	0	0	0	0	0	0	0	0	0	0	0	0	0	0	0	0	0	0.5	0	0	0	0	0	0	1	0	0	0	0	0	0	0	0	0	0	0	0	0	0	0	0	0	0		ebv-miR-BART4*	0	0	0
ebv-miR-BART5	0	0	1.5	0	1	0	0.5	0	0	0	0	0.5	2	0	0	1	0	3.5	0	0.5	0	0	0	0	6.5	0	1	1.5	0.5	0	0	0	0	1	1	0	0	0	0	0	0	0	0.5	0		ebv-miR-BART5	0	0	0
ebv-miR-BART5*	0	0	0	0	0	0	0	0	0	0	0	0	0	0	0	0	0	0	0	0	0	0	0	0	0	0	0	0	0	0	0	0	0	0	0	0	0	0	0	0	0	0	0	0		ebv-miR-BART5*	0	0	0
ebv-miR-BART6-3p	0	0	0	0	0	0	0	0	0	0	0	0	0	0	0	0	0	0	0	0	0	0	0	0	0	0	0	0	0	0	0	0	0	0	0	0	0	0	0	0	0	0	0	0		ebv-miR-BART6-3p	0	0	0
ebv-miR-BART6-5p	0	0	0	0	0	0	0	0	0	0	0	0	0	0	0	0	0	0	0	0	0	0	0	0	0	0	0	0	0	0	0	0	0	1	0	0	0	0	0	0	0	0	0	0		ebv-miR-BART6-5p	0	0	0
ebv-miR-BART7	0	0	0	0	0	0	0	0	0	0	0	0	0	0	0	0	0	0	0.5	0	0	0	0	0	0	1	0	0	0	0	0	0	0	0	0	0	0	0	0	0	0	0	0	0		ebv-miR-BART7	0	0	0
ebv-miR-BART7*	0	0	1.5	0	1	0	0.5	0	0	0	0	0.5	2	0	0	1	0	3.5	0	0.5	0	0	0	0	6.5	0	1	1.5	0.5	0	0	0	0	1	1	0	0	0	0	0	0	0	0.5	0		ebv-miR-BART7*	0	0	0
ebv-miR-BART8	0	0	1.5	0	1	0	0.5	0	0	0	0	0.5	2	0	0	1	0	3.5	0	0.5	0	0	0	0	6.5	0	1	1.5	0.5	0	0	0	0	1	1	0	0	0	0	0	0	0	0.5	0		ebv-miR-BART8	0	0	0
ebv-miR-BART8*	0	0	0	0	0	0	0	0	0	0	0	0	0	0	0	0	0	0	0.5	0	0	0	0	0	0	1	0	0	0	0	0	0	0	0	0	0	0	0	0	0	0	0	0	0		ebv-miR-BART8*	0	0	0
ebv-miR-BART9	0	0	0	0	0	0	0	0	0	0	0	0	0	0	0	0	0	0	0.5	0	0	0	0	0	0	1	0	0	0	0	0	0	0	0	0	0	0	0	0	0	0	0	0	0		ebv-miR-BART9	0	0	0
ebv-miR-BART9*	0	0	1.5	0	1	0	0.5	0	0	0	0	0.5	2	0	0	1	0	3.5	0	0.5	0	0	0	0	6.5	0	1	1.5	0.5	0	0	0	0	1	1	0	0	0	0	0	0	0	0.5	0		ebv-miR-BART9*	0	0	0
ebv-miR-BHRF1-1	0	0	0	0	1	0	0	0	0	0	0	0.5	1	0	0	1.5	0	2	0	0.5	0	0	0	0	5	0	0	1.5	0	0	0	0.5	0	0	1	0	0	0	0	0	0	0	0	0		ebv-miR-BHRF1-1	0	0	0
ebv-miR-BHRF1-2	0	0	0	0	0	0	0	0	0	0	0.5	0	0	0	0	0	0	0	0	0	0	0	0	0	0	0	0	0	0	0	0	0	0	0	0	0	0	0	0	0	0	0	0	0		ebv-miR-BHRF1-2	0	0	0
ebv-miR-BHRF1-2*	0	0	1.5	0	1	0	0	0	0	0	0	0.5	1	0	0	1.5	0	2	0	0.5	0	0	0	0	5.5	0	1	1.5	0.5	0	0	0.5	0	0	1	0	0	0	0	0	0	0	0	0		ebv-miR-BHRF1-2*	0	0	0
ebv-miR-BHRF1-3	0	0	0	0	0	0	0	0	0	0	0	0	0	0	0	0.5	0	0	0	0.5	0	0	0	0	1	0	0	0	0	0	0	0.5	0	0	0	0	0	0	0	0	0	0	0	0		ebv-miR-BHRF1-3	0	0	0
hbv-miR-B20	0	0	0	0	0	0	0	0	0	0	0	0	0	0	0	0	0	0	0	0	0	0	0	0	0	0	0	0	0	0	0	0	0	1	0	0	0	0	0	0	0	0	0	0		hbv-miR-B20	0	0	0
hbv-miR-B2RC	0	0	0	0	0	0	0	0	0	0	0.5	0	0	0	0	0	0	0	0	0	0	0	0	0	0	0	0	0	0	0	0	0	0	0	0	0	0	0	0	0	0	0	0	0		hbv-miR-B2RC	0	0	0
hbv-miR-B4	0	0	0	0	0	0	0	0	0	0	0	0	0	0	0	0	0	0	0	0	0	0	0	0	0	0	0	0	0	0	0	0	0	0	0	0	0	0	0	0	0	0	0	0		hbv-miR-B4	0	0	0
hcmv-miR-UL112	0	0	0	0	0	0	0	0	0	0	0	0	0	0	0	0	0	0	0.5	0	0	0	0	0	0	0	0	0	0	0	0	0	0	0	0	0	0	0	0	0	0	0	0	0		hcmv-miR-UL112	0	0	0
hcmv-miR-UL148D	0	0	0	0	0	0	0	0	0	0	0	0	0	0	0	0	0	0	0.5	0	0	0	0	0	0	1	0	0	0	0	0	0	0	0	0	0	0	0	0	0	0	0	0	0		hcmv-miR-UL148D	0	0	0
hcmv-miR-UL22A	0	0	0	0	1	0	0	0	0	0	0	0.5	1	0	0	1.5	0	2	0	0.5	0	0	0	0	5	0	0	1.5	0	0	0	0.5	0	0	1	0	0	0	0	0	0	0	0	0		hcmv-miR-UL22A	0	0	0
hcmv-miR-UL22A*	0	0	0	0	0	0	0	0	0	0	0	0	0	0	0	0	0	0	0.5	0	0	0	0	0	0	1	0	0	0	0	0	0	0	0	0	0	0	0	0	0	0	0	0	0		hcmv-miR-UL22A*	0	0	0
hcmv-miR-UL36	0	0	1.5	0	1	0	0	0	0	0	0	0.5	1	0	0	1.5	0	2	0	0.5	0	0	0	0	5.5	0	1	1.5	0.5	0	0	0.5	0	0	1	0	0	0	0	0	0	0	0	0		hcmv-miR-UL36	0	0	0
hcmv-miR-UL36*	0	0	0	0	0	0	0	0	0	0	0	0	0	0	0	0	0	0	0.5	0	0	0	0	0	0	1	0	0	0	0	0	0	0	0	0	0	0	0	0	0	0	0	0	0		hcmv-miR-UL36*	0	0	0
hcmv-miR-UL70-3p	0	0	0	0	0	0	0	0	0	0	0	0	0	0	0	0	0	0	0.5	0	0	0	0	0	0	0	0	0	0	0	0	0	0	0	0	0	0	0	0	0	0	0	0	0		hcmv-miR-UL70-3p	0	0	0
hcmv-miR-UL70-5p	0	0	0	0	0	0	0	0	0	0	0	0	0	0	0	0.5	0	0	0	0.5	0	0	0	0	1	0	0	0	0	0	0	0.5	0	0	0	0	0	0	0	0	0	0	0	0		hcmv-miR-UL70-5p	0	0	0
hcmv-miR-US25-1	0	0	0	0	1	0	0	0	0	0	0	0.5	1	0	0	1.5	0	2	0	0.5	0	0	0	0	5	0	0	1.5	0	0	0	0.5	0	0	1	0	0	0	0	0	0	0	0	0		hcmv-miR-US25-1	0	0	0
hcmv-miR-US25-1*	0	0	0	0	0	0	0	0	0	0	0	0	0	0	0	0	0	0	0.5	0	0	0	0	0	0	1	0	0	0	0	0	0	0	0	0	0	0	0	0	0	0	0	0	0		hcmv-miR-US25-1*	0	0	0
hcmv-miR-US25-2-3p	0	0	0	0	0	0	0	0	0	0	0	0	0	0	0	0	0	0	0	0	0	0	0	0	0	0	0	0	0	0	0	0	0	0	0	0	0	0	0	0	0	0	0	0		hcmv-miR-US25-2-3p	0	0	0
hcmv-miR-US25-2-5p	0	0	1.5	0	1	0	0	0	0	0	0	0.5	1	0	0	1.5	0	2	0	0.5	0	0	0	0	5.5	0	1	1.5	0.5	0	0	0.5	0	0	1	0	0	0	0	0	0	0	0	0		hcmv-miR-US25-2-5p	0	0	0
hcmv-miR-US33-3p	0	0	0	0	0	0	0	0	0	0	0	0	0	0	0	0	0	0	0.5	0	0	0	0	0	0	0	0	0	0	0	0	0	0	0	0	0	0	0	0	0	0	0	0	0		hcmv-miR-US33-3p	0	0	0
hcmv-miR-US33-5p	0	0	1.5	0	1	0	0.5	0	0	0	0	0.5	2	0	0	1.5	0	3.5	0	0.5	0	0	0	0	6.5	0	1	1.5	0.5	0	0	0.5	0	1	1	0	0	0	0	0	0	0	0.5	0		hcmv-miR-US33-5p	0	0	0
hcmv-miR-US4	0	0	1.5	0	1	0	0.5	0	0	0	0	0.5	2	0	0	1.5	0	3.5	0	0.5	0	0	0	0	6.5	0	1	1.5	0.5	0	0	0.5	0	1	1	0	0	0	0	0	0	0	0.5	0		hcmv-miR-US4	0	0	0
hcmv-miR-US5-1	0	0	0	0	0	0	0	0	0	0	0	0	0	0	0	0	0	0	0	0	0	0	0	0	0	0	0	0	0	0	0	0	0	0	0	0	0	0	0	0	0	0	0	0		hcmv-miR-US5-1	0	0	0
hcmv-miR-US5-2	0	0	0	0	0	0	0	0	0	0	0.5	0	0	0	0	0	0	0	0	0	0	0	0	0	0	0	0	0	0	0	0	0	0	0	0	0	0	0	0	0	0	0	0	0		hcmv-miR-US5-2	0	0	0
hiv1-miR-H1	0	0	0	0	0	0	0	0	0	0	0	0	0	0	0	0.5	0	0	0	0	0	0	0	0	0	0	0	0	0	0	0	0.5	0	0	0	0	0	0	0	0	0	0	0	0		hiv1-miR-H1	0	0	0
hiv1-miR-N367	0	0	0	0	0	0	0	0	0	0	0.5	0	0	0	0	0	0	0	0	0	0	0	0	0	0	0	0	0	0	0	0	0	0	0	0	0	0	0	0	0	0	0	0	0		hiv1-miR-N367	0	0	0
hiv1-miR-TAR-3p	0	0	0	0	0	0	0	0	0	0	0.5	0	0	0	0	0	0	0	0	0	0	0	0	0	0	0	0	0	0	0	0	0	0	0	0	0	0	0	0	0	0	0	0	0		hiv1-miR-TAR-3p	0	0	0
hiv1-miR-TAR-5p	0	0	1.5	0	1	0	0	0	0	0	0	0.5	1	0	0	1.5	0	2	0	0.5	0	0	0	0	5.5	0	1	1.5	0.5	0	0	0.5	0	0	1	0	0	0	0	0	0	0	0	0		hiv1-miR-TAR-5p	0	0	0
hsa-let-7a(3)	32408.8	1530.55	135728	144863	5512.98	110000	53298.1	117875	83489.2	113528	251128	294485	171628	76842.8	1822.51	257139	136109	49691.2	316918	16716.8	10523.9	6295.49	83283.3	7236.15	742141	497957	20629.8	83052.1	25605.1	17903.5	5003.97	64262.5	2599.17	32839	401385	104702	27582.7	2974.49	22985.1	105018	6973.44	8695.29	38678.5	41127.3		hsa-let-7a(3)	373715	6773.41	1473.74
hsa-let-7a-1STAR(2)	72	4	602	2524.66	59	1130.66	691.66	1512.66	777.66	877.5	2886.66	2291.34	959.66	410.66	10	1758.66	735.66	958	3315.34	260	91.66	69.66	791.66	39	6127.66	2717.34	326	1084	533	353.66	91	892	23	101	2420.5	625.34	393	78	371	824.34	102	88	442.66	468		hsa-let-7a-1STAR(2)	1469.34	49.34	7
hsa-let-7a-2STAR(1)	0	0	7.5	5	0	0	2	0	0	2	9.5	3.5	7	0.5	0	0.5	3.5	4	0	0	0	0	2.5	0	4.5	0.5	0	8	3	1.5	0	1	0	2.5	0.5	0.5	1	1	4	9	1	0	3	3		hsa-let-7a-2STAR(1)	10	0	0
hsa-let-7b(1)	13211.6	964.06	67135	108210	7202.73	15205	18109.5	51746.6	19913.5	41218.1	32477.1	102998	44361	14075	545.3	91101.9	37924.1	31814.8	193843	11358.8	2691.47	3240.9	27322.8	3026.48	365071	178163	8477.4	28885.5	10768	16241.9	2797.65	24818	1218.55	7663.42	111949	68465.7	22524.7	1855.07	14194	26275.2	4927.83	5511.24	14173.2	15765.8		hsa-let-7b(1)	149576	10523.5	5612.32
hsa-let-7bSTAR(1)	26	4	223.5	781.67	9	137	53	180.5	103	102	460	597.5	247.5	59	2	328	180	200.5	811.5	46	2	9	107.5	1	1605	755.33	69.5	264	83	52.5	21	135.5	7	23	448	161.5	77.5	9	61.5	89.83	23.5	13	74.33	78		hsa-let-7bSTAR(1)	396	22	4
hsa-let-7c(1)	1080.18	242.72	54056.2	81439.6	1854.67	14384.9	14474.4	4580.4	32962.3	32424.1	59275.4	98838.9	59703.1	1528.63	603.75	42257.3	84346.9	2525.1	6936.1	395.42	306.04	506.45	11379.1	438.16	17039.1	3438.04	2068.55	2461.65	1322.17	663.61	133.03	1133.21	286.86	7063.33	2205.47	76875	607.68	480.37	1255.73	7556.53	410.78	1174.58	3381.58	8288.79		hsa-let-7c(1)	71269	2039.6	1104.67
hsa-let-7cSTAR(1)	0	0	76.5	82	2	8	5	2	16	9	53	149.5	50	2.5	1	62	98	4	15	0	0	0	14	1	28	0	4	4	3	0	0	2	0	12	1	63.5	1	0	2	6	1	0	6	2		hsa-let-7cSTAR(1)	142	5	0
hsa-let-7d(1)	2999.76	104.5	8174.58	2812.75	152.2	3670.45	1878.13	3227.1	2168.64	2639.1	17540.3	36835.1	11964.8	12119.4	122	16818.6	18896.3	1240.77	3392.83	530.62	322.34	229.39	3539.57	618.75	36228.9	59471.4	500.16	1533.93	899.26	552.51	194.08	1867.54	169.25	5473.92	5518.87	5433.74	277.87	46.25	427.65	1734.19	132.12	352.28	1017.87	1850.6		hsa-let-7d(1)	17222	133	96.75
hsa-let-7dSTAR(1)	340	9	1415	2697.5	273	3921	879	2854	340.33	977	6963	5546.5	1218	1578	21	1716.5	1691.5	621.5	2197.67	338	123	256	830.67	61	3573	5389.5	340	1282	787	573	154.5	492	52	1247	444	383.5	84	70	176.5	552.5	169	202	469	481		hsa-let-7dSTAR(1)	1877	144	27
hsa-let-7e(1)	6997.05	113.78	15883.4	10316	675.62	12635.7	4560.6	4600.83	17606.5	6478.99	35618.5	40998.3	27845.6	15955.1	92.42	20483.4	20757.6	1714.11	3245.01	2492.18	789.77	269.08	5132.96	116.16	20588.8	26724.8	977.16	1274.67	1063.37	983.82	207.1	3636.04	323	6568.98	25023.5	4187.19	236.82	319.74	1306.25	3100.75	221.15	533.05	524.38	2861.97		hsa-let-7e(1)	42673.8	529.65	190.55
hsa-let-7eSTAR(1)	27	0	138	148	7	88	51	163	91	87	386.5	800	237	286	2	148.5	370.5	11	37	16	11	0	70.5	0	282.5	400.5	2	2	12	17.5	4	46	2	97.5	164.5	18	1	0	31	12	0	6	17	37		hsa-let-7eSTAR(1)	336	7	0
hsa-let-7f(2)	43001.5	1369.71	125901	103408	3210.34	137338	73825.2	168998	90558.9	66178.1	360544	339684	135787	73475.6	951.28	158054	168502	39792.5	106995	14583.7	16792	5914.66	88106.1	6782.66	383966	461511	14071.6	56116.5	22317.8	13016.4	6235.03	50983.1	2346.02	46180.2	73984.4	41798.7	11621.4	1929.32	12892.9	39490.2	4977.54	10181.4	22241	37938.1		hsa-let-7f(2)	225946	3184.29	506.36
hsa-let-7f-1STAR(1)	0	9	44.5	101.5	2	55	22	48.5	21	21	230	151	43.5	33	0	72.5	80	50	82.5	13	2	2	22.5	0	148	230.5	16.5	85	24	15.5	3.5	21.5	0	31	34	41.67	13.5	2	13	26	7.5	4	9	33		hsa-let-7f-1STAR(1)	56	0	0
hsa-let-7f-2STAR(1)	54	0	290	516.67	16	410.33	150.33	257.33	208	101.5	735.33	428.67	338.33	136.33	7	420.33	226.83	96	378	91	16.33	6.33	108.67	11	1818.33	789.33	42	464	43	35.33	17	134	9	84	296.5	82	14	2	49	52.33	43	7	26	64		hsa-let-7f-2STAR(1)	777.67	14.67	3
hsa-let-7g(1)	10454.8	389.7	32776.9	40871	1569.92	34396.8	24276.6	57110.6	36354.9	17794.4	112968	104859	57776	26772.6	652.89	41580.9	33421.7	12642.3	14105.5	9184.48	4221.06	2336.43	20382.2	1518.74	38358.7	60523.6	3463.88	12094.5	4174.88	2984.29	1730.58	12626.4	622.64	8414.7	34925.6	22877.3	3952.62	1065.73	5866.32	13753	1685.7	3581.19	8689.02	10741.3		hsa-let-7g(1)	44365.4	1655.95	318.75
hsa-let-7gSTAR(1)	120	3	385.5	152	7	67	98	131	207	37	216	578	297	241	10	343	237	66	51	87	19	3	79	10	445	509	15	82	19	6.5	5	73	0	60	191	109	18	3	43	57	6	7	17	33		hsa-let-7gSTAR(1)	933.5	1	2
hsa-let-7i(1)	17214.3	1553.22	56734.9	42635.8	4156	33350.3	16934.5	31315.3	25987.8	19052	90084.9	66312.1	38886.7	19147.3	525	32177.2	32826	22489.8	42210.2	9377.5	4818	2501	16015.2	3923.56	167038	227181	8912.89	28595.5	16918.8	8889.39	20801.8	16828.8	2024.5	28318.9	22171.3	20874.2	15512	2497	7919.83	28634.6	4642.25	11580.1	6986.17	9329		hsa-let-7i(1)	68875	2399.5	1621
hsa-let-7iSTAR(1)	623	56	2259.5	569	34	429	657	605	987	174	755	1468	740	1022	45	1250	567	370	568	189	173	59	352	79	7177	4631	80	793	560	149.5	180	219	104	677	738	276	258	55	211	193	88	204	114	126		hsa-let-7iSTAR(1)	2695.5	106	21
hsa-miR-1(2)	395	21	147	702	29	95	371	432	224	1563	1863	280	4546	438	2	100	61	354	81	13	2	29	32	18	1480.34	231	540	430.34	57	10	19	3	18	31	24	137	15	122	20	139	97	19	25	793.66		hsa-miR-1(2)	168	42	12
hsa-miR-1-1STAR(1)	0	0	0	0	0	0	0	0	0	0	0	0	1	0	0	0	0	0	0	0	0	0	0	0	0	0	0	0	0	0	0	0	0	0	0	0	0	0	0	0	0	0	0	0		hsa-miR-1-1STAR(1)	0	0	0
hsa-miR-1-2STAR(1)	0	0	0	0	0	0	0	0	0	0	0	0	0	0	0	0	0	0	0	0	0	0	0	0	0	5	0	0	0	0	0	0	0	0	0	0	0	0	0	0	0	0	0	0		hsa-miR-1-2STAR(1)	0	0	0
hsa-miR-100(1)	911.33	467	11843.8	5438.83	2582	2533	4905	4028	3080	6567	9580.33	7180.83	5184.83	1919.83	66	1526.83	1708.83	7488	3695	1437	140	570.5	12841.5	539	19199.2	2839.67	5631	7358	2977.5	1009	819.5	2072	942.5	415	3823.5	13372.3	950.5	1078.5	2425.5	5443.5	2007.5	884.5	2214.5	10909		hsa-miR-100(1)	26491	1073.5	789
hsa-miR-100STAR(1)	0.5	0	14	7	0	1	0	0	0	3	3	6	2	0	0	2	2	2	1	0	0	0	9	5	26	0	0	9	1	0	8	5	1	0	2	22	0	0	0	13	4	0	0	11		hsa-miR-100STAR(1)	12	0	0
hsa-miR-101(2)	58216	2272	182984	139242	1807	90105	22898	67469	33184	48751	179665	209506	139876	43661	674	61104	51313	21005	41656	5605	6083	5445	6623	23355	334447	364540	11648	24652	11910	7053	2360	12718	2909	20633	2097946	31971	7584	3293	6574	12003	5147	3722	10083	9413		hsa-miR-101(2)	205931	1095	202
hsa-miR-101-1STAR(1)	115	14	314	238	5	166	100	169	224	146	562	1380	630	625	15	761	531	55	121	19	15	5	29	28	805	849	13	148	43	17	2	82	0	66	1114	271	29	1	8	57	18	4	7	69		hsa-miR-101-1STAR(1)	343	10	4
hsa-miR-101-2STAR(1)	3	0	0	0	0	0	0	4	1	5	4	2	1	2	0	2	1	1	0	0	0	0	0	0	10	5	0	5	0	0	0	0	0	0	325	2	0	0	0	0	0	2	2	1		hsa-miR-101-2STAR(1)	8	0	0
hsa-miR-103(2)	24968.3	282	85069.7	8233	930	9103	6207.66	10996.3	13430.7	11996.3	43953.8	256708	84896.7	74869	709	60313.2	149600	2268.34	24374	1432.34	1126.66	347.66	14768.8	10261.3	110196	151894	708	4991.5	1686.34	1255	327	7086.66	2365.34	10464.3	117509	26537.7	3733.34	195.34	1220.66	19450.2	427	561	3676.66	4800.66		hsa-miR-103(2)	57615.3	355	412.66
hsa-miR-103-1STAR(1)	0	0	0	0.5	0	1	2.5	1.5	0	2.5	9.5	3.33	5.5	3.5	0	5.5	3.5	0	0.5	1	0	0	0.5	0	7	4.5	0.5	2.5	0	1	0	1	0	0	8	0.5	0	0	0	0	0	0	1.5	0.5		hsa-miR-103-1STAR(1)	0	0.5	0
hsa-miR-103-2STAR(1)	4	0	59	4.5	0	8	6.5	1.5	3	5.5	32.5	63.33	61.5	47.5	4	24.5	38.5	1	7.5	0	0	0	7.5	6	178	161.5	0.5	7.5	1	1	0	11	5	0	236	37.5	1	0	0	9	1	0	5.5	3.5		hsa-miR-103-2STAR(1)	64	0.5	0
hsa-miR-105(2)	0	0	0	140	1	3	0	0	6	1	2	4	2	0	21	8	2	4	7	127	0	2	231	9	0	0	2	0	362	2	101	26	0	10	3	6	15	181	2	1177	85	2	0	122		hsa-miR-105(2)	0	0	0
hsa-miR-105STAR(2)	0	0	0	10	0	0	0	0	0	4	2	0	0	0	0	0	0	0	0	6	0	0	3	0	1	0	0	0	28	0	8	3	0	0	0	0	5	5	0	49	9	0	0	10		hsa-miR-105STAR(2)	0	0	0
hsa-miR-106a(1)	9.33	0	54.42	3.08	0	4.5	12	5.5	3.83	9.67	14.67	101.67	43.67	34.17	9	30.33	31.33	53.5	413.92	3.67	3	1.67	11	23.33	769.37	805.5	28.67	190.67	41.67	9	9.5	271	7	20.83	4214.53	709.42	40.17	4.83	24	143.08	8.5	25.5	43.5	38.67		hsa-miR-106a(1)	53.25	0.67	0
hsa-miR-106aSTAR(1)	0	0	0	3	0	0	3	0	0	0	0	3	4	0	2	2	1	7	16	0	0	0	0	0	20	1	0	14	1	0	0	5	0	0	179	22	0	0	1	4	5	0	2	0		hsa-miR-106aSTAR(1)	0	0	0
hsa-miR-106b(1)	5689	139	21005.8	3116.25	233	3103	6412.83	2935	6271	3244	11276	54973	21638	7186.83	752.5	11250	13480.3	4015.5	26251.6	1339.5	620	295	13427.5	5393	169548	215614	2854	9847.58	3766	2379	2255	14524.5	581.5	3642.33	89482.9	30956.4	2301	680.5	2906.5	13063.8	1255.5	1434	4093.5	3504		hsa-miR-106b(1)	31705.6	255	39
hsa-miR-106bSTAR(1)	944	84	3172	1878	352	2507	1740	1374	1525	580	2828	2713	1484	611	72	1000	741	1786	7421	922	166	113	1038	514	21876	24358	894	3640	1965	1383	628	1754	204	815	5958	2310	781	430	1393	3543	688	687	713	345		hsa-miR-106bSTAR(1)	5683	259	67
hsa-miR-107(1)	1728.67	44	5032.33	698	42	760	732.33	1083.67	1553.33	914.67	4685.17	19237.2	6142.33	4768	85	2652.83	3868.33	191.67	371	117.67	94.33	31.33	1492.17	622.67	6057	19213.5	76	454.5	191.67	125	24	597.33	284.67	1446.67	8653	2610.33	127.67	16.67	89.33	1015.83	34	58	315.33	314.33		hsa-miR-107(1)	4442.67	28	18.33
hsa-miR-107STAR(1)	0	0	26	0	0	0	1	1	0	2	4	18.33	6	4	0	1	0	0	0	0	0	0	0	0	5	20	0	0	0	0	0	2	0	0	26	2	0	0	0	0	0	0	2	0		hsa-miR-107STAR(1)	2	0	0
hsa-miR-10a(1)	6863.5	427.5	5855.5	7752	651	2503	6381	7446	2026	6765.5	6321	2099.5	73255.5	1275	846	2388	1104.5	34538	94471.5	697.5	143.5	840	32837	37392.5	30264.5	337568	9399	16493.5	6722.5	504.5	595	12775.5	1578.5	1544.5	373274	3155	1448	675	1847	26773.5	2704	4646	6883	25754		hsa-miR-10a(1)	13091	2259	231
hsa-miR-10aSTAR(1)	69	4	61	57	6	23	61	97	30	72	80	47	1104	14	7	55	29	678	1039	8	4	4	445	171	403	2136	97	172	50	2	7	338	25	5	11965	36	48	5	33	501	28	64	104	333		hsa-miR-10aSTAR(1)	104	16	2
hsa-miR-10b(1)	2485	344	6013	7533.5	763	1919.5	3191.5	3771.5	1606.5	2965.5	4183	6136	136353	4462	273	1345	2093	1531	7922.5	493	159	1999.5	5059.5	368	14018	194384	589.5	1289.5	448.5	838	612.5	143.5	64.5	2515.5	40559.5	1110.5	2307.5	478	919	16678	155.5	584	106	7231		hsa-miR-10b(1)	4150.5	210.5	134
hsa-miR-10bSTAR(1)	3	0	34	27	7	4	4	31	2	25	14	80	1099	44	1	22	11	10	9	2	1	11	39	2	101	763	0	9	1	4	2	0	0	0	363	17	22	0	11	101	0	2	0	26		hsa-miR-10bSTAR(1)	25	0	1
hsa-miR-1179(1)	25	0	14	0	0	5	2	2	100	12	346	406	4	35	3	281	266	2	79	3	0	0	0	0	12	167	0	5	0	4	0	0	0	5	8	10	0	0	0	0	0	0	3	28		hsa-miR-1179(1)	79	1	0
hsa-miR-1179STAR(1)	0	0	0	0	0	0	0	0	0	0	10	3	0	0	0	1	3	0	0	0	0	0	0	0	0	5	0	0	0	0	0	0	0	0	0	0	0	0	0	0	0	0	0	0		hsa-miR-1179STAR(1)	0	0	0
hsa-miR-1180(1)	90	1	841	555	120	143	243	51	374	111	361	1171	566	408	4	789	1001	80	150	438	31	13	158	25	1896	1750	32	270	63	116	6	30	36	614	1137	645	22	40	45	96	9	15	9	32		hsa-miR-1180(1)	754	141	53
hsa-miR-1180STAR(1)	0	0	0	4	0	3	0	0	0	0	1	6	2	3	0	13	12	0	0	1	0	0	1	3	5	1	0	0	0	1	0	0	0	0	2	1	0	0	0	0	0	0	0	0		hsa-miR-1180STAR(1)	0	0	0
hsa-miR-1185-1-3p(1)	664	10.5	542	386	6	347.5	100	459.5	327	208	1217.5	573.5	201.5	2789	7	1399.5	38	63	17	10	11	69	428.5	0	133.5	213	6.5	68.5	11	99.5	1	6	8	865	2	66	10.5	16	54.5	22	1	2	14	49.5		hsa-miR-1185-1-3p(1)	1248.5	6	0
hsa-miR-1185-2-3p(1)	58	0.5	85	63	0	37.5	16	72.5	47	22	138.5	64.5	38.5	302	1	227.5	5	7	2	0	0	3	43.5	0	10.5	25	0.5	10.5	0	4.5	0	0	2	139	0	11	2.5	2	15.5	3	0	0	2	1.5		hsa-miR-1185-2-3p(1)	146.5	0	0
hsa-miR-1185-5p(2)	410	4	985	269	13	289	129	292	204	375	2501	2505	349	5239	11	7049.34	283	17	10	0	2	6	485	0	45	92	0	6	3	4	0	1	0	87	0	15	0	0	14	1	0	0	12	14		hsa-miR-1185-5p(2)	1867	0	17
hsa-miR-1193-3p(1)	0	0	4	3	0	2	0	2	0	1	3	1	0	0	0	35	2	0	0	0	0	0	0	0	0	0	0	0	0	0	0	0	0	0	0	0	0	0	0	0	0	0	0	0		hsa-miR-1193-3p(1)	13	0	0
hsa-miR-1193-5p(1)	0	0	10	0	0	0	0	1	0	0	3	1	0	0	0	5	0	0	2	0	0	0	2	0	0	0	0	0	0	0	0	0	0	0	0	0	0	0	0	0	0	0	0	0		hsa-miR-1193-5p(1)	13	0	0
hsa-miR-1197(1)	384	6	697	151	0	278	179	943	67	204	966	712	152	1277	2	1958	80	32	18	3	0	11	560	0	10	0	0	20	0	29	0	1	0	83	0	10	4	10	10	1	0	0	0	5		hsa-miR-1197(1)	1040	0	0
hsa-miR-1197STAR(1)	0	0	2	0	0	0	0	0	0	0	2	2	0	3	0	10	0	0	0	0	0	0	6	0	0	0	0	0	0	0	0	0	0	2	0	0	0	0	0	0	0	0	0	0		hsa-miR-1197STAR(1)	0	0	0
hsa-miR-122(1)	0	0	0	0	0	0	0	0	6	0	1	1	1	1	0	0	0	0	0	0	0	0	4	0	2	9	0	1	1	0	0	0	0	24876.8	7	0	0	0	0	3	0	0	0	0		hsa-miR-122(1)	7	0	0
hsa-miR-1224-3p(1)	35	0	21	8	2	13	18	90	13	27	22	26	119	50	6	155	56	19	15	29	10	2	77	1	30	97	6	12	1	2	0	0	0	9	22	59	0	1	4	15	0	0	10	37		hsa-miR-1224-3p(1)	64	9	2
hsa-miR-1224-5p(1)	376	7	144	26	26	124	18	275	55	71	37	118	288	85	1	253	168	54	134	192	32	0	23	9	66	778	66	44	12	7	1	0	59	99	69	84	2	25	24	21	1	0	18	90		hsa-miR-1224-5p(1)	444	22	73
hsa-miR-1225-3p(1)	0	0	2	1	0	3	0	0	3	1	3	3	0	1	0	3	1	2	0	0	0	0	1	0	0	0	0	0	0	0	0	0	0	0	0	1	0	0	0	0	0	0	0	0		hsa-miR-1225-3p(1)	0	0	0
hsa-miR-1225-5p(1)	0	0	3	4	0	0	0	0	0	0	1	3	0	5	0	6	5	0	1	0	0	0	0	0	1	5	0	1	0	0	0	0	0	0	2	2	0	0	0	2	0	0	0	0		hsa-miR-1225-5p(1)	0	0	1
hsa-miR-1226(1)	51	1	176	65	12	123	49	93	54	43	236	180	115	341	2	194	221	13	71	30	3	6	38	0	225	155	6	44	18	40	3	9	0	25	54	64	2	6	11	51	3	0	4	12		hsa-miR-1226(1)	174	3	7
hsa-miR-1226STAR(1)	9	0	5	1	0	0	1	0	0	2	4	3	4	5	0	0	0	1	3	0	0	0	0	3	4	10	0	0	1	1	0	0	0	0	7	2	0	0	1	0	0	0	1	0		hsa-miR-1226STAR(1)	2	0	0
hsa-miR-1227(1)	5	0	4	9	0	7	2	15	7	4	11	23	10	7	1	7	10	1	15	1	0	0	9	0	74	45	0	3	6	10	1	4	0	4	6	7	0	1	5	3	0	0	2	2		hsa-miR-1227(1)	27	1	0
hsa-miR-1227STAR(1)	0	0	0	0	0	0	0	0	0	0	0	0	0	0	0	0	0	0	0	0	0	0	0	0	0	0	0	0	0	0	0	0	0	0	0	0	0	0	0	0	0	0	0	0		hsa-miR-1227STAR(1)	0	0	0
hsa-miR-1228-3p(1)	0	0	0	0	0	1	0	1	1	2	5	6	3	2	0	4	9	6	5	1	0	2	0	0	0	2	0	1	0	0	0	7	0	3	5	2	0	0	2	3	1	1	0	0		hsa-miR-1228-3p(1)	3	0	0
hsa-miR-1228-5p(1)	0	0	0	0	0	0	4	0	0	0	0	1	2	0	0	3	2	0	2	0	0	0	0	0	0	0	0	0	1	0	0	2	0	0	1	0	0	0	3	0	0	0	0	0		hsa-miR-1228-5p(1)	0	0	0
hsa-miR-1229(1)	21	0	53	8	2	46	12	24	26	16	72	51	84	101	7	80	87	2	9	11	4	0	9	0	23	65	0	18	0	7	0	6	0	18	4	2	1	9	5	14	0	1	7	5		hsa-miR-1229(1)	47	0	0
hsa-miR-1229STAR(1)	1	0	0	0	0	0	0	0	0	0	0	0	1	0	0	0	0	0	0	0	0	0	0	0	0	0	0	0	0	0	1	0	0	0	0	0	0	0	0	0	0	0	0	0		hsa-miR-1229STAR(1)	0	0	0
hsa-miR-122STAR(1)	0	0	0	0	0	0	0	0	0	0	0	0	0	0	0	0	0	0	0	0	0	0	0	0	0	0	0	0	0	0	0	0	0	13	0	0	0	0	0	0	0	0	0	0		hsa-miR-122STAR(1)	0	0	0
hsa-miR-1231(1)	0	0	1	0	0	2	0	0	0	0	0	0	0	0	0	0	0	0	0	0	0	0	0	0	0	0	0	0	0	0	0	0	0	0	2	1	0	0	0	0	0	0	0	0		hsa-miR-1231(1)	0	0	0
hsa-miR-1231STAR(1)	0	0	0	0	0	0	0	0	0	0	0	0	0	0	0	0	1	0	0	0	0	3	0	0	0	0	0	0	0	0	0	0	0	0	2	0	0	0	0	0	1	0	0	0		hsa-miR-1231STAR(1)	0	0	0
hsa-miR-1233-3p(2)	15	0	17	2	0	2	2	2	2	0	20	3	6	1	0	12	9	0	0	0	0	0	2	0	1	16	0	2	0	0	0	0	0	1	3	5	0	0	0	2	0	0	0	0		hsa-miR-1233-3p(2)	29	0	4
hsa-miR-1233-5p(2)	0	0	5	0	0	0	0	0	0	0	0	1	0	0	0	1	2	0	0	0	0	0	0	0	0	0	1	0	0	0	0	0	0	0	0	0	0	0	0	0	0	0	0	0		hsa-miR-1233-5p(2)	0	0	0
hsa-miR-1234(1)	3	0	1	2	0	1	2	0	0	1	0	1	1	1	0	1	2	0	3	0	0	0	1	0	2	5	0	0	0	0	0	1	0	0	2	0	0	0	0	0	0	0	3	0		hsa-miR-1234(1)	4	0	0
hsa-miR-1234STAR(1)	0	0	0	0	2	0	0	0	0	1	1	0	0	1	0	1	1	0	0	0	0	0	0	0	0	3	0	0	0	0	0	0	0	0	0	1	0	0	0	0	0	2	0	0		hsa-miR-1234STAR(1)	0	0	0
hsa-miR-1236-3p(1)	0	0	2	2	0	12	0	0	0	0	4	3	4	1	1	1	0	0	1	0	0	0	4	0	12	4	0	2	0	5	0	0	0	0	2	0	0	0	0	0	0	0	0	0		hsa-miR-1236-3p(1)	1	1	0
hsa-miR-1236-5p(1)	0	0	0	0	0	0	0	0	0	0	0	0	0	0	0	0	0	0	0	0	0	0	0	0	0	0	0	0	0	2	0	1	0	0	0	0	0	0	0	1	0	0	0	0		hsa-miR-1236-5p(1)	0	0	0
hsa-miR-1237(1)	0	0	5	2	2	6	2	4	3	2	12	5	6	2	0	11	0	6	7	3	0	0	3	0	18	48	3	12	0	3	0	1	0	4	11	5	4	0	2	1	0	0	3	1		hsa-miR-1237(1)	6	0	0
hsa-miR-1237STAR(1)	0	0	0	0	0	1	0	0	0	0	0	0	0	1	0	0	0	0	0	0	0	0	0	0	3	4	0	0	0	0	0	0	0	0	0	0	0	0	0	0	0	0	0	0		hsa-miR-1237STAR(1)	0	0	0
hsa-miR-124(3)	5.01	0	54	729	5.01	2.01	3	2.01	2.01	12	3	15	11.01	0	15	1807.99	11.01	12.99	38.01	0	255.99	21	18.99	0	32.01	228.99	8.01	96	5.01	0.99	3.99	0	5.01	648.99	20.01	23.01	0	21.99	5.01	3.99	0	0	8.01	8.01		hsa-miR-124(3)	426	56.01	0
hsa-miR-1245-3p(1)	0	0	0	0	0	0	0	0	0	0	0	1	0	0	0	0	1	0	0	0	0	0	0	0	0	0	0	0	0	0	0	1	0	0	2	0	0	0	0	1	0	0	0	3		hsa-miR-1245-3p(1)	0	0	0
hsa-miR-1245-5p(1)	0	0	0	0	0	0	0	0	0	0	0	0	0	0	0	0	0	0	0	0	0	0	0	0	2	0	0	0	0	0	0	0	0	0	0	0	0	0	0	1	0	0	0	0		hsa-miR-1245-5p(1)	0	0	0
hsa-miR-1247(1)	3	7	0	69	32	3	40	24	1	34	125	6	9	0	6	4	9	27	9	6	0	31	10	0	54	64	4	166	38	6	0	0	0	0	0	37	4	61	9	3	48	20	0	38		hsa-miR-1247(1)	20	36	6
hsa-miR-1247STAR(1)	0	0	0	2	0	0	0	2	0	3	2	0	3	0	0	0	0	0	0	0	0	0	0	0	2	3	0	3	1	0	0	0	0	0	0	0	2	4	0	0	0	0	0	0		hsa-miR-1247STAR(1)	0	1	0
hsa-miR-1249(1)	9	1	22	7	1	6	12	28	4	3	33	60	35	21	5	39	1	4	3	10	0	4	2	5	36	15	1	3	3	0	3	10	0	6	58	28	2	2	3	4	0	0	4	8		hsa-miR-1249(1)	45	5	1
hsa-miR-1249STAR(1)	0	0	0	0	0	0	0	0	0	0	0	0	0	0	0	0	0	0	0	0	0	0	0	0	0	0	0	0	0	0	0	0	0	0	0	0	0	0	0	0	0	0	0	0		hsa-miR-1249STAR(1)	0	0	0
hsa-miR-124STAR(3)	0	0	0	45.99	0	0	0	0	0	0	0	0	0	0	0	1.99	0	0	3.99	0	0	0.99	0	0	0	0	0	3	0	0	0	0	0	8.01	0	0	0	2.01	0	6.99	0	0	2.01	0		hsa-miR-124STAR(3)	0	3.99	0
hsa-miR-1250(1)	19	0	66	97	45	148	67	87	35	37	208	252	176	19	0	72	25	3	41	28	0	0	47	5	29	49	4	0	0	17	0	2	0	77	0	17	0	0	4	54	0	0	0	0		hsa-miR-1250(1)	172	26	22
hsa-miR-1250STAR(1)	0	0	3	0	0	0	0	0	0	0	0	0	3	0	0	0	0	0	0	0	0	0	0	0	0	0	0	0	0	0	0	0	0	0	0	0	0	0	0	0	0	0	0	0		hsa-miR-1250STAR(1)	0	0	0
hsa-miR-1251(1)	3	1	199	3	45	317	114	0	171	371	1142	6288	227	169	29	1093	622	17	4	5	0	0	54	0	4	4142	41	31	191	2	0	0	0	85	0	170	0	0	1	1	0	0	29	14		hsa-miR-1251(1)	1707	22	24
hsa-miR-1251STAR(1)	0	0	13	0	0	18	6	0	5	0	53	130	5	1	0	11	24	2	0	0	2	0	2	0	0	48	0	6	7	0	0	0	0	8	0	1	0	0	0	1	0	0	0	0		hsa-miR-1251STAR(1)	38	0	0
hsa-miR-1252(1)	0	0	132	2	2	19	10	5	17	12	71	348	72	26	1	121	17	11	0	0	0	0	2	3	0	156	0	8	0	0	0	0	0	11	0	55	1	0	0	6	0	0	1	2		hsa-miR-1252(1)	162	0	6
hsa-miR-1252STAR(1)	0	0	0	0	0	1	1	2	1	8	8	16	10	5	0	4	0	0	0	0	0	0	2	0	0	10	0	0	0	0	0	0	0	0	0	7	3	0	0	0	0	0	0	0		hsa-miR-1252STAR(1)	6	0	0
hsa-miR-1255a-3p(1)	0	0	10	7	0	6	4	1	14	1	8	10	2	3	0	6	2	3	2	0	0	0	0	0	5	5	0	1	1	0	0	8	0	3	85	1	0	1	6	0	0	0	0	4		hsa-miR-1255a-3p(1)	8	0	0
hsa-miR-1255a-5p(1)	0	0	4	3	0	2	0	0	17	5	12	14	6	0	0	9	7	0	2	0	0	0	0	2	19	5	0	1	2	0	0	5	0	0	82	4	0	0	0	3	0	0	1	0		hsa-miR-1255a-5p(1)	14	0	0
hsa-miR-1256-3p(1)	0	0	0	0	0	0	0	0	0	2	0	9	5	3	0	2	4	0	0	0	0	0	0	0	5	3	0	0	0	0	2	4	0	0	6	2	0	0	0	0	0	0	0	0		hsa-miR-1256-3p(1)	11	0	2
hsa-miR-1256-5p(1)	0	0	1	0	0	0	3	0	0	0	3	1	0	3	0	0	0	0	0	0	0	0	0	0	1	5	0	0	0	0	0	0	0	0	0	0	0	0	0	0	1	0	0	0		hsa-miR-1256-5p(1)	0	0	0
hsa-miR-1258(1)	0	0	0	0	0	0	0	0	0	0	0	0	0	0	0	0	0	1	1	0	0	0	0	0	0	0	0	0	0	0	0	0	0	0	0	0	0	0	0	0	0	0	0	0		hsa-miR-1258(1)	0	0	0
hsa-miR-1258STAR(1)	0	0	0	0	0	0	0	0	0	0	0	0	0	0	0	0	0	0	0	0	0	0	0	0	0	0	0	0	0	0	0	0	0	0	0	0	0	0	0	0	0	0	0	0		hsa-miR-1258STAR(1)	0	0	0
hsa-miR-125a(1)	23155	583	88660	133536	14506	105170	37714	81969	74369.3	42715	243610	224327	89739	80473	506	71683	61508.3	9358	14701	20410	5135	2300	27193	590	52965	77568	3934	6530	5313	4839	1056	10282	2707	32686	108111	15622	1208	2753	7093	7119	3551	1888	8000	13280		hsa-miR-125a(1)	158065	10292	4537
hsa-miR-125aSTAR(1)	57	0	175	40	17	96	18	176	110	30	149	186	140	64	3	164.5	128	24	55	35	11	0	10	0	255	297	6	4	23	22	0	62	13	37	583	78	0	7	18	20	5	14	15	25		hsa-miR-125aSTAR(1)	332	13	1
hsa-miR-125b(2)	5284	1210	221747	149143	17134	23561	42019	15814	71495.7	57618	107866	259511	102582	11046	874	68727	175983	14229.8	14378	5354	408	2005	47614	2934	63905	10509	8610	14069	4353	3292	1733	3813	3241	53010	6140.67	229681	2409	2340	5933	13530	3079	2803	11930	43761		hsa-miR-125b(2)	561392	26302	11609
hsa-miR-125b-1STAR(1)	4	0	263	19	20	9	7	15	40	31	37	23	44.5	17	2	67	7	36	42	11	0	2	44	3	234	33	13	21	10	15	7	13	0	56	18	288	17	8	16	20	5	11	12	38		hsa-miR-125b-1STAR(1)	1365	31	1
hsa-miR-125b-2STAR(1)	210	14	5936	4977	112	668	486	199	2614	680	1915	3184	2078.5	77	20	1058.5	4212	103	159	16	9	31	252	76	805	64	98	82	46	11	12	29	17	669	29	3774	42	21	51	272	47	41	138	439		hsa-miR-125b-2STAR(1)	5216	157	49
hsa-miR-126-3p(1)	7920	840	9129	14045	848	6687	5496	19043	3717	10927	13572	26130	26949	17894	186	7105	8769	14312	5341	2230	839	1333	2987	2132	58388	25716	3309	15468	8850	3230	1451	3526	2880	7899	21076	3496	1363	1535	2367	3974	5627	1858	4545	9326		hsa-miR-126-3p(1)	17890	1134	565
hsa-miR-126-5p(1)	1018	349	2793	3315.5	51	1583	1038	4765	642	2673.5	3578.5	8498.5	8501	4017	53	1763	3009	2672.5	2192	231	317	192	787	1132	15905	4519.5	767	8528.5	4157	439.5	236	1156.5	495.5	881	9549.5	1694.5	795	142	662	1876	1397	356	824	4174.5		hsa-miR-126-5p(1)	2181	98.5	13
hsa-miR-1263(1)	0	0	1	1	0	0	0	0	0	0	0	0	0	2	0	0	0	1	0	0	0	0	0	0	0	127	0	0	0	0	0	0	0	0	0	0	0	0	0	0	0	0	0	0		hsa-miR-1263(1)	0	0	0
hsa-miR-1263STAR(1)	0	0	0	2	0	0	1	0	0	0	0	0	0	0	0	0	0	0	0	0	0	0	0	0	0	12	1	0	3	0	0	2	0	0	0	0	0	0	0	0	0	0	0	0		hsa-miR-1263STAR(1)	0	0	0
hsa-miR-1264(1)	0	0	0	1	0	0	0	0	0	0	0	0	0	0	0	0	0	0	0	0	0	0	0	0	0	0	0	0	0	0	0	0	0	0	0	0	0	0	0	0	0	0	0	0		hsa-miR-1264(1)	0	0	0
hsa-miR-1264STAR(1)	0	0	0	0	0	0	0	0	0	0	0	0	0	0	0	0	0	0	0	0	0	0	0	0	3	0	0	0	0	0	0	0	0	0	0	0	0	0	0	0	0	0	0	0		hsa-miR-1264STAR(1)	0	0	0
hsa-miR-1266(1)	1	0	0	1	1	0	1	1	2	0	0	4	5	0	0	1	5	2	7	0	2	0	2	0	10	14	1	0	0	0	2	4	0	0	4	0	11	0	1	0	2	1	1	1		hsa-miR-1266(1)	4	1	0
hsa-miR-1266STAR(1)	0	0	0	0	0	0	0	0	0	0	0	0	0	0	0	0	1	0	0	0	0	0	0	0	0	0	1	0	0	0	0	0	0	0	0	0	0	0	0	0	0	0	0	0		hsa-miR-1266STAR(1)	0	0	0
hsa-miR-1269(1)	0	0	0	419	3	4	0	0	6	1	2	16	16	4	6	0	6	2668	5	1	1	756	444	0	134	16897	61	0	200	483	1064	811	338	106	58	2095	408	186	14	847	67	47	0	647		hsa-miR-1269(1)	0	3	2
hsa-miR-1269STAR(1)	0	0	0	0	0	0	0	0	0	0	0	0	0	0	0	0	0	7	0	0	0	4	3	0	0	97	0	0	0	0	0	0	6	8	0	44	0	0	0	1	0	0	0	6		hsa-miR-1269STAR(1)	0	0	0
hsa-miR-127(1)	104539	1684	147103	131058	32670	172760	27029	104902	52910	33468	217704	52073	13558	151153	646	207407	6790	3020	776	865	1424	6728	15496	35	2808	622	414	1831	139	2149	147	178	44	30498	229	1134	2327	976	3896	524	181	196	260	2068		hsa-miR-127(1)	294927	4515	15236
hsa-miR-1270(2)	0	0	2	9	9	87	1	2	3	4	14	26	8	0	0	9	3	23	3	37	0	0	9	3	477	0	3	2	2	22	74	18	0	0	0	0	40	0	11	45	1	79	13	2		hsa-miR-1270(2)	2	0	0
hsa-miR-1270STAR(2)	0	0	0	0	0	0	0	0	0	0	2	2	0	0	0	0	0	0	0	0	0	0	0	0	7	0	0	0	0	0	0	0	0	0	0	0	0	0	0	0	0	0	0	0		hsa-miR-1270STAR(2)	0	0	0
hsa-miR-1271(1)	66	0	54	213	16	98	81	94	161	81	476	720	367	52	3	106	114	29	63	7	30	19	69	0	114	255	13	135	23	19	5	12	0	67	346	92	17	0	21	85	8	9	18	35		hsa-miR-1271(1)	128	2	7
hsa-miR-1271STAR(1)	0	0	1	0	0	0	0	0	1	0	1	2	1	0	0	6	0	0	0	0	0	0	0	0	3	5	0	0	2	0	0	0	0	6	26	8	1	0	0	0	0	0	0	0		hsa-miR-1271STAR(1)	0	0	0
hsa-miR-1276(1)	8	0	0	4	0	0	0	2	0	3	0	9	2	0	0	0	5	0	4	0	0	0	2	0	10	35	0	5	3	2	3	8	0	0	6	4	0	1	0	8	0	1	1	2		hsa-miR-1276(1)	4	0	0
hsa-miR-1276STAR(1)	0	0	0	0	0	0	0	0	0	2	0	0	0	0	0	0	0	0	0	3	0	0	0	0	0	7	0	0	0	0	0	0	0	0	0	1	0	0	0	0	0	0	2	1		hsa-miR-1276STAR(1)	0	0	0
hsa-miR-1277-3p(1)	118	5	89	268	2	67	60	230	119	125	470	617	283	249	3	292	375	44	200	27	27	15	59	8	783	1989	38	41	40	12	0	60	15	252	109	24	1	16	21	60	3	8	71	43		hsa-miR-1277-3p(1)	246	2	4
hsa-miR-1277-5p(1)	13	8	697	82	0	65	24	42	53	60	380	575	429	134	5	284	241	20	121	11	10	4	37	24	1791	1015	15	62	31	8	0	81	17	129	781	105	19	3	15	38	12	16	15	42		hsa-miR-1277-5p(1)	244	2	0
hsa-miR-1278(1)	0	0	0	0	0	0	0	0	3	1	6	8	5	1	0	5	3	0	3	0	0	0	0	2	9	6	0	0	0	0	0	3	3	0	8	2	0	0	4	0	0	3	0	0		hsa-miR-1278(1)	2	0	0
hsa-miR-1278STAR(1)	0	0	0	0	0	0	0	0	0	0	0	0	0	0	0	0	0	0	0	0	0	0	0	0	0	1	0	0	0	0	0	0	0	0	1	0	0	0	0	0	0	0	0	0		hsa-miR-1278STAR(1)	0	0	0
hsa-miR-127STAR(1)	12972	231	20309	16923	2437	22262	3636	18602	7339	4357	46221	8493	2944	12012	74	37822	1022	537	116	85	214	1191	5843	1	525	116	35	326	17	428	49	32	0	2434	34	216	504	131	617	107	68	39	46	226		hsa-miR-127STAR(1)	38516	389	725
hsa-miR-128(2)	788	32	7363	32255	261	4543	1711	6193	5273	2823	34678	11947	6924	2133	53	4185	4497	976	6719	1016	370	566	1907	171	9208	20365	760	1549	786	391	227	1401	64	2121	4643	999	216	108	379	1394	283	229	594	588		hsa-miR-128(2)	36635	270	67
hsa-miR-128-1STAR(1)	24	3	59	12	2	27	9	23	22	7	61	37	22	8	4	12	11	13	4	17	3	1	4	2	63	56	3	14	6	4	2	2	0	14	33	8	5	1	0	14	6	1	2	0		hsa-miR-128-1STAR(1)	78	0	1
hsa-miR-128-2STAR(1)	0	0	16	6	0	0	0	0	0	0	4	2	1	0	0	0	0	0	2	0	0	0	0	0	0	0	0	0	0	0	0	0	0	0	0	0	0	0	0	0	0	0	0	0		hsa-miR-128-2STAR(1)	36	0	0
hsa-miR-1283-1-3p(1)	0	0	0	0	0	0	0	0	0	0	0	0	0	0	0	0	0	0	0	0	0	0	0	0	0	0	0	0	0	0	0	0	0	0	0	0	0	0	0	0	0	0	0	0		hsa-miR-1283-1-3p(1)	0	0	0
hsa-miR-1283-2-3p(1)	0	0	0	0	0	0	0.14	0	0	0	0	0	0	0	0	0	0	0	0	0	0	0	0	0	1	0	0	0	0	0	0	0	0	0	0	1	0	0	0	0	0	0	0	0		hsa-miR-1283-2-3p(1)	0	0	0
hsa-miR-1283-5p(2)	0	0	0	0	0	0	0	0	0	4	0	0	0	1	0	0	0	0	0	0	0	0	0	0	5	0	0	0	0	0	0	0	2	0	1	0	0	0	0	0	3	0	3	0		hsa-miR-1283-5p(2)	0.5	0	0
hsa-miR-1284-3p(1)	0	0	0	5	0	0	2	1	1	0	1	0	1	0	0	1	2	0	0	0	0	0	0	0	5	0	0	0	2	0	0	1	0	0	2	1	0	0	0	0	0	0	0	0		hsa-miR-1284-3p(1)	0	0	0
hsa-miR-1284-5p(1)	0	0	13	0	0	2	0	4	3	10	6	13	2	2	0	10	6	0	2	0	0	4	0	0	9	5	0	1	2	7	0	1	0	0	14	4	2	0	0	0	0	0	0	0		hsa-miR-1284-5p(1)	3	1	0
hsa-miR-1286(1)	0	0	7	6	0	2	0	0	0	0	2	0	1	2	0	0	0	5	42	5	2	3	4	1	67	12	0	2	0	0	5	3	0	0	32	2	0	0	8	2	4	1	2	0		hsa-miR-1286(1)	0	0	0
hsa-miR-1286STAR(1)	0	0	0	1	0	0	0	0	0	0	0	0	0	0	0	1	0	0	3	0	0	0	0	0	1	0	0	0	0	0	0	0	0	0	2	0	0	0	0	0	0	0	0	0		hsa-miR-1286STAR(1)	0	0	0
hsa-miR-1287(1)	22	1	71	161	28	66	111	131	50	126	75	366	221	26	0	178	172	269	163	6	0	15	214	11	202	467	16	44	37	32	2	26	6	11	35	119	4	8	69	25	17	21	12	27		hsa-miR-1287(1)	172	8	9
hsa-miR-1287STAR(1)	9	0	8	2	0	0	0	3	4	0	2	83	25	3	0	26	19	14	8	0	0	0	6	0	47	77	0	1	1	2	0	3	0	0	1	14	0	0	7	3	0	0	1	4		hsa-miR-1287STAR(1)	31	0	0
hsa-miR-1289-3p(1)	0	0	0	3	0	0	0	0	5	0	0	1	0	1	0	0	0	1	9	0	0	0	0	0	14	28	0	0	0	1	0	0	0	0	5	1	0	0	0	2	0	0	0	0		hsa-miR-1289-3p(1)	0	0	0
hsa-miR-1289-5p(1)	0	0	0	1	0	0	3	0	0	0	1	3	0	0	0	0	0	0	5	0	0	0	0	0	1	7	0	0	0	0	0	0	0	0	3	1	0	0	0	0	0	0	0	0		hsa-miR-1289-5p(1)	0	0	0
hsa-miR-129-1-3p(1)	888	1.5	619	627	11	141	76	388.5	470	31.5	4897.67	655.5	642.5	893	0.5	814	517	8	13	62	27	0	22	2	81	814.5	4.5	1	4	8	0	2	0	31	1	2	2	8	1	8.5	0	0	1	13		hsa-miR-129-1-3p(1)	961.5	8	9.5
hsa-miR-129-2-3p(1)	16538	46.5	27779	17493	115	1115	443	5839.5	5958	610.5	64829.3	12321.5	826.5	20858	20.5	6409	17760	19	19	60	169	0	10	4	58	34.5	21.5	2	0	6	0	0	0	170	7	29	56	0	0	3.5	0	0	14	27		hsa-miR-129-2-3p(1)	31306.5	103	79.5
hsa-miR-129-5p(2)	14340	417	34466	99722	3085	9311	1611	18194	20115	997	133235	12781	1519	17305	12	7383	20757	195	352	1344	1313	17	144	9	179	3525	103	17	17	182	0	20	25	667	10	28	657	112	34	34	1	3	11	64		hsa-miR-129-5p(2)	40765	873	780
hsa-miR-1292(1)	16	3	26	10	4	11	6	11	3	6	21	32	37	18	0	31	18	7	5	4	0	0	3	1	40	98	2	9	3	4	0	6	0	14	164	7	3	1	1	12	2	0	4	0		hsa-miR-1292(1)	51	1	0
hsa-miR-1292STAR(1)	0	0	0	2	0	2	0	0	0	0	3	4	2	1	0	0	0	1	2	1	0	0	0	0	0	0	0	0	0	0	0	0	0	0	1	0	0	0	0	2	0	0	0	0		hsa-miR-1292STAR(1)	4	0	0
hsa-miR-1294(1)	0	0	10	4	3	3	0	0	0	0	1	0	4	0	0	2	4	0	0	2	0	1	0	0	5	5	0	0	0	1	0	1	0	0	1	1	0	0	0	1	0	0	0	0		hsa-miR-1294(1)	4	0	1
hsa-miR-1294STAR(1)	0	0	3	0	0	0	0	0	0	0	0	0	0	0	0	1	0	0	0	0	0	0	0	0	0	0	0	3	0	0	0	0	0	0	1	0	0	0	0	0	0	0	0	0		hsa-miR-1294STAR(1)	4	0	0
hsa-miR-1295(1)	0	0	0	0	0	0	1	2	1	3	0	1	1	1	0	0	1	0	1	0	0	1	0	0	3	3	0	1	2	0	9	1	0	0	59	4	4	0	0	1	0	1	0	0		hsa-miR-1295(1)	7	0	1
hsa-miR-1295STAR(1)	0	0	0	0	0	0	0	0	0	0	0	0	0	0	0	0	0	0	0	0	0	0	0	0	0	0	0	0	0	0	0	0	0	0	0	0	0	0	0	0	0	0	0	0		hsa-miR-1295STAR(1)	0	0	0
hsa-miR-1296(1)	437	0	948	401	57	1079	403	408	340	268	1610	2625	805	512	13	1213	463	90	360	153	18	55	196	45	1625	1395	36	123	117	71	15	183	0	294	894	518	18	7	53	62	12	26	51	17		hsa-miR-1296(1)	2988	62	37
hsa-miR-1296STAR(1)	2	0	21	3	0	3	3	0	1	0	17	38	21	23	1	18	17	1	7	3	0	0	0	4	76	81	0	4	1	0	0	3	0	6	38	15	0	0	1	2	0	0	0	0		hsa-miR-1296STAR(1)	73	0	0
hsa-miR-1298(1)	0	0	0	1	0	0	0	0	0	0	0	0	0	0	0	1	1	0	0	0	0	0	0	0	0	0	0	0	0	0	0	0	0	0	0	0	2	0	0	0	0	0	0	0		hsa-miR-1298(1)	0	0	0
hsa-miR-1298STAR(1)	0	0	0	0	0	0	0	0	0	0	0	0	0	0	0	0	0	0	1	0	0	0	0	0	0	0	0	0	0	0	0	0	0	0	0	0	0	0	0	0	0	0	0	0		hsa-miR-1298STAR(1)	0	0	0
hsa-miR-1301(1)	548	6	1833	348	193	462	363	612	766	311	1103	3251	2063	706	20	2273	1590	256	291	284	58	42	190	18	2065	3133	102	284	224	242	73	269	83	804	917	238	53	56	84	208	38	112	108	152		hsa-miR-1301(1)	2835	127	160
hsa-miR-1301STAR(1)	4	0	10	2	0	0	1	2	0	3	1	6	8	9	0	11	16	0	0	0	1	0	2	0	4	5	0	0	0	0	0	0	0	0	1	1	0	0	0	0	0	0	1	0		hsa-miR-1301STAR(1)	10	0	1
hsa-miR-1303(1)	21	0	16	1	0	1	0	1	1	1	5	38	20	5	0	10	16	2	7	0	0	0	1	0	71	63	1	1	2	1	3	0	0	8	38	20	2	0	2	5	5	0	2	0		hsa-miR-1303(1)	40	0	0
hsa-miR-1303STAR(1)	8	0	34	12	0	7	11	11	8	10	33	29	14	2	0	9	8	8	3	0	0	5	8	0	35	36	1	5	0	2	6	1	0	0	26	9	1	0	1	10	4	1	0	7		hsa-miR-1303STAR(1)	20	2	0
hsa-miR-1304(1)	0	0	0	0	0	0	0	0	0	0	0	0	0	0	0	2	0	0	0	0	0	0	0	0	12	3	0	0	0	1	0	4	0	0	20	0	0	0	5	0	0	0	0	0		hsa-miR-1304(1)	0	0	0
hsa-miR-1304STAR(1)	0	0	7	22	5	10	6	21	8	5	15	20	6	4	0	4	3	10	18	0	0	3	0	0	40	144	3	3	13	5	6	16	0	0	84	2	7	0	4	8	5	10	1	2		hsa-miR-1304STAR(1)	24	3	3
hsa-miR-1305(1)	0	0	0	0	0	2	0	0	0	0	2	3	15	0	0	0	0	0	31	0	0	0	4	18	64	549	3	0	5	5	0	0	5	0	0	0	0	10	1	2	0	0	4	2		hsa-miR-1305(1)	0	0	0
hsa-miR-1305STAR(1)	0	0	0	0	0	0	0	0	0	0	0	1	2	0	0	0	0	0	0	0	0	0	0	0	10	12	0	0	0	0	0	0	0	0	0	0	0	0	0	0	0	0	0	0		hsa-miR-1305STAR(1)	0	0	0
hsa-miR-1306-3p(1)	8	0	11	5	6	3	10	5	6	6	10	33	19	6	0	30	7	20	35	4	0	0	11	0	34	76	5	7	0	1	0	1	0	7	30	20	3	2	0	2	2	9	12	0		hsa-miR-1306-3p(1)	35	4	0
hsa-miR-1306-5p(1)	22	2	70	109	14	57	21	51	69	69	239	408	147	30	8	157	43	36	134	24	9	5	31	1	141	292	10	83	8	5	20	38	3	36	108	25	28	5	24	26	26	18	27	27		hsa-miR-1306-5p(1)	87	6	0
hsa-miR-1307-3p(1)	1442	25	3468	1304	923	1847	1876	938	1485	598	1815	2726	1713	1229	18	1171	1729	796	882	905	134	88	697	328	2364	5541	84	833	345	573	237	265	309	674	1615	1028	133	274	218	801	278	232	255	192		hsa-miR-1307-3p(1)	3768	352	486
hsa-miR-1307-5p(1)	4320	144	6970	8671	4840	15131	6256	5022	6649	2841	11086	20371	9142	4916	56	11719	7639	5250	2493	6442	905	430	2001	503	11536	31086	436	2276	812	1263	1091	1297	447	4321	4978	3878	246	863	1071	7900	858	730	996	971		hsa-miR-1307-5p(1)	27016	2378	2137
hsa-miR-130a(1)	350	30	1346.5	560	93	562	718	742.5	2166.5	499	2934	9305.5	4926	1030.5	97	3211	432.5	695	2691	129.5	62	132	683	371	11397	12756	382.5	540	611.5	254	22	2315.5	13	268	12942.5	11396.5	130	71	280	309.5	139	408	345	1234		hsa-miR-130a(1)	3681.5	34.5	18
hsa-miR-130aSTAR(1)	0	0	2	3	0	0	0	2	0	1	3	5	6	1	0	4	1	0	1	0	0	0	1	0	27	9	0	2	0	0	0	2	0	0	10	19	0	0	0	0	2	0	0	0		hsa-miR-130aSTAR(1)	0	0	0
hsa-miR-130b(1)	161	0	420.5	143	4	225	81	110.5	256.5	97	432	1063.5	1561	292.5	10	742	130.5	188	1365	53.5	16	10	151	168	3594	4721	75.5	409	315.5	136	33	264.5	23	27	8799.5	691.5	123	19	112	99.5	34	44	182	48		hsa-miR-130b(1)	341.5	5.5	3
hsa-miR-130bSTAR(1)	27	8	129	82	34	169	101	60	103	78	313	1252	845	100	3	572	66	101	783	56	26	10	160	54	2061	4445	44	307	166	98	21	205	4	93	3475	714	31	23	79	62	27	11	77	37		hsa-miR-130bSTAR(1)	192	11	16
hsa-miR-132(1)	1106	23	5634	5621	98	4646	372	968	2848	939	8890	6482	6223	1743	37	6701	4449	675	734	73	1146	48	322	75	1249	2830	47	762	141	19	40	147	11	3204	1237	340	52	13	203	870	58	33	157	193		hsa-miR-132(1)	6320	37	7
hsa-miR-1323(1)	0	0	0	0	0	0	0	0	0	0	0	0	0	0	0	0	0	0	0	0	0	0	0	0	0	0	0	0	0	0	0	0	0	0	2	0	0	0	0	0	0	0	0	0		hsa-miR-1323(1)	0	0	0
hsa-miR-1323STAR(1)	0	0	0	0	0	0	0	0	0	0	0	0	0	0	0	0	0	0	1	0	0	0	0	0	0	0	0	0	0	0	0	0	0	0	0	0	0	0	0	0	0	0	0	0		hsa-miR-1323STAR(1)	0	0	0
hsa-miR-132STAR(1)	91	4	463	582	136	406	178	32	710	176	1189	713	458	474	6	1130	618	125	73	20	100	3	130	2	170	201	0	48	18	15	4	23	21	623	62	55	7	3	25	182	6	1	26	22		hsa-miR-132STAR(1)	1322	42	40
hsa-miR-133a(2)	209.34	11	133	158.66	9	79.66	127.66	88	30.66	301.66	612.66	81.66	1216.66	139	1	17	14	46.66	8	6	3	3	7	1	810.66	55	73.34	337	24.66	13	2	2	8	16	14.66	96	7	17	12	14	39	1	0	109		hsa-miR-133a(2)	76	22.34	22
hsa-miR-133aSTAR(2)	8	0	6	12	6	4	10	6	0	19	32	5	61	6	0	0	0	2	0	0	0	0	0	0	36	5	4	5	1	0	0	0	0	2	0	2	0	1	0	0	0	2	0	2		hsa-miR-133aSTAR(2)	6	3	3
hsa-miR-133b(1)	4.67	0	0	0.33	0	0.33	2.33	0	0.33	3.33	5.33	0.33	22.33	1	0	0	0	0.33	0	0	0	0	0	0	17.33	0	0.67	7	1.33	0	0	0	0	0	0.33	3	0	0	0	0	0	0	0	1		hsa-miR-133b(1)	2	0.67	0
hsa-miR-133bSTAR(1)	0	0	0	0	0	0	0	0	0	0	0	0	0	0	0	0	0	0	0	0	0	0	0	0	0	0	0	0	0	0	0	0	0	0	0	0	0	0	0	0	0	0	0	0		hsa-miR-133bSTAR(1)	0	0	0
hsa-miR-134(1)	6792	123	8508	3528	702	2605	575	4846	1142	773	9652	2996	1399	1484	10	7056	573	303	530	32	116	349	1877	4	327	611	12	260	13	468	15	12	12	3089	74	212	264	124	185	102	23	13	150	88		hsa-miR-134(1)	13935	75	246
hsa-miR-134STAR(1)	3	0	31	72	4	26	20	61	27	11	203	79	39	88	0	185	12	5	3	0	0	2	87	0	5	0	0	0	0	0	0	0	0	6	0	0	0	0	7	0	0	0	2	1		hsa-miR-134STAR(1)	88	0	1
hsa-miR-135a(2)	23	81	33612.3	41	37.66	9319.34	4037.66	14	6314	7164.34	56130.3	150432	14069.8	10305.5	1178	48973.8	21447.3	1063.34	205.34	26	39	6	4923.5	62.66	963.16	207912	674.66	3007.34	3214.34	10	0	188	130	1639.34	829	1560.66	3	13	34	117.34	3	2	2244	708		hsa-miR-135a(2)	67819.5	428	16
hsa-miR-135a-1STAR(1)	0	0	0	0	0	1	0	0	0	1	0	9	0	1	0	0	0	0	9	0	1	0	0	0	6	2	1	0	1	2	0	1	0	0	36	18	0	0	0	6	0	0	0	0		hsa-miR-135a-1STAR(1)	0	0	0
hsa-miR-135a-2STAR(1)	0	8	822	0	35	370	130	4	245	420	1603	2896	295	82	9	884	289	99	7	6	0	0	119	0	19	4705	86	193	124	0	1	6	4	38	3	50	0	0	7	51	0	0	111	10		hsa-miR-135a-2STAR(1)	2969	44	8
hsa-miR-135b(1)	9	14	3366.67	300	21.33	726.67	863.33	22	1907	2333.67	6795.67	15911.7	7782.17	8709.5	209	27529.2	420.67	250.67	507.67	1	0	9	7953.5	217.33	13246.8	440.5	26.33	64.67	147.67	117	9	625	51	1282.67	592	198.33	198	20	307	1174.67	6	17	103	309		hsa-miR-135b(1)	15520.5	162	4
hsa-miR-135bSTAR(1)	0	0	47	9	0	12	13	0	16	13	68	131	68	38	0	184	3	2	13	0	0	0	55	0	150	8	0	2	1	9	0	7	0	31	6	7	4	1	6	53.5	0	0	3	7		hsa-miR-135bSTAR(1)	359	1	1
hsa-miR-136-3p(1)	3210	111	9916	4388	125	4939	1777	7398	1851	2689	13618	6194	2602	30085	49	50027	752	217	66	19	33	171	3944	1	416	48	9	285	33	200	1	17	0	824	27	117	101	13	468	17	2	11	15	154		hsa-miR-136-3p(1)	20193	78	27
hsa-miR-136-5p(1)	6497	75	17377	3643	269	4477	1612	6502	3113	3426	18026.5	6725	2562	43062	137	67464	726	275	27	29	72	505	3393	7	472	35	3	232	29	67	5	22	1	2086	41	297	141	21	312	29	10	4	17	187		hsa-miR-136-5p(1)	27232	136	178
hsa-miR-137(1)	5	11	19806	6769	0	5	0	0	1	10	14	2	454	0	6	8	35531	0	125	1	2	1	0	28	777	31	8	16	14	1	2	2	3	3435	4	1	0	4	34	145	0	0	5	104		hsa-miR-137(1)	16791	3	3
hsa-miR-137STAR(1)	0	0	2	28	0	0	0	0	0	0	0	0	2	0	0	0	40	0	0	0	0	0	0	0	0	0	0	0	0	0	1	0	0	0	0	0	0	0	0	0	0	0	0	0		hsa-miR-137STAR(1)	29	0	0
hsa-miR-138(2)	11	8	111	62	54	50	85	5	8	51	97	456	29	88	23	51	47	110	17	5	2	2	18	31	332	4521	13	398	92	1	0	30	63	220	118	25	3	8	42	88	21	3	38	32		hsa-miR-138(2)	80	33	40
hsa-miR-138-1STAR(1)	0	0	0	0	0	2	0	0	0	0	0	0	0	0	0	0	0	1	3	0	0	0	0	0	1	22	0	4	4	0	0	0	0	0	1	0	0	0	2	0	0	0	0	0		hsa-miR-138-1STAR(1)	0	0	0
hsa-miR-138-2STAR(1)	0	0	0	1	0	0	0	0	0	0	8	3	4	0	0	0	0	0	0	0	0	0	0	0	0	5	0	1	0	0	0	0	0	0	0	0	0	0	0	0	0	0	0	1		hsa-miR-138-2STAR(1)	0	0	0
hsa-miR-139(1)	76	21	148	438	3	47	64	276	57	139	1117	391	205	154	3	38	344	132	460	22	8	29	11	4	565	476	24	48	88	199	8	57	29	51	2058	68	12	10	71	88	37	13	56	114		hsa-miR-139(1)	480	1	6
hsa-miR-139STAR(1)	18	0	50	62	33	7	23	21	0	16	72	19	10	1	0	6	18	18	34	8	2	7	0	0	33	54	1	9	1	55	1	9	0	4	248	21	2	10	6	16	4	0	7	4		hsa-miR-139STAR(1)	175	14	25
hsa-miR-140(1)	4668	190	8679	14888	990	5092	4768	12832	6165	10835	17874	9837	20632	2322	63	1938	2356	4179	5423	1050	397	782	782	437	7074	10455	4606	3085	1204	612	428	952	53	1141	5216	4275	1503	527	932	4658	1591	1443	1015	3224		hsa-miR-140(1)	6333	410	419
hsa-miR-140STAR(1)	489	12	1333	441	19	70	315	820	477	595	572	2745	1925	649	30	911	940	292	473	93	74	40	148	106	3066	1750	362	683	153	37	16	137	65	297	1031	814	145	13	92	1274	65	83	93	835		hsa-miR-140STAR(1)	1330	48	8
hsa-miR-141(1)	92924.5	1617.5	241404	103804	5476	64295.5	37090.3	80715.5	68846.3	94206.7	130102	406516	294948	80743.2	1484.5	183182	208780	19512.3	95509.8	27142.7	11496.2	15728	38251.5	18195	359052	719859	9023.33	31209.5	20798.7	7726	6531	70329.8	2112.5	52792.7	396434	56499.5	36981	4765	14400.5	86748.7	13964	6699	23511.8	9311.67		hsa-miR-141(1)	274836	4627.5	1434.5
hsa-miR-141STAR(1)	75	0	173	180	10	152	73	246	152	116	290	1248	1050	169	0	578	738	61	501.5	58	15	26	47	52	261	1272.5	36	265	217	16	20	462	9	10	694	156	55	12	17	271	5	19	29	10		hsa-miR-141STAR(1)	458	3	0
hsa-miR-142-3p(1)	203	684	983	599	76	241	410	150	128	921	644	1069	1516	741	1512	747	816	4078	3312	127	38	34	196	617	17092	4979	112	11128	3193	224	117	3549	872	304	18340	4358	1092	70	1001	517	672	651	2029	4041		hsa-miR-142-3p(1)	1897	74	24
hsa-miR-142-5p(1)	207	327	372	790	102	212	483	180	176	1050	443	1090	947	313	773	434	593	3770	4245	121	72	46	220	575	12623	2082	257	8123	2661	401	566	3876	236	56	13333	4239	1929	143	2322	941	1119	884	2247	2845		hsa-miR-142-5p(1)	933	49	12
hsa-miR-143(1)	374733	8927	697266	361831	7038	185886	124331	254359	120030	234366	359635	149926	696889	114853	619	72448	22270	86090	29974	13179	3990	9413	9216	19709	351510	137724	90493	63608	23794	12708	11227	9383	15488	102017	44862	37536	12633	19875	9159	28184	25991	8587	13647	115948		hsa-miR-143(1)	970513	19480	5477
hsa-miR-143STAR(1)	3337	139	8289	2980	572	3398	665	1869	534	2184	3571	3394	13248	1895	3	1446	411	673	384	210	22	91	36	146	7270	1874	441	366	148	147	72	98	85	1491	994	476	100	111	153	192	168	86	150	279		hsa-miR-143STAR(1)	15536	174	952
hsa-miR-144(1)	275	15	495	4272	28	692	1699	621	734	1393	1049	1352	832	658	297	646	900	1631	2964	259	292	184	163	592	3992	595	159	1183	775	531	47	92	434	279	1457	449	78	65	381	106	1363	54	186	792		hsa-miR-144(1)	3007	127	26
hsa-miR-144STAR(1)	18	4	47	222	5	111	93	63	36	97	134	152	89	60	5	83	70	125	442	11	16	13	15	14	65	92	16	51	25	13	0	5	13	4	68	10	3	3	3	21	94	2	9	39		hsa-miR-144STAR(1)	266	2	1
hsa-miR-145(1)	4534	255	16368	5596	279	3245	2433	10396	2855	6338	16266	9483	52572	9134	94	4462	1506	1935	666	223	24	144	309	366	19422	5108	1049	2922	1566	266	151	420	137	1064	1197	889	128	137	344	333	231	72	894	3146		hsa-miR-145(1)	31845	319	607
hsa-miR-145STAR(1)	527	29	1549	872	83	413	356	624	168	740	1866	1318	5431	933	5	576	285	218	142	34	0	23	37	42	1776	568	261	253	58	56	18	66	39	366	298	242	14	38	29	66	38	18	37	467		hsa-miR-145STAR(1)	2878	92	125
hsa-miR-1468(1)	513	17	5054	177	1318	4630	133	2132	799	339	2276	3797	126	60	0	621	283	19	33	170	18	61	15	2	50	64	11	3	5	10	2	21	23	23	37	34	16	0	6	7	16	4	0	8		hsa-miR-1468(1)	11818	188	173
hsa-miR-1468STAR(1)	0	0	6	0	0	0	0	3	0	0	0	8	0	0	0	0	1	0	0	0	0	0	0	0	0	0	0	0	0	0	0	0	0	0	0	0	0	0	0	0	0	0	0	0		hsa-miR-1468STAR(1)	18	0	0
hsa-miR-146a(1)	92.5	347.5	327.5	447.5	694	262	435.5	346.5	210.5	1410.5	452	982	355	313.5	116	577.5	563	4448.5	1158.5	444.5	33	188	153	113.5	4889	1764.5	194.5	3875	2118.5	734.5	255	3699	270.5	695	6293	2827	874	203.5	1662.5	741.5	709	1241	3206.5	1717.5		hsa-miR-146a(1)	657.5	168.5	87.5
hsa-miR-146aSTAR(1)	0	0	0	0	2	0	0	0	0	1	0	7	0	0	0	5	1	4	8	1	0	2	0	4	13	5	0	2	13	0	1	29	4	1	3	11	0	0	10	0	1	1	4	0		hsa-miR-146aSTAR(1)	0	1	0
hsa-miR-146b(1)	713.5	105.5	1981.5	1308.5	345	634	1501.5	1187.5	635.5	2201.5	2395	2960	1459	579.5	74	1342.5	1106	5738.5	1890.5	1382.5	245	482	762	369.5	23459	7390.5	773.5	3654	3683.5	1353.5	1722	3489	527.5	381	11883	2962	1308	573.5	4049.5	13305.5	806	2304	3042.5	2553.5		hsa-miR-146b(1)	3309.5	187.5	138.5
hsa-miR-146bSTAR(1)	24	3	34	34	22	48	51	30	14	55	33	54	25	21	0	13	27	126	102	42	1	13	12	9	309	206	26	64	52	21	32	44	24	8	88	54	30	26	77	327	44	52	60	14		hsa-miR-146bSTAR(1)	80	13	3
hsa-miR-147(1)	11	3	21	1	6	6	2	9	3	5	15	20	60	8	2	13	11	25	17	1	0	5	13	0	86	79	3	14	15	0	12	57	0	7	112	11	456	4	33	13	5	56	84	1		hsa-miR-147(1)	20	1	4
hsa-miR-147STAR(1)	0	0	2	0	2	0	0	2	0	0	0	2	3	1	0	0	0	0	1	0	0	0	4	0	9	3	0	2	1	1	0	3	0	0	7	1	16	0	6	0	2	1	0	0		hsa-miR-147STAR(1)	4	0	0
hsa-miR-148a(1)	15524	4068.83	313044	72902.7	6599.5	108572	54680.5	49831.7	37717.7	45765.7	281188	379041	188174	25014.5	977.5	154054	69374.3	43169.8	39330.5	5160.5	5704.5	4143.83	35293.3	6496.83	170579	248714	11118.3	18268.8	16375.2	9365.33	5740	23036.8	5128	35323.3	38772	36445.2	26253.5	4962	17107	74728.3	10920.5	15828.5	14065.5	5885.5		hsa-miR-148a(1)	494224	2182.5	943.5
hsa-miR-148aSTAR(1)	129	38	1301	303	162	389	374	120	190	232	1569	1630	759	305	14	864	234	174	100	15	5	17	395	11	982	1116	28	30	23	35	27	82	17	122	294	367	39	26	36	225	34	30	79	45		hsa-miR-148aSTAR(1)	2971	46	89
hsa-miR-148b(1)	7278	167.83	25131.8	21290.2	863	18544.5	3633.5	31794.2	7212.67	7662.67	41394.7	75481.2	34773.7	4387.5	166.5	14588.5	24655.3	1588.83	8809	4927	3716	2163.83	3660.83	1237.83	29359.2	38752.2	1708.33	4642.33	2685.67	1340.33	1343	2270.33	178	2413.83	14309.5	4357.67	2252.5	1245.5	1420	10661.3	1195	2307	3390.5	1307		hsa-miR-148b(1)	29733.7	325.5	276.5
hsa-miR-148bSTAR(1)	110	2	425	50	2	59	38	71	67	37	147	620	188	153	1	135	171	13	36	18	5	6	51	27	861	1017	3	21	19	6	6	15	5	148	340	92	10	4	16	67	7	4	24	17		hsa-miR-148bSTAR(1)	400	1	2
hsa-miR-149(1)	190	10	313	1030	382	1741	874	321	369	152	1880	4704	3172	1636	17	1579	2129	113	574	1001	173	898	456	3	3100	8612	30	334	215	174	13	93	5	626	283	1819	13	18	195	407	51	37	157	50		hsa-miR-149(1)	810	92	33
hsa-miR-149STAR(1)	0	0	7	3	0	0	0	0	0	0	1	2	2	0	0	2	7	0	0	0	1	1	0	0	2	11	0	0	0	0	0	0	0	0	0	6	0	0	0	1	0	0	0	0		hsa-miR-149STAR(1)	0	0	1
hsa-miR-150(1)	19	127	180	358	211	96	498	158	53	545	399	281	149	135	494	78	142	3846	2308	119	26	71	104	173	4133	658	148	11849	2587	614	41	2010	66	8	3562	1566	983	136	1427	440	1535	621	1350	2141		hsa-miR-150(1)	290	113	37
hsa-miR-150STAR(1)	8	0	0	3	13	2	7	1	0	4	2	1	1	0	3	1	0	60	42	0	1	5	2	3	20	24	3	41	8	10	1	15	0	0	19	6	16	0	18	4	18	5	18	11		hsa-miR-150STAR(1)	16	0	1
hsa-miR-151-3p(1)	6680	295	22344	11321	3644	15332	6500	8307	9108	5790	15463	22713	10928	3543	145	7940	6477	3222	17071	4451	1188	1960	3971	2242	46605	52372	1943	4308	3725	3823	2710	2304	913	4321	11736	9995	3442	1079	2117	5808	1516	1757	2709	2622		hsa-miR-151-3p(1)	30390	1323	787
hsa-miR-151-5p(1)	3931	145	15021.5	5140	456	3130	2268	3536	8763	5607.5	9956.5	24506	10525.8	4567	200	13796.5	2143	1993	796.5	3598.5	1093.5	1461	2846.5	1541	52306.8	35121.5	1385.5	1282	3190	2078	909.5	2594	512	4347.5	19894	12404	2286.5	441	2299.5	3119	234	1230.5	1287	3660.5		hsa-miR-151-5p(1)	22112.5	576	144
hsa-miR-152(1)	1122	75.33	2986.33	953.17	148.5	1252	537	3484.17	1033.67	1737.67	2271.67	3276.17	2184.17	571	8	698	1375.33	830.33	1105.5	218.5	155.5	4006.33	189.83	139.33	4373.17	4506.67	463.33	1487.83	642.17	147.33	451	410.83	80	275.83	1448.5	758.17	476.5	150.5	495	1113.33	520.5	723.5	534	1642.5		hsa-miR-152(1)	2467.17	76	44
hsa-miR-152STAR(1)	2	0	4	2	0	1	1	0	1	0	6	3	3	0	0	1	2	0	0	0	0	9	0	0	6	5	1	0	0	0	3	0	0	0	2	1	0	0	0	0	2	0	0	0		hsa-miR-152STAR(1)	3	0	0
hsa-miR-153(2)	965	6	4166	2012	69	1215	899	858	3779	1405	10073	19609	10224	2662	213	12152	6651	102	740	319	368	29	627	393	4283	8376	42	365	86	50	5	21	76	1339	122	564	13	31	145	1183	6	2	270	318		hsa-miR-153(2)	6382	114	33
hsa-miR-153-1STAR(1)	18	0	28	23	1	9	2	1	4	2	27	85	23	10	0	34	124	3	0	5	7	0	1	0	18	4	0	0	0	0	0	0	9	23	0	0	0	1	2	1	0	0	0	0		hsa-miR-153-1STAR(1)	23	0	1
hsa-miR-153-2STAR(1)	2	0	40	27	0	11	9	12	16	18	112	337	142	23	3	195	76	8	25	6	4	0	13	0	75	283	0	11	0	0	0	1	2	27	1	5	0	0	1	20	0	0	9	5		hsa-miR-153-2STAR(1)	97	2	1
hsa-miR-1537(1)	0	0	0	1	0	2	0	0	0	0	2	9	6	3	0	3	6	0	3	0	0	0	0	0	6	4	0	9	1	0	0	1	0	0	10	6	0	0	2	1	0	0	0	0		hsa-miR-1537(1)	0	0	0
hsa-miR-1537STAR(1)	0	0	0	0	0	0	0	0	0	1	0	2	1	1	0	3	2	0	0	0	0	0	0	0	0	5	0	1	0	0	0	0	0	2	2	1	0	0	0	0	0	0	0	0		hsa-miR-1537STAR(1)	0	0	0
hsa-miR-154-3p(1)	35	0	103	109	6	34	10	59	31	66	738	272	79	249	0	461	32	2	11	0	1	19	42	0	56	21	0	10	0	13	0	2	6	210	2	23	1	2	3	3	0	0	5	29		hsa-miR-154-3p(1)	329	0	1
hsa-miR-154-5p(1)	167	6	1102	327	24	425	45	364	160	215	2119	1541	507	1298	9	2885	121	12	17	0	3	10	195	0	28	30	0	22	1	2	0	0	0	246	12	13	3	0	13	0	0	0	5	24		hsa-miR-154-5p(1)	1406.5	15	3
hsa-miR-155(1)	66	48	331	172	84	118	78	28	31	347	196	219	239	82	42	63	126	1252	1191	45	6	21	63	104	2284	757	89	1585	773	159	67	1344	30	647	4245	1852	312	26	617	1198	142	662	288	358		hsa-miR-155(1)	219	6	5
hsa-miR-155STAR(1)	0	0	0	0	0	0	0	0	0	0	0	1	0	0	0	0	0	3	0	0	0	0	0	0	2	3	0	0	0	0	0	5	0	0	2	0	0	0	0	0	0	0	0	0		hsa-miR-155STAR(1)	0	0	0
hsa-miR-15a(1)	1843.5	32	10158	1955	27	1428	1277.5	2402	4354.5	2972.5	9095	24751	8328	7210.5	295.5	21909	13119	478	6629.5	216	115	49.5	1301	1002	14145.5	26103	325	2577.5	1353	663	64	3120.5	117	248	17004	5828.5	281	19	629	324	161	152	1142	954		hsa-miR-15a(1)	17195.5	98	12
hsa-miR-15aSTAR(1)	4	0	3	19	2	15	11	7	12	4	34	39	11	21	0	23	9	5	26	0	0	0	0	0	133	78	1	19	5	0	1	30	0	0	54	31	0	0	1	0	0	0	0	1		hsa-miR-15aSTAR(1)	33	1	0
hsa-miR-15b(1)	132	11	579	586	81	333	194.5	633.5	251.5	635.5	559	1819.5	3385.5	1054.5	51.5	1070	2516	352	3116.5	88	49	36.5	723	301	5027	18959	489	835	453.5	328	28	2673.5	23	34	9054	3565	125	24	97	387	65	204	516	496		hsa-miR-15b(1)	800.5	6	10
hsa-miR-15bSTAR(1)	9	0	13	15	1	6	6	8	5	7	16	52	205	52	6	37	74	15	141	1	1	2	15	55	3404	1490	16	40	27	28	3	49	7	0	510	371	1	1	8	3	0	7	21	8		hsa-miR-15bSTAR(1)	43	0	1
hsa-miR-16(2)	6873.66	121	43326	6678	139	4511.34	3315.66	4432.66	3637.66	10635.7	23923.7	70695.7	35308.8	22263.3	481	38742.3	25354.7	1492.66	12423.3	507	342	162	4131.34	4866.66	38959.3	139120	1646	7152.34	1875	1014.66	60	10666	155	961	103723	26631.3	1703.66	59	787	1426	242	712	3212.34	2832.66		hsa-miR-16(2)	42523.7	152	44
hsa-miR-16-1STAR(1)	34	6	203	150	19	155	55	120	47	95	408	429	136	109	3	214	111	77	497	11	8	2	35	3	325	639	22	48	22	15	4	158	3	5	325	38	20	0	12	19	17	7	58	11		hsa-miR-16-1STAR(1)	334	8	23
hsa-miR-16-2STAR(1)	18	6	96	214	0	130	43	115	44	62	100	97	285	68	7	91	111	139	1536	31	13	14	26	29	3932	2236	129	364	130	222	66	373	11	14	1611	412	27	11	83	115	56	104	85	57		hsa-miR-16-2STAR(1)	112	5	4
hsa-miR-17(1)	395	8	1372.42	296.75	202.33	354.17	587	495.33	489	290	639.83	3994.67	1719.17	1740	118	1538.17	1418.42	1101.33	24537.4	264.5	238	151.67	847	1790.5	34295.2	64566.9	1899.75	7910.67	969.33	441	639.83	10571	209.33	327.33	106468	18344.7	2542.17	298.83	1020.67	6711.42	216	840.67	2702.33	2402.83		hsa-miR-17(1)	1815.08	110.67	13
hsa-miR-17STAR(1)	1148	29	926	592	127	667	306	466	163	344	1156	3204	876	1530	10	1082	737	309	5101	126	143	33	475	407	6401	18733	273	1062	180	133	71	1879	66	663	10445	4346	303	68	213	778	103	92	703	222		hsa-miR-17STAR(1)	2342	57	87
hsa-miR-181a(2)	735	91	6375	55075.5	1471.5	4840.5	2612.5	4040	1382.5	5659.84	7242.5	15549.2	20998.2	4157.84	112	7593.66	5215	9469	6461.66	1558.34	267	11904	10851	1649	24749.5	20085.5	3487	7312.16	5194.66	1915	1978.5	19054.5	443	3047	163554	5743.34	6650.84	1301.5	3336.5	6764	3498	3226	4275.5	6876.84		hsa-miR-181a(2)	4846	780	613
hsa-miR-181a-1STAR(1)	43	19	159.5	1216.83	42.5	64	70.5	68	19.5	93	75	144.5	447.5	76	13	120	20	396	188.5	48	9	431	227	22	1306.5	144.5	30	68	169	16	26	380	48	223.5	1504.5	76	71	64	121	160	95	63	126	147		hsa-miR-181a-1STAR(1)	293	21	14
hsa-miR-181a-2STAR(1)	106	13	351	94.33	44	126	101	159	88	111	162	472	158	93	7	231.5	160	269	234	25	4	46	160	150	4653.5	4564	324	383	156	159	43	1025	40	35	1710	285	228	44	57	123	115	116	59	184		hsa-miR-181a-2STAR(1)	449	39	7
hsa-miR-181b(2)	193.66	19	1340.16	5114.16	125.16	507.5	330	528.5	351.66	768	1074.34	2612.66	2894.66	592.34	28.5	999	644.5	1185.66	992.84	191	28	1204.5	1060.16	497	6505	4662.66	499.5	1086.5	771.84	285	288.16	4384.34	114	591.66	42720.2	1256.16	1144.5	180.84	453.66	825.16	379.66	659.66	417.66	1112.16		hsa-miR-181b(2)	983	78	40.5
hsa-miR-181b-1STAR(1)	0	0	0	41	0	2	1	1	5	2.5	1	2	17	8	0	2	0.5	13	5	3	0	22.5	3	0	28	1	1	5	7	1	5	5	0	12	45	3	5	1	5	14	0	5	2.5	9		hsa-miR-181b-1STAR(1)	4	0	0
hsa-miR-181b-2STAR(1)	0	0	6	7	0	2	1	0	0	6.5	5	8	5	4	0	4	5.5	2	3	0	0	2.5	1	0	83	34	2	9	3	5	2	28	0	0	31	3	7	0	0	4	6	0	0.5	3		hsa-miR-181b-2STAR(1)	0	0	0
hsa-miR-181c(1)	936	17	3598	3724	597	11063	4860	2602	3490	2008	21177	49424.5	19607	3528	8	13607	114	326	2372	1159	242	12	7433	35	4213	5777	474	788	199	500	66	3020	6	2232	22531	719	193	22	342	1528	118	141	423	256		hsa-miR-181c(1)	2523	354	71
hsa-miR-181cSTAR(1)	472	3	867.5	691.83	298.5	427	634.5	814	308.5	335	546	5432.5	1478.5	455	8	1702.5	18	67	619.5	242	40	4	734	38	1210	1563.5	122	158	42	87	14	397	10	931.5	3503.5	315	50	12	79	411	60	22	92	26		hsa-miR-181cSTAR(1)	685	119	33
hsa-miR-181d(1)	664.33	5	1921.83	1415.33	167.33	2354	1014.5	885.5	1636.83	599.17	6043.17	9027.17	4547.17	802.83	7.5	2535.33	59.5	131.33	628.5	451.67	131	28.5	1683.83	24	2477.5	1232.83	185.5	224.33	96.5	142	64.33	1280.17	6	1573.33	14369.5	537.5	217.67	25.67	124.83	727.83	90.33	109.33	134.83	139		hsa-miR-181d(1)	1047	131	35.5
hsa-miR-181dSTAR(1)	0	0	0	3	0	1	3	0	0	0	6	14	7	0	0	2	0	0	0	0	0	0	3	0	5	5	0	0	3	0	0	2	0	0	5	1	0	0	0	5	0	0	0	1		hsa-miR-181dSTAR(1)	0	0	0
hsa-miR-182(1)	21855.5	912	68473.5	27295.5	1047	31957	22693.5	51881	20105.5	12198	64367.5	98805	31742	112510	492.5	46413	26540	5838	34432.5	6937	4770	75	18549.5	2180	55207.5	140322	1531	3271	3841	8424	2528	4816	12294	30075.5	32105	25221	1560	1163	1718.5	15533.5	1411	992	4759	1901		hsa-miR-182(1)	94490.5	757	221
hsa-miR-182STAR(1)	67	12	128	124	7	162	82	156	89	60	480	674	237	568	7	499	186	48	135	47	10	3	41	6	422	474	2	38	26	28	6	15	39	173	113	210	2	4	10	68	3	1	8	7		hsa-miR-182STAR(1)	520	10	3
hsa-miR-183(1)	25414.5	1122	75702.5	26904.5	997	35372	22278.5	55345	22215.5	16555	72741.5	75938	26427	95421.5	666.5	34543	24411	6276	30837.5	6542	5865	79	17985.5	2442	69107.5	130640	1894	3957	4770	10078	2356	4161	11477	25974.5	13956	21900	1015	1418	2096.5	15034.5	1281	706	3315	2030		hsa-miR-183(1)	87649.5	693	388
hsa-miR-183STAR(1)	59	0	165	123	3	156	50	167	140	58	502	476	256	607	3	185	255	42	346	66	20	0	61	1	372	1062	18	34	43	89	9	42	25	94	281	214	6	15	18	158	7	4	44	13		hsa-miR-183STAR(1)	290	7	10
hsa-miR-184(1)	0	0	400	42	14	68	17	0	27	64	306	155	12	17	5	207	10	37	2	2	0	6	56	0	38	13	0	1	5	0	0	0	5	0	1	3	0	0	10	32	4	0	3	0		hsa-miR-184(1)	580	10	7
hsa-miR-184STAR(1)	0	0	0	0	0	0	0	0	0	0	0	0	0	0	0	0	0	0	0	0	0	0	0	0	0	0	0	0	0	0	0	0	0	0	0	0	0	0	0	0	0	0	0	0		hsa-miR-184STAR(1)	0	0	0
hsa-miR-185(1)	891	26	2426	2157	322	1278	458	836	1051	631	4550	5171	2700	612	10	2661	431	581	243	419	122	48	123	26	4954	3173	63	283	197	69	129	289	74	553	3262	219	208	43	137	127	176	114	324	132		hsa-miR-185(1)	4049	112	120
hsa-miR-185STAR(1)	67	5	216	207	54	265	49	128	62	40	404	287	96	46	2	197	113	79	126	72	24	10	6	7	463	307	18	46	21	21	9	25	10	90	265	85	35	10	14	31	33	36	39	21		hsa-miR-185STAR(1)	355	21	38
hsa-miR-186(1)	2099	110	12828	4081	588	2916	2610	2155	4261	3001	11340	29092	8520	4065	219	8351	5133	1511	2787	1555	406	326	818	964	25964	32705	463	3321	1116	772	619	1589	268	2901	27000	6070	1874	381	1255	2013	258	417	1488	1383		hsa-miR-186(1)	13321	371	304
hsa-miR-186STAR(1)	0	0	10	11	0	11	13	6	10	7	33	22	12	6	0	17	10	8	5	2	1	0	0	0	52	26	0	7	4	0	0	2	2	4	16	26	5	0	3	5	4	0	0	0		hsa-miR-186STAR(1)	36	1	0
hsa-miR-187(1)	0	4	1013	632	53	132	22	3	322	116	3973	820	738	18	5	616	14847	76	2791	398	2	3	337	19	9892	146	2	7	117	516	9	72	7	6	8	79	9	34	248	521	25	19	20	13		hsa-miR-187(1)	2892	6	11
hsa-miR-187STAR(1)	0	0	7	1	0	2	0	1	1	0	27	9	5	0	0	6	268	0	18	0	0	0	0	0	68	4	0	0	0	0	0	0	0	0	0	2	0	0	0	9	0	0	0	0		hsa-miR-187STAR(1)	1	0	0
hsa-miR-188(1)	12	7	107	19	0	43	14	79	53	15	45	108	99	84	1	99	40	21	91	10	34	9	3	17	579	325	9	9	47	35	2	35	0	6	350	308	15	2	10	26	4	1	6	13		hsa-miR-188(1)	145	2	1
hsa-miR-188STAR(1)	14	0	39	6	0	3	7	13	28	6	19	73	41	14	2	32	11	0	6	0	3	0	0	0	75	50	0	8	0	0	0	4	0	7	20	47	0	0	0	9	1	5	0	0		hsa-miR-188STAR(1)	34	2	0
hsa-miR-18a(1)	89.5	4	142.5	77	26	63	71	148.5	91	43	203	579.67	234.33	325	29	144	133	206.5	2726.5	39.5	45	12	100.5	470.5	2561.5	6906	151.5	1202.5	189	92.5	158.5	1345	155.5	186.5	14432.7	2743	264.5	58	92.5	251	45	136	397.5	323.5		hsa-miR-18a(1)	237.5	10.5	6
hsa-miR-18aSTAR(1)	12	0	44	18	2	7	11	8	6	2	31	59	4	32	4	12	11	3	151	11	1	0	8	27	298	309	7	59	22	8	5	59.5	0	12	1039.5	232.5	30	12	17	13	2	4	32	20		hsa-miR-18aSTAR(1)	14	0	1
hsa-miR-18b(1)	6	0	4.5	1	2	0	2	4.5	1	2	1	16.67	19.83	2.5	2	3.5	3	15.5	100	0.5	0	0	0.5	12	62	133.5	2.5	80.5	25	4.5	2.5	35	2.5	9.5	670.67	143	8.5	4	9.5	9.5	6	7	6	8.5		hsa-miR-18b(1)	5.5	0.5	0
hsa-miR-18bSTAR(1)	0	0	0	0	0	0	0	0	0	0	0	0	0	0	0	0	0	2	5	0	0	0	0	0	4	1	0	7	0	3	0	0	0	0	37.5	8.5	0	0	0	0	0	0	0	0		hsa-miR-18bSTAR(1)	0	0	0
hsa-miR-1908-3p(1)	0	0	0	0	1	1	2	0	0	0	0	2	4	2	0	0	0	1	2	0	0	0	2	0	2	2	0	2	4	0	0	0	0	0	2	0	0	0	0	7	0	0	2	1		hsa-miR-1908-3p(1)	6	0	0
hsa-miR-1908-5p(1)	0	0	0	0	0	2	2	0	0	0	0	3	0	2	0	0	0	2	5	0	0	0	0	0	10	37	0	0	0	1	0	2	0	0	8	0	0	0	0	1	1	0	0	0		hsa-miR-1908-5p(1)	4	0	0
hsa-miR-1909(1)	0	0	0	0	0	0	0	0	0	0	0	0	0	0	0	5	0	0	0	0	0	0	0	0	2	0	0	0	0	0	0	0	0	0	0	0	0	0	0	0	0	0	0	0		hsa-miR-1909(1)	0	0	0
hsa-miR-1909STAR(1)	0	0	0	0	0	2	0	0	0	0	0	4	0	3	0	0	0	0	0	0	0	0	0	0	0	1	0	1	0	0	0	1	0	0	1	0	0	0	0	0	0	0	0	0		hsa-miR-1909STAR(1)	0	0	0
hsa-miR-190a(1)	56	3	236	170	3	50	62	56	53	90	192	441	342	65	8	290	158	24	136	16	5	0	75	7	999	365	21	60	8	14	7	66	22	168	4080	144	60	2	23	73	43	15	35	77		hsa-miR-190a(1)	499	2	6
hsa-miR-190aSTAR(1)	0	0	1	2	0	0	11	0	1	0	6	20	12	1	0	16	1	7	1	0	2	0	0	0	22	7	3	2	2	0	0	6	0	0	112	5	2	0	0	0	0	0	1	2		hsa-miR-190aSTAR(1)	8	0	0
hsa-miR-190b(1)	86	10	6898	300	45	593	167	101	205	417	574	4175	1572	216	4	1225	1050	98	499	30	9	25	30	108	5132	701	18	67	17	126	2	24	9	569	849	18	18	27	55	230	5	6	72	50		hsa-miR-190b(1)	1921	41	21
hsa-miR-190bSTAR(1)	0	0	7	3	0	5	3	2	1	2	4	105	17	7	0	27	7	0	0	1	0	1	0	7	33	0	0	0	0	0	0	0	0	0	4	0	0	0	0	3	0	0	0	0		hsa-miR-190bSTAR(1)	20	0	0
hsa-miR-191(1)	8896	195	33888	14876	847	13326	985	17520	17532	14587	32116	64004	38620	7106	607	28265	35810	4778	19100	4594	1425	657	3142	4528	50693	69536	1493	9816	3564	1615	1933	11480	227	1463	99860	16332	7214	1188	4193	31682	4581	1127	5259	4554		hsa-miR-191(1)	31036	713	232
hsa-miR-1910(1)	0	0	0	0	0	0	1	0	0	1	5	3	0	0	0	0	1	6	2	0	0	2	0	0	1	0	0	0	0	0	0	0	0	0	0	0	0	0	0	0	0	2	0	0		hsa-miR-1910(1)	0	0	0
hsa-miR-1910STAR(1)	0	0	0	0	0	0	0	0	0	0	0	0	0	0	0	0	0	0	0	0	0	0	0	0	0	0	0	0	0	0	0	0	0	0	0	0	0	0	0	0	0	0	0	0		hsa-miR-1910STAR(1)	2	0	0
hsa-miR-1911(1)	0	0	0	0	0	0	0	0	0	0	0	0	0	0	0	2	0	0	0	0	0	0	0	0	0	0	0	0	0	0	0	0	0	0	1	0	0	0	0	6	2	0	0	0		hsa-miR-1911(1)	0	0	0
hsa-miR-1911STAR(1)	0	0	0	0	0	0	0	0	0	0	0	0	0	0	0	0	0	0	0	0	0	0	0	0	0	0	0	0	0	0	0	0	0	0	0	0	0	0	0	4	0	0	0	0		hsa-miR-1911STAR(1)	0	0	0
hsa-miR-1912-3p(1)	0	0	0	0	0	0	0	0	0	0	0	0	0	0	0	0	0	0	0	0	0	0	0	0	0	0	0	0	0	0	0	0	0	0	0	0	0	0	0	0	0	0	0	0		hsa-miR-1912-3p(1)	0	0	0
hsa-miR-1912-5p(1)	0	0	0	0	0	0	0	1	0	0	0	0	0	0	0	0	0	0	0	0	0	0	0	0	0	0	0	0	0	2	0	0	0	0	0	0	0	0	0	0	0	0	0	0		hsa-miR-1912-5p(1)	0	0	0
hsa-miR-1914-3p(1)	0	0	0	0	0	0	0	0	0	0	0	0	0	0	0	0	0	2	0	0	0	0	0	0	3	6	0	0	0	1	0	0	0	0	3	0	0	0	0	0	0	0	0	0		hsa-miR-1914-3p(1)	2	0	0
hsa-miR-1914-5p(1)	0	0	10	0	0	4	0	2	0	0	12	6	2	3	0	3	0	0	8	0	0	0	0	0	12	1	0	0	1	1	0	1	0	5	7	1	0	0	1	2	0	0	0	0		hsa-miR-1914-5p(1)	1	0	1
hsa-miR-191STAR(1)	4	0	16	26	12	42	29	50	4	12	48	72	35	36	0	38	65	15	26	3	3	1	21	10	106	73	0	4	5	16	0	10	0	1	29	24	1	3	1	14	0	2	4	3		hsa-miR-191STAR(1)	47	5	12
hsa-miR-192(1)	68369.5	897.5	1738.5	2133	168.5	2422	793	182561	1688.5	650	3248.5	3182.5	2574	789	49	1424	955.5	1734.5	4562.5	13931.5	614.5	71	427	37	6352.5	14992	347	1035.5	211.5	288	56	513.5	2995.5	972	113290	626.5	370.5	1294.5	791.5	2618	250	177	368.5	12190.5		hsa-miR-192(1)	4502.5	268.5	40
hsa-miR-192STAR(1)	109	0	0	11	0	4	1	353	6	0	12	3	4	3	0	10	4	6	5	5	0	0	0	0	23	32	0	0	0	0	0	7	0	2	647	1	1	3	1	5	0	0	5	35		hsa-miR-192STAR(1)	6	0	0
hsa-miR-193a-3p(1)	208	2	79	10	3	25	43	108	24	48	136	53	134.5	418	32	193	27	81	30	51	35	4	0	52	589	83	23	121	91	14	2	116	35	18	701.5	2295	15	9	27	45	27	8	14	69		hsa-miR-193a-3p(1)	173	8	11
hsa-miR-193a-5p(1)	193	9	107	116	82	84	111	306	31	156	234.5	170	146	270	3	166	67	200	132	136	15	26	9	15	476	92	98	112	80	80	51	167	64	38	286	590.5	42	57	93	220	111	53	34	92		hsa-miR-193a-5p(1)	298	63	89
hsa-miR-193b(1)	138	11	235	576	51	460	330	110	82	152	441	381	8099.5	2112	40	498	32	321	733	108	34	21	360	626	4557	1036	254	123	171	111	62	212	59	516	4358.5	3822	77	11	64	207	93	57	111	107		hsa-miR-193b(1)	2316	78	41
hsa-miR-193bSTAR(1)	10	0	5	29	33	64	52	2	9	18	21.5	20	343	49	4	33	1	26	80	18	3	0	36	14	149	46	34	12	3	1	7	16	0	13	55	92.5	8	2	6	23	6	7	6	0		hsa-miR-193bSTAR(1)	180	19	23
hsa-miR-194(2)	68913	277	1389	864	40	1052	339	82846	1244	340	1100	2735	2089	859	26	1478	1070	1025	3107	4552	451	36	224	47	5407	8336	286	291	110	70	38	387	1840	781	118377	948	257	474	593	1447	85	110	189	6024		hsa-miR-194(2)	3432	47	15
hsa-miR-194-1STAR(1)	0	0	0	0	0	0	0	0	0	0	0	0	0	0	0	0	0	0	0	0	0	0	0	0	0	0	0	0	0	0	0	0	0	0	0	0	0	0	0	0	0	0	0	0		hsa-miR-194-1STAR(1)	0	0	0
hsa-miR-194-2STAR(1)	373	0	6	16	0	25	1	1014	13	0	16	6	6	6	0	0	3	2	44	92	13	0	3	0	29	93	2	3	0	2	0	4	8	2	265	3	6	5	6	11	0	0	0	35		hsa-miR-194-2STAR(1)	9	3	0
hsa-miR-195(1)	617.33	51	2127	271	1	208.67	314.33	534.33	137.33	782.33	827.33	2495.33	4998.17	812.67	44	739.67	881.33	138.33	792.67	16	12	14	414.67	141.33	5949.67	7210.83	80	199.67	84	122.33	32	201	44	125	771	4005.67	83.33	12	62	107	16	28	179.67	833.33		hsa-miR-195(1)	2936.33	6	6
hsa-miR-195STAR(1)	32	0	64	71	13	24	51	96	51	39	47	36	60	20	0	16	12	48	239	7	10	2	14	4	275	372	26	54	19	32	15	9	0	0	34	95	15	10	24	21	17	17	20	39		hsa-miR-195STAR(1)	114	13	0
hsa-miR-196a(2)	0	0	0	9	20	20	2	0	13	6	7	7	2	3	0	36	0	65.84	5054.34	2	1	21.66	13	22	291.16	2233.84	88.66	111.66	33	10.84	562.16	815.34	87	258	9123.66	54.16	1157.66	0	22.34	3	181.66	293	7	90.5		hsa-miR-196a(2)	1	1	4
hsa-miR-196a-1STAR(1)	0	0	0	0	0	0	0	0	0	0	0	0	0	0	0	0	0	2	6	0	0	0	0	1	3	6	0	0	0	0	0	0	8	0	59	0	0	0	0	0	0	0	0	1		hsa-miR-196a-1STAR(1)	0	0	0
hsa-miR-196a-2STAR(1)	0	0	0	0	1	0	0	0	3	0	0	0	0	0	0	5	0	1	1139	0	0	6	3	5	2	265	12	0	0	0	22	67	18	23	2530	1	72	2	0	0	4	14	0	6		hsa-miR-196a-2STAR(1)	0	2	0
hsa-miR-196b(1)	10	0	22	10	3	2	1	1	11	6	6	3	21	4	18	3	4	1258.17	22.67	7	3	5.33	0	0	12028.8	17763.2	119.33	3213.33	10	650.17	20.83	5.67	13	1	183.33	5295.83	382.33	7	98.67	14	59.33	47	0	229.5		hsa-miR-196b(1)	17	2	3
hsa-miR-196bSTAR(1)	0	0	0	0	0	0	0	0	0	0	0	0	1	0	0	0	0	2	0	0	0	0	0	0	35	125	0	21	0	0	0	0	0	0	1	28	0	0	1	2	0	0	0	0		hsa-miR-196bSTAR(1)	0	0	0
hsa-miR-197(1)	319	24	1764	866	66	592	291	375	701	504	2528	4721	1256	692	38	1419	961	356	1094	318	57	64	343	256	9413	7628	139	613	334	240	113	835	27	309	5820	2613	333	41	419	331	91	98	216	308		hsa-miR-197(1)	2463	51	46
hsa-miR-1976(1)	33	3	44	25	27	100	19	37	25	16	107	55	50	65	0	40	6	65	42	24	0	2	3	0	130	69	3	42	25	12	1	8	11	11	33	36	13	15	35	44	10	12	12	16		hsa-miR-1976(1)	134	8	11
hsa-miR-1976STAR(1)	0	0	0	0	0	0	0	0	0	0	0	0	2	0	0	0	0	0	0	0	0	0	0	0	9	3	0	0	0	0	0	0	0	0	1	0	0	0	0	0	0	0	0	0		hsa-miR-1976STAR(1)	0	0	0
hsa-miR-197STAR(1)	0	0	3	2	0	0	1	1	1	0	2	1	3	0	0	2	2	4	1	0	0	0	0	0	7	8	0	0	0	0	0	0	0	0	3	3	0	0	0	0	0	0	0	2		hsa-miR-197STAR(1)	0	0	0
hsa-miR-199a-3p(3)	1601.01	879.99	6945.01	5276.99	363	929	2765.01	8011.01	1859	13483	6991.01	5340.01	11422	3908.99	186.01	5127	3747.99	8400	4829.99	1057.01	168.99	2233.01	1567.01	832.01	48144	10829	3338.01	5551	3241.99	1128.99	1498	7507.01	375	770	8760	2923	2191.01	951.99	3553.99	11847	1598	3226.99	3661.99	25661		hsa-miR-199a-3p(3)	8330.01	476.99	153.01
hsa-miR-199a-5p(2)	1001.66	420	4329.34	2130.66	186.34	586	938.66	5730	590	3865.66	3590.34	1649.66	5680	1424.66	77.34	2667.34	1856.34	5264.66	3351	431.66	82.66	655	383.34	347	17674.3	7593.34	1254.34	3475.34	1295	211	782.34	3399	243	766	1960.34	835	655.66	266	1292.66	3851	878.34	805.66	1652.34	5192		hsa-miR-199a-5p(2)	6435.66	191.34	166
hsa-miR-199b-5p(1)	95.33	324	448.67	614.33	119.67	440	1022.33	1143	361	1656.33	2279.67	2652.33	1208	516.33	5.67	1293.67	206.67	1631.33	367	292.33	35.33	415	339.67	110	8548.67	1589.67	342.67	1411.67	469	73	262.67	776	178	118	545.67	286	261.33	286	656.33	981	390.67	379.33	456.67	1804		hsa-miR-199b-5p(1)	1383.33	80.67	12
hsa-miR-19a(1)	975.67	36	21248	2809.67	114.67	1268.67	1099.33	814	815	1214.67	2681.67	6700.17	3115	2317.67	131	4228.67	1212.67	2298.33	25692.7	341	219.67	159.33	1187.17	3237.67	30692	26014.7	679.67	10746.7	1354	449.33	477.33	8962.67	324.5	795.33	345410	20371	16700.7	193.67	796.17	1909.33	891	645.33	1279.67	1844.33		hsa-miR-19a(1)	2657.5	175.33	18
hsa-miR-19aSTAR(1)	0	0	0	2	0	0	0	0	0	0	1	3	3	4	1	4	0	0	2	0	0	0	3	8	60	52	0	7	1	0	0	12	2	0	202	70	6	0	0	1	0	3	2	0		hsa-miR-19aSTAR(1)	0	0	0
hsa-miR-19b(2)	4006.34	114	90122	11322.3	598.34	7502.34	5765.66	4002	3993	5749.34	12294.3	33898.8	14370	15048.3	301	19776.3	6128.34	6813.66	48669.3	1096	662.34	496.66	5589.84	7774.34	86480	96055.3	2269.34	33457.3	3999	1411.66	1088.66	23094.3	557.5	2501.66	837644	54255	42262.3	533.34	2283.84	5860.66	3363	1587.66	4153.34	4575.66		hsa-miR-19b(2)	13810.5	763.66	135
hsa-miR-19b-1STAR(1)	3	0	8	1	3	2	1	1	0	4	5	46	14	18	1	13	8	0	12	0	0	0	13	12	147	82	0	11	1	0	0	25	0	0	245.5	133.5	2	0	2	0	0	0	2	3		hsa-miR-19b-1STAR(1)	31	0	1
hsa-miR-19b-2STAR(1)	0	0	0	0	0	0	0	0	0	0	0	0	1	0	0	0	0	0	0	0	0	0	0	0	3	0	0	1	0	0	0	2	0	0	4.5	1.5	0	0	0	0	0	0	0	0		hsa-miR-19b-2STAR(1)	0	0	0
hsa-miR-200a(1)	30319.8	889	173139	81092.3	8965	120598	46526.8	138525	57821.5	134844	206507	424031	161557	213737	1184	273349	152276	14760.3	62851.8	17258	4964	1625.5	34455.5	2966.5	120988	436287	2171	28261	7406.33	5406.5	2476.5	31716.3	1681	13685	177896	28311.2	4596	2855	7041	15633.2	2093.5	3515	16282.3	13549.7		hsa-miR-200a(1)	224058	6393.5	2173.5
hsa-miR-200aSTAR(1)	360	9	1823	975	68	1541	531	2249	1072	899	1489	3259	952	1147	3	1175	1083	197	1245.5	168	73	20	395	77	1370	5992.5	45	755	182	75	75	417	23	105	2018	353	85	52	213	312	30	54	238	93		hsa-miR-200aSTAR(1)	2129	55	12
hsa-miR-200b(1)	25995.5	482	133161	37720.7	2451	57745	25035.7	79753	34298.5	100760	102397	318196	99051	139530	910.5	150692	110970	7870.5	47835.5	5672.67	2811.67	956	33098.3	3664	120340	519078	1498.33	23898.2	6368.17	2208	1680	27825.8	3335	18390.2	202759	28758.5	3238.5	1486	4015.5	9417.67	853	2067	18883.8	11452.7		hsa-miR-200b(1)	144958	2635.5	570.5
hsa-miR-200bSTAR(1)	256	1	1117	598	20	636	227	1142	566	744	1204	2778	936	1151	10	1196	1361	131	901	95	85	24	332	56	1392	6520	51	562	182	37	75	479	27	28	2891	343	124	21	123	227	9	72	207	120		hsa-miR-200bSTAR(1)	1445	14	14
hsa-miR-200c(1)	26158.7	432.5	95411.3	40650.3	1816	43747.5	28000	51280.5	50367.2	61179.2	91087.2	220676	168686	64743.8	1125	119494	174174	13441.8	89160.8	9715.67	4168.67	6746.5	36591	7528.5	175033	252097	7567.33	26754.3	15669.3	5277.5	2815.5	51455.5	1772.5	18197.7	163974	31418.3	18984	1780	9851.5	60889.5	4245.5	2927	15823.5	7740.5		hsa-miR-200c(1)	106535	2279.5	329.5
hsa-miR-200cSTAR(1)	24	0	65	17	8	25	11	13	61	13	71	215	93	40	0	113	142	7	25	18	0	0	15	6	223	247	1	12	11	9	3	13	0	20	55	19	8	5	9	22	5	1	2	5		hsa-miR-200cSTAR(1)	98	0	2
hsa-miR-202(1)	0	0	11	9	0	0	1	10	2	6	4	5	1	4	0	0	0	3	0	0	0	0	0	4	11	1	0	4	0	0	0	0	0	0	0	1	0	1	0	0	0	0	0	0		hsa-miR-202(1)	0	0	0
hsa-miR-202STAR(1)	0	0	0	0	0	0	0	0	0	0	0	0	0	0	0	0	0	0	0	0	0	0	0	0	1	0	0	0	0	0	0	0	0	0	0	0	0	0	0	0	0	0	0	0		hsa-miR-202STAR(1)	0	0	0
hsa-miR-203(1)	8	19	875	57	72	1200	730	33	7	89	46	98	41	9	2	8	120	536	484	69	6	92	19	2	376	457	50	345	605	22	39	1006	70	74	156	163	541	132	97	262	2062	607	256	74		hsa-miR-203(1)	356	5	394
hsa-miR-203STAR(1)	0	0	0	0	0	0	2	0	0	0	0	3	0	0	0	0	0	1	0	0	0	1	0	0	1	0	0	0	2	0	0	5	0	0	0	1	1	1	0	0	5	0	0	0		hsa-miR-203STAR(1)	1	0	0
hsa-miR-204(1)	0	9	84	36	46	50.5	30	3	11	101	31	218.5	126	82	49	9	8914.5	18	78	464.5	21	3	273	4	275.5	29	30	150.5	13	7	3	11	13	366	10	8966	5	6	20	72	78	1	3	159.5		hsa-miR-204(1)	78.5	9	3
hsa-miR-204STAR(1)	0	0	3	1	4	0	0	0	0	0	0	2	2	0	0	0	50	0	0	7	0	0	4	0	0	0	0	0	0	0	0	1	0	4	0	108	0	0	0	0	3	0	0	1		hsa-miR-204STAR(1)	0	0	0
hsa-miR-205(1)	2	223	0	74	444	109	800	121	1	1039	16	157	30	0	21	1	4	174	808	61	4	18528	30	3	19981	33	34	111	154	499	762	2183.5	0	7	1052	32102	197	511	1268	52	34	1068	27	1149		hsa-miR-205(1)	67	78	131
hsa-miR-205STAR(1)	0	2	0	0	0	0	0	2	0	0	0	0	0	0	0	0	0	0	0	0	0	0	0	0	14	0	0	0	0	0	0	0	0	0	0	10	0	0	0	0	0	0	0	2		hsa-miR-205STAR(1)	0	1	0
hsa-miR-206(1)	0	0	0	1	0	2	0	7	0	1	0	0	0	0	0	0	0	0	0	0	0	0	0	0	3.67	0	0	0.67	2	0	0	0	0	7	0	8	0	0	0	0	1	0	0	0.33		hsa-miR-206(1)	0	0	0
hsa-miR-206STAR(1)	0	0	0	0	0	0	0	0	0	0	0	0	0	0	0	0	0	0	0	0	0	0	0	0	0	0	0	0	0	0	0	1	0	0	0	0	0	0	0	0	0	0	0	0		hsa-miR-206STAR(1)	0	0	0
hsa-miR-208a(1)	0	0	5	0	0	0	0	0	33	0	0	0	0	0	0	0	0	0	0	0	0	0	3	0	5	6	0	0	0	0	0	0	0	0	39	42	0	0	0	2	1	0	0	0		hsa-miR-208a(1)	0	0	0
hsa-miR-208aSTAR(1)	0	0	0	0	0	0	0	0	1	0	0	0	0	0	0	0	0	0	0	0	0	0	0	0	3	0	0	0	0	0	0	0	0	0	2	0	0	0	0	0	0	0	0	0		hsa-miR-208aSTAR(1)	0	0	0
hsa-miR-208b(1)	0	0	0	1	0	0	0	0	0	8	2	0	0	0	1	0	2	0	0	0	0	0	0	0	3	13	0	0	0	0	0	3	0	12	0	17	0	0	0	1	0	0	0	0		hsa-miR-208b(1)	0	0	0
hsa-miR-208bSTAR(1)	0	0	0	0	0	0	0	0	0	0	0	0	0	0	0	0	0	0	0	0	0	0	0	0	0	0	0	0	0	0	0	0	0	0	0	0	0	0	0	0	0	0	0	0		hsa-miR-208bSTAR(1)	0	0	0
hsa-miR-20a(1)	493.5	11	1552.92	285.25	82.83	518.17	418.17	388.33	261.5	387	1011.33	3303.5	3853.67	1018.17	132.5	939.17	1047.58	839.33	22404.8	162	145.5	50.67	474.5	1875.5	28679.9	58650.2	1702.58	9569.83	976.33	269.67	421.83	8788.5	334.33	374	163411	20044.3	2114.17	130.83	467.67	4762.58	214.5	723.17	2697.33	1585.83		hsa-miR-20a(1)	2202.75	28.67	12
hsa-miR-20aSTAR(1)	54	0	219	60	1	46	45	41	22	68	302	610	176	309	2	253	65	39	254	10	8	2	138	57	1530	1215	33	53	10	19	11	318	0	46	2659	853	29	0	37	38	4	15	122	78		hsa-miR-20aSTAR(1)	175	7	2
hsa-miR-20b(1)	13.67	0	17	37.67	0.83	6.17	35	11.33	13.67	1.33	6.67	57.83	61	29.83	7	32.83	31.08	205.83	1261.33	6.33	2	3	6	3.17	472.78	148.58	127.25	599.75	139.17	26.33	22.83	432.5	1.83	0.5	5200.62	476.92	83.5	6	73.17	482.67	14.5	119.67	22.83	67.17		hsa-miR-20b(1)	101.33	4	0
hsa-miR-20bSTAR(1)	0	0	0	0	0	0	0	0	0	0	0	0	2	0	0	1	0	1	13	0	0	0	0	0	26	0	2	0	1	0	0	5	0	0	135	22	3	4	0	5	0	3	0	1		hsa-miR-20bSTAR(1)	0	0	2
hsa-miR-21(1)	25279	12970	239424	124146	14861	129445	87883	91320	68976	213202	325353	335627	406953	56417	5727	182557	182493	300151	597096	27377	5823	17482	32360	84162	4051599	641814	78063	145794	143794	37085	65201	746908	38869	80666	2716520	221118	98151	19627	195979	314910	136954	217382	240174	324843		hsa-miR-21(1)	374798	9651	1582
hsa-miR-210(1)	640	31	6995	2153	479	12096	1092	1095	3714	1435	4587	8008	2937	1074	74	7592	13247	2792	6762	1954	119	326	527	1855	53324	43049	513	2901	1665	647	594	4214	350	20776	33516	5622	1037	257	2249	2777	590	610	3109	314		hsa-miR-210(1)	5651	862	341
hsa-miR-210STAR(1)	0	0	46	9	4	54	8	5	8	9	22	50	35	1	3	58	120	8	15	2	0	3	2	8	194	89	3	10	8	5	2	22	0	18	281	84	3	1	6	14	2	1	10	0		hsa-miR-210STAR(1)	31	2	0
hsa-miR-211(1)	0	0	0	0	0	0.5	0	0	0	0	0	0.5	4	0	0	0	6.5	0	0	0.5	0	0	0	0	0.5	0	1	1.5	0	0	4	1	0	0	0	11	14	0	0	1	0	0	0	4.5		hsa-miR-211(1)	0.5	0	0
hsa-miR-2110(1)	71	6	143	17	11	22	16	26	28	21	45	185	51	59	2	98	67	2	12	15	2	8	13	0	165	259	0	4	2	6	9	5	0	10	53	62	5	5	2	14	3	7	9	3		hsa-miR-2110(1)	283	9	3
hsa-miR-2110STAR(1)	2	0	17	63	13	89	44	75	70	28	233	110	42	29	6	47	27	22	38	15	5	3	27	0	34	59	4	22	6	19	5	11	0	0	28	15	2	5	10	41	3	5	14	4		hsa-miR-2110STAR(1)	74	13	3
hsa-miR-2113(1)	0	0	0	0	0	0	0	0	0	0	0	0	0	0	0	0	0	0	0	0	0	0	0	0	0	0	0	0	0	0	0	0	0	0	0	0	0	0	0	0	0	0	0	0		hsa-miR-2113(1)	0	0	0
hsa-miR-2113STAR(1)	0	0	0	0	0	0	0	0	0	0	0	0	0	0	0	0	0	0	0	0	0	0	0	0	0	0	0	0	0	0	0	0	0	0	0	0	0	0	0	0	0	0	0	0		hsa-miR-2113STAR(1)	0	0	0
hsa-miR-2114(1)	0	0	21	0	0	2	0	12	1	3	5	11	190	6	2	30	59	2	0	10	0	1	15	10	182	24	0	1	0	0	0	8	0	32	29	12	0	0	0	8	0	0	0	10		hsa-miR-2114(1)	13	0	0
hsa-miR-2114STAR(1)	1	0	8	0	0	0	0	3	0	0	1	2	21	0	0	2	7	0	0	0	0	0	1	0	18	0	0	0	0	0	0	3	0	4	7	0	0	0	0	7	0	0	0	4		hsa-miR-2114STAR(1)	10	0	0
hsa-miR-2115-3p(1)	0	0	0	0	0	1	0	0	0	0	0	0	0	0	0	0	0	0	0	0	0	0	0	0	0	0	0	0	0	0	0	0	0	0	0	0	0	0	0	0	0	0	0	0		hsa-miR-2115-3p(1)	0	0	0
hsa-miR-2115-5p(1)	0	0	0	0	0	0	0	0	2	0	0	0	1	0	0	5	2	0	0	0	0	0	0	0	0	10	0	1	0	0	0	0	0	0	0	1	0	0	0	0	0	0	0	0		hsa-miR-2115-5p(1)	0	0	0
hsa-miR-2116(1)	0	0	3	5	3	5	0	5	2	10	6	5	5	0	0	1	1	0	10	0	1	0	0	0	21	5	1	5	3	5	10	20	0	1	28	10	6	4	3	1	3	6	2	4		hsa-miR-2116(1)	7	0	0
hsa-miR-2116STAR(1)	0	0	0	0	0	0	0	0	0	0	0	0	0	0	0	0	0	0	0	0	0	0	0	0	0	0	0	1	3	0	0	0	0	0	5	1	0	0	0	0	0	0	0	0		hsa-miR-2116STAR(1)	0	0	0
hsa-miR-211STAR(1)	0	0	0	0	0	0	0	0	0	0	0	1	0	0	0	0	0	0	0	0	0	0	0	0	0	0	0	0	0	0	0	0	0	0	0	1	0	0	0	0	0	0	0	0		hsa-miR-211STAR(1)	0	0	0
hsa-miR-212-3p(1)	77	5	321	259	9	87	14	17	239	48	354	175	274	63	0	555	244	34	20	0	33	0	11	1	81	281	7	12	3	0	9	11	6	242	53	13	6	1	10	25	3	2	28	35		hsa-miR-212-3p(1)	518	5	0
hsa-miR-212-5p(1)	135	2	497	519	48	288	85	52	471	104	786	226	175	109	3	561	232	86	32	5	120	4	39	2	92	267	1	29	1	5	2	2	0	582	10	11	8	5	8	116	19	1	19	18		hsa-miR-212-5p(1)	1127	8	25
hsa-miR-214-3p(1)	106	0	356	24	3	7	6	103	22	103	89	61	144	41	0	91	48	30	35	6	4	7	8	17	1045	95	10	56	17	7	27	58	0	0	81	32	14	4	42	24	7	6	55	203		hsa-miR-214-3p(1)	381	2	1
hsa-miR-214-5p(1)	41	4	136	38	23	9	19	82	11	66	64	48	143	42	5	97	37	132	71	36	2	21	6	4	866	211	10	97	20	6	32	83	7	9	89	77	11	19	67	127	34	18	25	67		hsa-miR-214-5p(1)	216	15	10
hsa-miR-215(1)	334.5	16.5	4.5	21	0.5	11	14	885	18.5	4	22.5	48.5	37	6	0	19	12.5	9.5	29.5	41.5	2.5	0	2	0	37.5	108	9	7.5	2.5	3	0	1.5	334.5	31	853.5	7.5	3.5	9.5	4.5	28	7	4	2.5	75.5		hsa-miR-215(1)	29.5	3.5	2
hsa-miR-215STAR(1)	0	0	0	0	0	0	0	0	0	0	1	0	0	0	0	0	0	0	0	0	0	0	0	0	0	0	0	1	0	0	0	0	0	0	0	0	0	0	0	1	0	0	0	0		hsa-miR-215STAR(1)	0	0	0
hsa-miR-216a(1)	0	0	13	2	0	2	2	1	0	4	3	12	15	2	0	4	20	12	3742	4	0	0	8	139	61	67072.5	8	1807	9	30	0	2	0	5	1	242	4	1	0	13	3	1	362	2		hsa-miR-216a(1)	0	1	0
hsa-miR-216aSTAR(1)	0	0	0	0	0	1	0	2	0	0	0	0	1	0	0	0	1	4	534	1	0	0	0	19	0	8065	11	394	6	16	0	0	0	0	0	18	2	4	2	2	0	0	84	0		hsa-miR-216aSTAR(1)	0	0	2
hsa-miR-216b(1)	0	0	3	3	0	0	1	0	0	2	0	0	2	0	1	0	2	30	2498	8	6	16	10	381	68	268106	40	2250	16	98	0	3	0	0	0	442	12	24	37	4	0	0	749	5		hsa-miR-216b(1)	3	0	0
hsa-miR-216bSTAR(1)	0	0	0	0	0	0	0	0	0	0	0	0	0	0	0	1	0	2	109	0	0	0	2	10	0	8816	4	219	7	5	0	0	0	0	0	19	2	0	0	1	0	0	28	0		hsa-miR-216bSTAR(1)	0	0	0
hsa-miR-217(1)	0	0	29	25	1	0	6	16	1	18	8	12	11	2	0	3	4	95	11268	15	0	25	28	599	88	535172	176	9855	46	532	0	0	0	0	10	605	18	35	67	24	1	0	2617	20		hsa-miR-217(1)	72	3	0
hsa-miR-217STAR(1)	0	0	0	0	0	0	0	0	0	0	0	0	0	0	0	0	0	0	71	3	0	0	0	8	0	2352	1	79	0	0	0	0	0	0	0	5	0	0	1	0	0	0	8	0		hsa-miR-217STAR(1)	0	0	0
hsa-miR-218(2)	89	56	458	69	11	54	143	355	40	240	11490	574	779	172	10	13145	204	282	4350	291	29	58	240	134	1997	7177	61	804	206	323	21	736	286	661	7531	186	66	165	130	3690	123	29	110	515		hsa-miR-218(2)	1388	42	16
hsa-miR-218-1STAR(1)	0	0	18	0	0	0	0	2	0	6	8	3	17	2	0	5	8	18.5	48	1.5	0	4	5	1	10	92	0	3	7	5	0	16.5	0	8	123	8	0	0	5	137.5	0	2	2	5		hsa-miR-218-1STAR(1)	15	0	0
hsa-miR-218-2STAR(1)	2	0	0	1	0	0	0	2	2	0	93	0	0	0	1	83	1	1.5	12	0.5	0	0	1	0	0	0	0	0	0	2	0	0.5	0	0	0	0	0	0	0	1.5	0	0	0	0		hsa-miR-218-2STAR(1)	0	0	0
hsa-miR-219-1-3p(1)	0	0	1	1	0	4	2	2	1	3	2	6	5	2	0	4	1	0	1	2	1	0	2	0	32	4	1	1	0	5	0	4	0	0	7	2	2	1	0	0	0	0	3	0		hsa-miR-219-1-3p(1)	1	1	3
hsa-miR-219-2-3p(1)	0	0	0	0	0	0	0	0	0	0	0	0	0	0	0	0	0	0	0	0	0	0	0	0	0	0	0	0	0	0	0	0	0	0	0	0	0	0	0	1	0	0	0	0		hsa-miR-219-2-3p(1)	0	0	0
hsa-miR-219-5p(2)	13	0	56	15	1	14	4	12	21	14	53	304	128	36	1	105	48	10	43	18	0	0	13	16	374	127	2	6	1	0	0	3	0	5	351	53	6	0	6	8	0	2	3	9		hsa-miR-219-5p(2)	72	1	2
hsa-miR-21STAR(1)	82	27	795	484	90	633	617	436	323	331	816	334	795	193	14	206	350	1284	2304	105	19	55	161	158	10799	1891	563	610	659	399	565	1946	272	388	11697	530	518	115	1121	765	1284	1125	928	886		hsa-miR-21STAR(1)	975	123	9
hsa-miR-22(1)	30824	693	59201	7282	3080	5867	4830	6454	3765	9421	27221	35411	43653	19603	222	32108	54914	4295	2638	3497	1472	1219	2073	1844	54951	15157	653	4388	2051	665	328	2535	1911	11396	13950	14030	1384	1367	3060	7205	1410	1452	3403	4984		hsa-miR-22(1)	97572	1794	5712
hsa-miR-221(1)	371.33	241.67	783.67	1410.67	850	1463.33	1097.67	854.67	374.67	1549.33	5866.33	1216	1525.67	845.33	115.67	3279	751.33	5104.5	10199.3	579	75	1256	527	1050.33	8938.33	86416.3	1205	3075	1864.67	838.67	295	1361.5	1121.33	432.67	6084	904	349.33	516.67	1803.33	5612	758	889	2242	2819.67		hsa-miR-221(1)	2575	442.67	455.67
hsa-miR-221STAR(1)	0	0	7	3	1	11	9	4	0	9	49	9	18	6	3	76	6	27	66	1	1	16	1	18	158	120	1	34	23	12	4	13	5	0	63	24	1	0	18	88	15	3	9	27		hsa-miR-221STAR(1)	15	0	0
hsa-miR-222(1)	179	88	589	614	425	635	456	279	283	571	1767	402	420	456	48	1569	337	2228	2017	238	34	649	275	710	3640	41048	399	386	934	367	192	762	540	193	3002	432	183	196	577	2390	134	302	649	1051		hsa-miR-222(1)	1444	106	82
hsa-miR-222STAR(1)	3	0	0	1	0	2	0	2	2	0	1	2	6	0	0	6	3	1	23	0	0	0	0	6	34	47	2	9	1	3	0	5	10	0	5	4	0	0	1	7	2	0	2	8		hsa-miR-222STAR(1)	1	0	0
hsa-miR-223(1)	24	50	131	504	37	102	224	149	15	206	386	234	436	157	18	102	244	682	440	62	8	36	36	14	1396	195	134	1659	574	93	33	268	61	19	335	163	67	52	976	211	203	639	164	296		hsa-miR-223(1)	344	18	18
hsa-miR-223STAR(1)	4	0	5	2	0	0	2	0	0	0	4	1	2	0	0	0	4	3	4	2	2	4	0	0	8	0	2	1	2	2	0	4	0	0	3	4	0	0	5	2	7	2	0	4		hsa-miR-223STAR(1)	4	0	0
hsa-miR-224(1)	59	33	57	20634	19	40	95	101	42	62	55	69	38	64	2	7	19	252	786	15	0	1810	8	472	435	147	367	145	106	33	94	876	30	17	92	34	10	23	66	1910	23	693	41	436		hsa-miR-224(1)	104	10	2
hsa-miR-224STAR(1)	4	0	5	366	0	0	2	10	0	6	11	11	11	19	0	2	8	16	7	2	0	75	2	3	36	5	2	5	3	3	2	15	0	3	15	4	0	1	1	49	5	5	9	18		hsa-miR-224STAR(1)	7	1	3
hsa-miR-2276-3p(1)	2	0	0	0	0	0	0	4	0	0	0	1	0	0	0	0	2	0	0	0	0	0	0	0	5	3	0	0	0	0	0	0	0	0	8	3	0	0	0	0	0	0	0	0		hsa-miR-2276-3p(1)	0	0	0
hsa-miR-2276-5p(1)	0	0	0	0	0	0	2	2	0	0	0	4	0	0	0	0	0	1	1	3	0	0	0	4	3	6	0	0	0	0	0	0	0	0	5	0	0	2	0	1	0	0	0	2		hsa-miR-2276-5p(1)	0	0	0
hsa-miR-2277-3p(1)	2	0	4	4	0	17	2	4	3	0	10	10	24	1	0	17	20	9	25	0	1	0	1	0	35	161	1	9	3	0	0	6	0	13	48	59	2	0	3	0	0	0	17	7		hsa-miR-2277-3p(1)	36	5	0
hsa-miR-2277-5p(1)	4	0	7	4	1	3	5	3	0	3	27	18	33	7	0	19	26	8	30	5	0	0	6	3	98	266	0	11	3	8	2	1	0	56	92	88	1	2	5	0	1	3	15	7		hsa-miR-2277-5p(1)	39	1	4
hsa-miR-2278(1)	3	0	0	0	0	0	0	0	0	0	1	2	1	1	0	4	0	0	0	0	0	0	0	0	9	8	0	0	2	0	0	0	0	0	7	5	0	0	0	0.5	0	0	2	0		hsa-miR-2278(1)	9	0	0
hsa-miR-2278STAR(1)	0	0	0	0	0	0	0	0	0	0	0	4	0	0	0	5	1	0	0	0	0	0	0	0	0	2	0	0	0	0	0	0	0	0	1	0	0	0	0	0	0	0	0	0		hsa-miR-2278STAR(1)	0	0	0
hsa-miR-22STAR(1)	75	6	197	19	1	6	14	31	22	49	105	241	389	154	8	308	683	18	12	0	2	5	20	13	726	95	2	12	9	3	3	18	1	14	113	140	1	0	19	29	8	9	24	22		hsa-miR-22STAR(1)	329	3	2
hsa-miR-2355-3p(1)	11	0	45	27	22	27	8	4	12	15	49	137	27	18	0	24	18	8	13	14	4	0	1	0	254	90	4	11	11	2	5	6	5	37	103	20	7	1	5	16	4	1	6	4		hsa-miR-2355-3p(1)	109	4	2
hsa-miR-2355-5p(1)	0	0	27	17	0	1	3	5	3	6	19	109	21	12	0	26	29	2	16	3	1	4	1	4	119	35	0	8	8	5	4	12	0	12	61	14	0	0	4	10	0	3	0	9		hsa-miR-2355-5p(1)	11	0	0
hsa-miR-23a(1)	2793	238	8104.5	1755.5	114	1332	996.5	4526	1921	2824.5	10975.5	18382	30212.5	8270.5	148.5	7045	5795	1412.5	1844.5	527.5	136	113.5	897.5	379	14243	6814	572.5	1252	1057	216	260.5	2535.5	322	1234.5	14956.5	2467	592.5	136.5	923.5	2378	768	594	2683.9	2853.5		hsa-miR-23a(1)	7987.5	117.5	92.5
hsa-miR-23aSTAR(1)	0	0	3	0	3	3	2	0	0	0	2	6	1	2	1	1	0	1	2	1	0	1	1	0	11	0	0	2	0	0	0	0	5	9	9	4	2	0	0	0	6	0	2	2		hsa-miR-23aSTAR(1)	24	0	5
hsa-miR-23b(1)	5275	217	18691.5	6518.5	175	3988	2099.5	13784	2798	6208.5	15277.5	49489	18820.5	31348.5	198.5	23092	9928	1091.5	1370.5	1598.5	712	61.5	2973.5	1199	19394.7	58284.3	499.5	2517	1343	369	121.5	1556.5	191	1452.5	11068.5	2535	252.5	147.5	341.5	4195	346	176	2408.9	2407.5		hsa-miR-23b(1)	24462.5	149.5	68.5
hsa-miR-23bSTAR(1)	76	1	72	41	11	75	8	53	23	78	99	105	35	79	1	87	18	12	12	33	8	0	11	1	60	157	4	11	4	1	3	4	5	29	20	15	0	0	3	17	6	1	7	9		hsa-miR-23bSTAR(1)	198	6	4
hsa-miR-24(2)	56182	938	60527	24225	2706	14539	6431	29528	11638	15039	42253	120590	58880	46787	408	36842	18882	7502	8692	9257	3874	716	4571	6509	71652	111871	2566	6108	4393	1794	450	7380	957	6549	24076	12030	1621	1053	2976	14690	1053	1790	6864	8528		hsa-miR-24(2)	112085	1155	1108
hsa-miR-24-1STAR(1)	159.5	6	302	273.5	16.5	249	77	268	111	187	470	888	223	645	4	296	185.5	26	33	99.5	48	3.5	59	26	826	851	27	74	29	27	4	25.5	14	95	52	44	0	13	26	177.5	4	2	28	51		hsa-miR-24-1STAR(1)	746	9	6
hsa-miR-24-2STAR(1)	336.5	11	677	110.5	39.5	123	62	133	121	91	424	759	763	330	4	189	156.5	73	81	37.5	10	15.5	41	15	932	141	37	37	46	27	19	42.5	20	145	187	71	25	10	44	110.5	26	28	57	79		hsa-miR-24-2STAR(1)	607	13	11
hsa-miR-2467(1)	1	0	0	0	0	2	0	0	4	0	9	4	7	3	0	0	1	0	0	0	0	0	0	3	26	17	1	3	2	0	0	0	2	2	3	6	0	0	0	0	0	0	0	0		hsa-miR-2467(1)	5	0	0
hsa-miR-2467STAR(1)	0	0	0	0	0	0	0	0	0	0	0	0	0	0	0	0	0	0	0	0	0	0	0	2	0	0	0	0	0	0	0	0	0	0	0	0	0	0	0	0	0	0	0	0		hsa-miR-2467STAR(1)	0	0	0
hsa-miR-25(1)	5217.67	287.33	13312	10989	569	6973	11017.3	12394	14135	3622	21068	3829.67	10121.2	2997	579.33	1114.33	1593.33	9945	81135.5	4592	3319.67	1062	24708.7	7761.67	287908	393561	8553.67	28409.7	13709.7	5177	7758.33	30439.3	1202.67	4163.5	176825	18889.3	19635.3	1905.67	12279.7	19353.7	4254.33	7031.67	6157.67	4538.33		hsa-miR-25(1)	7535.67	287	49
hsa-miR-25STAR(1)	0	0	1	2	0	0	0	0	0	0	1	7	7	3	1	0	2	0	0	0	0	0	2	3	29	39	0	1	0	0	3	3	0	0	38	7	0	0	0	1	0	0	3	0		hsa-miR-25STAR(1)	2	0	1
hsa-miR-2681(1)	0	0	11	7	0	0	1	0	0	2	0	2	1	0	0	0	10	2	1	0	0	0	0	0	0	15	1	1	2	0	0	0	6	0	0	2	0	0	2	3	0	0	0	0		hsa-miR-2681(1)	2	0	0
hsa-miR-2681STAR(1)	0	0	8	3	0	0	0	0	0	0	0	2	0	0	0	0	1	0	0	0	0	0	0	2	0	4	0	0	0	0	0	0	0	7	0	0	0	0	0	0	0	0	0	0		hsa-miR-2681STAR(1)	7	0	0
hsa-miR-26a(2)	43720.7	1788.34	208975	66470	1438.34	42522.3	24126.7	74423.3	82603	62290.7	175752	439910	241316	139453	2302	171644	88380.3	18752.3	39760.3	7115.66	5007.34	3462.34	25789.3	10215.3	185325	215986	5389.34	31782.7	15119.3	3627.34	1956.34	31822.7	1424.66	10506.7	285368	42131.3	7416.66	1042	6106.34	26436	3483	3421	11732.7	27501.7		hsa-miR-26a(2)	273493	1665	404.34
hsa-miR-26a-1STAR(1)	11	0	4	9	0	4	8	46	12	2	10	22	8	6	0	3	2	6	7	0	2	0	0	0	6	3	2	4	0	0	1	2	0	0	18	7	0	0	1	3	0	0	0	4		hsa-miR-26a-1STAR(1)	1	0	0
hsa-miR-26a-2STAR(1)	9	7	25	123	3	91	24	59	73	27	146	131	112	31	0	55	17	38	96	17	4	3	26	4	83	42	4	68	10	8	0	50	1	6	82	14	2	1	4	37	10	6	12	17		hsa-miR-26a-2STAR(1)	48	3	0
hsa-miR-26b(1)	9711.33	360.67	47109	16829	298.67	11480.7	6221.33	5263.67	17555	20440.3	59635	93449.5	55380.8	42062.2	825	53699.8	36123.7	3297.67	8122.67	2105.33	2395.67	440.67	8951.67	1271.67	60116.7	40170	1088.67	6253.33	1927.67	547.67	765.67	8945.33	423.33	8970.33	43220.5	9731.67	1950.33	289	2738.67	10555	1380	716	1897.33	8576.33		hsa-miR-26b(1)	54708	352	66.67
hsa-miR-26bSTAR(1)	27	6	92	217	17	111	63	67	140	70	215	365	179	181	9	203	91	40	37	29	8	3	29	2	251	142	0	42	20	8	7	58	9	96	139	51	8	3	33	33	9	5	13	37		hsa-miR-26bSTAR(1)	219	16	11
hsa-miR-27a(1)	11607	873	32071.5	9193.5	480.5	4032	2442.5	12339.5	7949	9133	19594.5	34359.3	44943.3	14895	630	8985.83	9318.5	3297.5	6489	987	1364.5	817.5	1628	2692	41054.5	23689.7	1987.5	6161	4248.5	570	1117	7081	496.5	4801	37383	6572.5	3322.5	660.5	3914.5	9208.5	2068.5	2219.5	5819	10066		hsa-miR-27a(1)	15453.5	397.5	122
hsa-miR-27aSTAR(1)	25	8	133	13	14	25	15	38	15	26	54	61	132	45	2	12	37	19	24	10	3	9	13	18	258	48	16	57	8	14	4	54	0	23	223	19	26	11	20	30	21	14	37	64		hsa-miR-27aSTAR(1)	219	0	27
hsa-miR-27b(1)	57392	2022	171114	55211.5	2863.5	40886	17952.5	114020	26397	35246	69233.5	150567	43660.3	69868	788	51610.8	22049.5	10012.5	13871.5	24825	21474.5	953.5	15825	16625	118768	356629	6000.5	17649.5	7809.5	3564	1188	11622	997.5	14195	60282	16817.5	5438.5	2752.5	5016.5	30703.5	2702.5	1986.5	13636	15419		hsa-miR-27b(1)	156140	1421.5	586
hsa-miR-27bSTAR(1)	207	7	503	205	97	421	46	413	72	177	452	552	269	208	0	222	115	63	46	155	37	6	43	61	681	972	36	88	39	33	4	72	16	17	256	72	29	10	14	165	15	15	97	70		hsa-miR-27bSTAR(1)	748	20	33
hsa-miR-28-3p(1)	1078	78	2279	1198	312	638	352	1673	284	441	1158	325	1407	122	20	835	359	1831	2992	1548	173	114	20	331	8935.5	562	380	800	590	319	260	1990	149	427	6617	1634	581	133	839	1045	622	642	142	264		hsa-miR-28-3p(1)	2776	127	84
hsa-miR-28-5p(1)	537	45	1797.5	417	31	141	253	792	116	557.5	1241.5	512	2504.83	318	22	785.5	177	427	81.5	406.5	47.5	41	57.5	220	13035.8	583.5	180.5	138	257	137	68.5	928	179	341.5	10987	3661	147.5	62	265.5	282	80	272.5	169	746.5		hsa-miR-28-5p(1)	1466.5	46	38
hsa-miR-296-3p(1)	19	0	72	2	2	9	0	18	1	2	17	15	9	5	0	25	1	3	178	0	0	2	1	9	52	42	0	3	0	5	8	43	4	48	1161	18	60	2	0	56	5	19	23	10		hsa-miR-296-3p(1)	43	1	1
hsa-miR-296-5p(1)	5	0	27	2	0	9	1	8	0	11	32	13	28	7	1	6	1	2	73	0	0	0	0	6	68	22	0	5	6	1	2	38	0	8	1019	4	12	0	4	53	1	2	16	5		hsa-miR-296-5p(1)	16	0	1
hsa-miR-299-3p(1)	638	7	438	228	5	179	36	195	90	43	1021	235	194	435	1	690	41	89	60	0	7	25	199	1	73	21	1	44	0	16	1	0	1	304	6	35	19	0	20	2	2	0	3	27		hsa-miR-299-3p(1)	1480	2	0
hsa-miR-299-5p(1)	146	3	259	160	2	184	33	119	90	83	1511	362	230	650	1	1714	68	30	24	0	0	21	239	0	61	7	7	15	0	11	0	3	0	45	3	23	13	1	18	3	2	1	3	12		hsa-miR-299-5p(1)	634	0	0
hsa-miR-29a(1)	36840.7	3069.17	113261	107256	3756.67	43756.7	40366.1	54332.3	58671.5	63057.2	224096	237324	113277	173424	3254.83	60439.7	125542	17460.2	11925.8	4946.92	7701	8183.33	28668.8	2256	65331.7	52365.8	3679.17	15998.7	10445.2	1678.5	1473	8951.83	1764	28267.2	25237.2	12206	2470.33	1979	7852.33	25450	8346.33	5355.83	20340.2	18078		hsa-miR-29a(1)	142749	2098.17	955.75
hsa-miR-29aSTAR(1)	93	10	274	129	22	99	69	65	69	65	326	444.5	251.5	474.5	9	283	443	72	36	23	11	6	43	7	258	78	6	23	20	2	2	39	34	139	124	37	5	2	11	86	38	5	19	55		hsa-miR-29aSTAR(1)	546	14	10
hsa-miR-29b(2)	25145	329.66	120772	18296	304.66	15008.8	23709.2	38718	89156	14881.7	81030.5	80995.5	35394.8	151302	2535.34	89797.8	41563.2	5519.34	1438.84	2926.16	5872.16	1757.66	7136.84	845	35431	5701.16	542.66	7592.34	7055.66	454.34	264.66	2595.84	836.34	11950	6100	6156.16	507	359.66	2282.34	1552.66	682	459	4408.5	6896.84		hsa-miR-29b(2)	102383	1200	159.16
hsa-miR-29b-1STAR(1)	5	0	20.5	15.5	1	1.5	11.5	6.5	18	12	15.5	52.5	17	30	0	28	70.5	10.5	8	3	3.5	1	8	0	28	2	3	5.5	3.5	0	0	9.5	0	0	11	2.5	2.5	0	0	10	2	1	4	7.5		hsa-miR-29b-1STAR(1)	39	1	0
hsa-miR-29b-2STAR(1)	301	7	1414.5	1163.5	111	348.5	359.5	856.5	661	910	1160.5	2503.5	1644	920	7	1485	3025.5	110.5	206	104	50.5	6	132	4	318	264	26	45.5	32.5	7	3	65.5	33	252	222	44.5	9.5	4	14	190	15	13	109	88.5		hsa-miR-29b-2STAR(1)	2386	78	48
hsa-miR-29c(1)	8558.33	560.17	71158.7	35598.7	1108.67	22216.5	11565.8	21938.7	28131.5	36338.2	112331	202275	108584	61222.2	1345.83	87521.5	94140.3	4461.17	3101.33	2969.92	2206.83	321	4950.33	716	18207.3	11765	974.17	6887	3514.17	442.17	129.33	2479.33	1720.67	16693.8	10135.8	6356.83	563.67	239.33	1118.33	3698.33	885.67	551.17	4631.25	5298.17		hsa-miR-29c(1)	82690.2	1331.83	397.08
hsa-miR-29cSTAR(1)	543	56	2005	2017	873	2854	1302	1512	737	1035	4185	5172.5	2581.5	2872.5	70	4491	3123	346	207	362	103	14	233	23	530	432	42	127	96	22	5	110	87	809.5	403	211	24	47	61	197	63	26	192	177		hsa-miR-29cSTAR(1)	6420	690	390
hsa-miR-301a(1)	981.5	1	5480.5	1149.5	34	1766	980	2085	2982.5	1151.5	6676.5	10222	12234.5	6743.5	100.5	5636.5	7018.5	510	3634	139	65	36	545	269	20989.5	12168.5	231	1006	380	1143	36	808	64	259	3032.5	1266.5	76	47	196	422.5	85	42	257	565.5		hsa-miR-301a(1)	3066	19	6
hsa-miR-301aSTAR(1)	16	0	14	6	2	12	5	8	7	3	62	97	86	58	0	53	50	5	29	3	1	2	1	7	257.5	123	2	3	6	4	0	5	8	8	33	29	0	0	4	5	0	0	2	4		hsa-miR-301aSTAR(1)	36	0	1
hsa-miR-301b(1)	37.5	0	353.5	48.5	6	154	131	61	206.5	49.5	344.5	979	765.5	301.5	12.5	540.5	90.5	53	289	19	12	2	98	38	1680.5	992.5	22	148	182	151	17	81	20	22	936.5	298.5	12	9	51	35.5	10	3	14	20.5		hsa-miR-301b(1)	182	1	0
hsa-miR-301bSTAR(1)	0	0	0	0	0	1	0	0	0	0	3	0	2	0	0	3	0	0	1	0	0	0	0	0	12	4	0	1	2	0	0	0	0	0	1	4	0	0	0	0	0	0	0	0		hsa-miR-301bSTAR(1)	0	0	0
hsa-miR-302a-3p(1)	0	0	0	0	0	0	0	0	0	0	0.5	0	1	0	0	0	0	0	0	0	0	0	0	0	0	0	0	0	0	0	0	0	0	0	1	0	0	0	0	0	0	0	0	0		hsa-miR-302a-3p(1)	0	0	0
hsa-miR-302a-5p(1)	0	0	0	0	0	0	0	0	0	1	0	0	0	1	0	0	0	0	0	0	0	0	0	0	0	0	0	0	0	0	0	0	0	0	0	0	0	0	0	1	0	0	0	0		hsa-miR-302a-5p(1)	0	0	0
hsa-miR-302b(1)	0	0	0	0	0	0	0	0	0	0	0	0	0	0	0	0	0	0	0	0	0	0	0	0	0	0	0	0	0	0	0	0	0	0	0	0	0	0	0	0	0	0	0	5		hsa-miR-302b(1)	0	0	0
hsa-miR-302bSTAR(1)	0	0	0	0	0	0	0	0	0	0	0	0	0	0	0	0	0	0	0	0	0	0	0	0	0	0	0	2	0	0	0	0	0	0	0	0	0	0	0	0	0	0	0	0		hsa-miR-302bSTAR(1)	0	0	0
hsa-miR-302c(1)	0	0	0	0	0	0	0	0	0	0	0	0	0	0	0	0	1	0	0	0	0	0	0	0	0	0	0	0	0	0	0	0	0	0	0	0	0	0	0	0	0	0	0	0		hsa-miR-302c(1)	0	0	0
hsa-miR-302cSTAR(1)	0	0	0	0	0	0	0	0	0	0	0	2	0	0	0	0	0	0	2	0	0	0	0	0	0	0	0	0	0	0	0	0	0	0	0	0	0	0	0	0	0	0	0	2		hsa-miR-302cSTAR(1)	0	0	0
hsa-miR-302d(1)	0	0	0	0	0	0	0	0	0	0	0	0	0	0	0	4	0	0	0	0	0	0	0	0	0	0	0	0	0	0	0	0	0	0	0	0	0	0	0	0	0	0	0	0		hsa-miR-302d(1)	0	0	0
hsa-miR-302dSTAR(1)	0	0	0	0	0	0	0	0	0	0	0	0	0	0	0	1	0	0	0	0	0	0	0	0	0	0	0	0	0	0	0	0	0	0	0	0	0	0	0	0	0	0	0	0		hsa-miR-302dSTAR(1)	0	0	0
hsa-miR-3064-3p(1)	0	0	0	5	0	3	2	1	3	1	14	13	13	12	3	13	14	1	0	1	0	0	3	5	11	10	0	0	0	1	0	1	0	1	1	1	1	0	0	4	1	1	1	1		hsa-miR-3064-3p(1)	23	0	0
hsa-miR-3064-5p(1)	0	0	35	14	7	23	19	20	33	18	21	26	15	48	0	13	14	4	5	6	4	2	8	3	17	42	1	5	2	12	4	3	0	17	10	5	0	0	3	23	0	0	1	6		hsa-miR-3064-5p(1)	28	7	8
hsa-miR-3065-3p(1)	345	0	146	571	21	296	26	241	366	124	929	1166	67	271	0	68	65	44	340	269	499	1	10	13	818	431	21	45	29	55	0	12	0	61	7	79	18	0	53	157	29	1	56	3		hsa-miR-3065-3p(1)	86	5	0
hsa-miR-3065-5p(1)	426	0	259	660	26	339	58	310	703	183	1356	2113	153	748	3	125	83	31	387	386	344	4	34	13	1116	812	10	129	137	172	0	5	0	144	21	160	9	6	27	109	60	1	104	26		hsa-miR-3065-5p(1)	113	9	1
hsa-miR-3074-3p(1)	0	0	0	0	0	0	0	0	0	0	2	5	3	0	0	0	3	0	2	0	0	0	3	3	18	40	0	0	0	0	0	3	0	0	16	7	1	0	1	0	0	0	0	0		hsa-miR-3074-3p(1)	0	0	0
hsa-miR-3074-5p(1)	7	0	8	6	3	12	7	7	7	2	30	25	10	1	0	16	18	7	30	1	0	2	10	1	81	313	8	4	2	5	0	11	0	16	56	30	1	0	0	0	0	1	16	8		hsa-miR-3074-5p(1)	33	0	0
hsa-miR-30a(1)	12489.8	716.5	33569.3	23290.5	4083.5	12801.7	7628	16697.8	9026.67	16914.5	16113.2	26424	34222.9	12079.7	168	8099.17	4498.17	15191.5	4752.5	3684.5	1476	1447	1773.5	1565.83	107476	13298.5	3660.5	8027	9184.5	7485	1970	1200	3181.5	5813.33	61909.8	11787.5	3897	2854	3208.5	3666	4585.5	2008.5	3338	8954.5		hsa-miR-30a(1)	61112.1	1288	790.5
hsa-miR-30aSTAR(1)	148.5	10	662.5	1777.5	336	909	620.5	1490	746	1402.5	1171.5	2241.83	2688.5	1097.5	48.5	599.83	497.83	1534.5	486	306.5	123.5	103.5	127	14.5	3605.5	308	295.5	779	752	540	140	153	0	62	3876	691	403	147.5	339.5	318.5	439	120	289	994		hsa-miR-30aSTAR(1)	1178.33	74	58
hsa-miR-30b(1)	8248.33	125	33349	8224.33	334.67	10403	5098	15832.7	10506.7	15374	26346.3	94577.5	54395.6	49615.5	992.33	43840.7	18390.7	2532.33	3742.67	1207	1126	293.33	12144.8	3130.33	30084.5	41527.2	997.67	2898	1878	675.33	242.67	1613.67	241	7266	15368.5	8448.33	235.33	294.67	676.33	2557.33	498	288.33	1588.67	2678		hsa-miR-30b(1)	60246.3	450	136.33
hsa-miR-30bSTAR(1)	22	1	43	59	22	67	21	72	92	53	100	170	106	69	2	137	30	17	12	26	12	1	48	1	116	155	8	20	11	15	2	6	5	37	28	22.5	2	3	3	9	6	2	12	4		hsa-miR-30bSTAR(1)	219	15	8
hsa-miR-30c(2)	5453.66	134	18264	10345.7	262.34	7134	4763	11178.3	6708.34	7651	24979.7	54961.5	31982.2	15721.5	2926.66	25837.3	19706.7	3467.66	5942.34	1769	1661	568.66	7026.16	1218.66	62817.5	55562.8	1227.34	5116	2188	1191.66	524.34	5156.34	278	4938	45467.5	8127.66	913.66	394.34	1354.66	4301.66	714	640.66	1824.34	3648		hsa-miR-30c(2)	52722.2	365	82.66
hsa-miR-30c-1STAR(1)	75	3	101.5	62	3	25	13	30	39	34	59	126.5	37	42	10	97	25	20	1	15	17	6	17	3	208	234	12	25	14	10	0	20	0	31	117.5	49.5	8	14	8	4	2	11	8	13		hsa-miR-30c-1STAR(1)	410	8	6
hsa-miR-30c-2STAR(1)	127	0	243.5	173	111	152	113	116	126	105	86	136.5	144	79	0	23	12	135	10	43	4	9	6	0	610	21	24	34	64	57	27	6	10	36	362.5	72	41	40	7	8	46	10	22	71		hsa-miR-30c-2STAR(1)	450	24	16
hsa-miR-30d(1)	60764.3	906	189159	95709.5	17672	161580	50627	199612	95842.2	127008	205868	396936	202219	141974	1555.5	144246	63496.8	25363.5	47569.5	11769.5	8758	5109.5	58808.5	22522.3	139036	389948	13857.5	26156.5	19824	9891	2849.5	8273	4968	67039.8	52072.8	40104	3359	5266	5519	32000	6395.5	4363.5	13793.5	10526		hsa-miR-30d(1)	339315	7972	3689.5
hsa-miR-30dSTAR(1)	158	7	567.5	491	62	443.5	160.5	822	407.5	411	874.5	1509.83	759.5	670.5	15	571.33	384.83	185.5	247	63.5	60	24	371.5	41	934	1321.5	67.5	120	64.5	27.5	9	77	8	98	296.5	145.5	25	10	48	214	20	0	57	65		hsa-miR-30dSTAR(1)	836.33	30	16
hsa-miR-30e(1)	27791.8	952.5	71929.8	37251	3690.5	26934.7	13970	33200.8	14694.2	17708	59542.7	108640	53152.7	16790.7	2069.5	37248.7	33492.7	13598	35898	5990	3455	2532.5	11264	5229.83	91065.7	233257	4141	17710.5	8057.5	4340	1814.5	16667	2796.5	21064.8	85258.3	26649.5	4069	1754	2997.5	28928	3387	5244	7289.5	5886.5		hsa-miR-30e(1)	125760	1956	752
hsa-miR-30eSTAR(1)	467.5	60	1987	7401	380	5705.5	3319	7280	3887.5	3921.5	12011	13066.3	4980	2431	573.5	3903.83	4439.33	2315	5873	839	777.5	438.5	2469.5	141.5	5310.5	9557.5	669	3095	1257.5	478.5	398	2991	32	258	4568.5	1799.5	831	181.5	838.5	4079.5	592	545	974	1458		hsa-miR-30eSTAR(1)	3335.33	305	64
hsa-miR-31-3p(1)	0	3	0	1	0	2	5	0	0	3	0	3	0	0	0	2	0	3	11	0	0	0	0	25	658	6	0	21	0	0	1	7	5	0	100	133	6	0	12	2	0	2	42	25		hsa-miR-31-3p(1)	0	2	0
hsa-miR-31-5p(1)	0	0	0	4	8	2	0	2	0	2	1	2	0	0	0	9	0	7	19	0	0	3	1	73	1500	4	0	31	5	0	3	28	11	0	391	400	40	0	14	30	3	7	263	43		hsa-miR-31-5p(1)	9	7	1
hsa-miR-3117(1)	0	0	63	21	1	0	1	7	14	14	105	75	111	0	0	112	105	13	2	0	0	8	4	3	56	388	1	0	14	0	2	1	0	22	238	9	1	1	0	69	1	0	0	11		hsa-miR-3117(1)	177	0	0
hsa-miR-3117STAR(1)	0	0	0	0	0	0	0	0	0	0	1	1	0	0	0	0	0	0	0	0	0	0	0	0	0	2	0	0	0	0	0	0	0	0	0	1	0	0	0	3	2	0	0	0		hsa-miR-3117STAR(1)	3	0	0
hsa-miR-3120(1)	0	0	0	0	0	0	0	0	0	0	1	4	0	0	0	1	2	0	0	0	0	0	0	0	0	2	0	0	0	0	0	0	0	0	0	0	0	0	0	0	0	0	0	0		hsa-miR-3120(1)	0	0	0
hsa-miR-3120STAR(1)	0	0	0	0	0	0	0	0	0	0	0	0	0	0	0	0	0	0	0	0	0	0	0	0	0	0	0	3	5	0	0	0	0	0	2	0	2	0	0	0	0	0	0	0		hsa-miR-3120STAR(1)	0	0	0
hsa-miR-3124(1)	0	0	1	2	2.5	4.5	0	0	0.5	2	3.5	2	2	1.5	0	4.5	0.5	1	1	0	0	0	0	0.5	5.5	9	0	1	0.5	0	0	0	0	0	3	2.5	0	0	0.5	2	0	0	0	0.5		hsa-miR-3124(1)	2	0.5	0
hsa-miR-3124STAR(1)	0	0	0	0	0	0	0	0	0	0	0	0	0	0	0	0	0	0	0	0	0	0	0	0	0	2.5	0	0	0	0	0	0	0	0	0.5	0	0	0	0	0	1	0	0	0		hsa-miR-3124STAR(1)	0	0	0
hsa-miR-3126-3p(1)	0	0	0	0	0	0	0	0	0	0	0	0	0	1	0	0	1	0	0	0	0	0	0	0	0	0	0	0	0	0	0	0	0	0	0	0	0	0	0	0	0	0	0	1		hsa-miR-3126-3p(1)	0	0	0
hsa-miR-3126-5p(1)	0	0	1	0	0	0	0	1	0	0	0	0	1	0	0	0	1	0	0	0	0	0	0	0	8	0	0	0	0	0	0	0	0	0	0	1	0	0	0	0	0	0	0	0		hsa-miR-3126-5p(1)	0	0	0
hsa-miR-3127-3p(1)	2	0	4	3	2	3	1	4	1	2	8	9	4	2	0	2	8	1	22	2	6	0	0	0	27	20	0	1	0	0	6	0	0	0	16	3	4	0	0	2	0	0	0	0		hsa-miR-3127-3p(1)	0	0	0
hsa-miR-3127-5p(1)	3	0	7	0	0	4	3	6	0	3	13	11	8	2	0	3	12	2	5	1	1	0	0	0	33	26	0	1	0	3	0	0	0	0	20	6	5	0	0	4	0	0	1	0		hsa-miR-3127-5p(1)	0	0	0
hsa-miR-3128(1)	0	0	0	0	0	4	0	0	0	0	1	1	1	0	0	0	1	0	0	0	0	0	0	0	2	2	0	0	0	0	0	0	0	0	4	0	0	0	0	2	1	0	0	0		hsa-miR-3128(1)	0	0	0
hsa-miR-3128STAR(1)	0	0	0	0	0	0	0	0	0	0	0	0	0	0	0	0	0	0	0	0	0	0	0	0	0	0	0	0	0	0	0	0	0	0	0	0	0	0	0	0	0	0	0	0		hsa-miR-3128STAR(1)	0	0	0
hsa-miR-3130-3p(1)	0	0	3	12	1	4	3	1	1	6	8	3	2	0	0	2	1	1	8	5	0	3	0	6	15	10	0	4	7	0	0	6	0	0	17	4	2	1	0	7	5	4	3	0		hsa-miR-3130-3p(1)	14	1	2
hsa-miR-3130-5p(1)	0	0	0	6	1	3	2	5	5	1	1	5	11	0	0	3	1	0	5	1	0	0	1	0	19	6	0	4	0	0	0	5	0	8	45	3	0	0	0	10	0	0	0	1		hsa-miR-3130-5p(1)	2	0	1
hsa-miR-3132-3p(1)	0	0	0	1	0	3	0	0	1	4	1	4	0	3	0	4	6	1	0	0	0	0	1	0	0	0	0	1	0	0	0	0	0	10	0	0	0	0	2	0	0	0	0	0		hsa-miR-3132-3p(1)	0	0	0
hsa-miR-3132-5p(1)	0	0	0	0	0	0	0	0	0	0	0	0	1	0	0	3	0	0	0	0	0	0	2	0	0	0	0	0	0	0	0	0	0	1	0	0	1	0	0	0	0	0	0	0		hsa-miR-3132-5p(1)	0	0	0
hsa-miR-3136(1)	0	0	0	1	0	1	0	0	2	4	4	2	6	2	0	6	0	0	10	2	0	0	4	0	4	4	0	2	1	0	0	0	0	0	6	1	0	4	0	2	1	0	0	0		hsa-miR-3136(1)	0	0	0
hsa-miR-3136STAR(1)	0	0	0	0	0	0	0	0	0	0	0	0	0	0	0	0	0	0	0	0	0	0	0	0	0	0	0	0	0	0	0	0	0	0	0	0	0	0	0	1	0	0	0	0		hsa-miR-3136STAR(1)	0	0	0
hsa-miR-3138-3p(1)	0	0	0	0	0	0	0	0	0	0	0	0	0	0	0	1	0	0	0	0	0	0	0	0	0	3	0	0	4	0	0	0	0	0	8	1	0	0	0	0	0	0	0	0		hsa-miR-3138-3p(1)	0	0	0
hsa-miR-3138-5p(1)	0	0	0	0	0	0	0	0	0	0	0	0	0	0	0	0	0	0	3	0	0	0	0	0	4	0	0	0	0	0	0	0	0	0	0	0	0	0	0	0	0	0	0	0		hsa-miR-3138-5p(1)	0	0	0
hsa-miR-3139(1)	0	0	0	2	0	0	0	0	0	0	2	3	0	0	0	0	3	0	0	0	0	0	0	0	3	13	0	0	0	0	0	0	0	0	1	4	0	0	0	0	0	0	0	0		hsa-miR-3139(1)	0	0	0
hsa-miR-3139STAR(1)	0	0	0	0	0	0	0	0	0	0	0	0	1	0	0	0	0	0	0	0	0	0	0	0	0	0	0	0	0	0	0	0	0	0	0	0	0	0	0	0	0	0	0	0		hsa-miR-3139STAR(1)	0	0	0
hsa-miR-3140-3p(1)	0	0	0	0	0	0	0	0	0	0	0	1	0	0	0	2	0	2	0	0	0	0	0	0	5	6	0	0	1	1	0	0	0	0	6	0	0	0	0	0	0	0	0	0		hsa-miR-3140-3p(1)	0	0	0
hsa-miR-3140-5p(1)	0	0	0	0	0	0	0	0	0	0	0	0	0	0	0	2	0	0	0	0	0	0	0	0	1	0	0	0	0	0	0	0	0	0	2	0	0	0	0	0	0	0	0	0		hsa-miR-3140-5p(1)	0	0	0
hsa-miR-3144(1)	0	0	5	4	0	8	0	3	0	4	2	3	7	3	0	3	3	13	11	0	0	0	23	0	5	153	5	0	0	0	3	0	1	0	202	6	0	0	0	0	0	0	0	4		hsa-miR-3144(1)	0	0	0
hsa-miR-3144STAR(1)	0	0	0	0	0	0	0	0	0	2	0	0	6	0	0	0	0	2	0	0	0	0	5	0	0	29	2	0	0	0	0	0	0	0	8	0	0	0	0	0	0	0	0	1		hsa-miR-3144STAR(1)	3	0	0
hsa-miR-3145-3p(1)	0	0	0	0	0	0	0	0	0	0	0	0	3	0	0	0	0	1	1	0	0	0	0	0	5	1	0	0	0	0	0	0	0	0	3	2	0	0	0	0	0	0	0	0		hsa-miR-3145-3p(1)	0	0	0
hsa-miR-3145-5p(1)	0	0	0	0	0	0	0	7	0	0	0	0	2	0	0	0	0	1	0	2	0	0	0	0	1	1	0	0	0	0	1	1	0	0	2	1	0	0	0	0	0	0	0	0		hsa-miR-3145-5p(1)	0	0	0
hsa-miR-3146(1)	0	0	0	0	0	0	0	0	0	0	1	0	0	0	0	0	0	0	0	0	0	0	2	0	0	0	0	0	0	0	0	0	0	3	1	0	0	0	0	0	0	0	0	0		hsa-miR-3146(1)	4	0	0
hsa-miR-3146STAR(1)	0	0	0	0	0	0	0	0	0	0	0	0	0	0	0	0	0	0	0	0	0	0	0	0	0	0	0	5	0	0	0	1	0	0	0	0	0	0	0	0	0	0	1	0		hsa-miR-3146STAR(1)	0	0	0
hsa-miR-3150-3p(1)	0	0	0	0	0	4	0	4	0	0	0	0	3	0	0	0	0	0	0	0	0	0	0	0	6	6	0	0	3	0	0	2	0	0	4	0	0	0	0	2	0	0	0	0		hsa-miR-3150-3p(1)	0	0	0
hsa-miR-3150-5p(1)	0	0	0	0	0	0	0	0	2	6	2	6	1	2	0	0	1	1	4	0	0	0	4	0	2	17	0	1	0	0	0	13	0	0	11	4	2	0	0	0	0	0	2	0		hsa-miR-3150-5p(1)	0	0	0
hsa-miR-3151(1)	4	0	0	1	0	0	0	0	0	0	0	0	1	0	0	2	0	1	3	0	0	0	0	0	11	0	2	0	0	0	0	0	0	0	0	9	0	0	0	0	0	1	6	0		hsa-miR-3151(1)	0	0	0
hsa-miR-3151STAR(1)	0	0	0	11	0	0	0	0	0	0	2	0	0	0	0	0	0	0	5	0	0	0	0	0	50	3	2	0	0	0	0	0	5	0	1	8	0	0	2	4	0	0	5	0		hsa-miR-3151STAR(1)	0	0	0
hsa-miR-3152(1)	0	0	6	0	0	0	0	2	0	1	1	0	0	0	0	0	24	0	1	0	0	0	0	3	0	95	1	7	0	0	0	0	0	3	0	9	0	0	0	0	0	0	0	0		hsa-miR-3152(1)	0	0	0
hsa-miR-3152STAR(1)	0	0	0	0	0	0	0	0	0	0	2	0	0	0	0	1	4	1	0	0	0	0	0	0	0	33	0	4	0	0	0	0	0	0	0	1	0	0	0	0	0	0	0	0		hsa-miR-3152STAR(1)	0	0	0
hsa-miR-3155-3p(1)	0	0	0	0	6	0	2	0	0	0	0	0	0	0	0	0	0	3	0	0	0	0	0	0	2	0	0	0	0	0	1	0	0	0	2	0	0	0	0	2	0	6	0	0		hsa-miR-3155-3p(1)	0	2	0
hsa-miR-3155-5p(1)	0	0	0	0	1	1	0	3	0	1	0	1	0	0	0	0	0	1	2	0	0	0	0	0	7	5	0	0	1	0	0	0	3	0	15	4	0	0	0	3	4	0	0	0		hsa-miR-3155-5p(1)	0	0	0
hsa-miR-3157-3p(1)	0	0	3	0	0	0	2	0	2	0	1	2	3	3	0	6	5	3	0	0	2	0	1	0	15	5	0	2	0	0	0	0	10	0	2	1	0	0	0	1	1	0	1	0		hsa-miR-3157-3p(1)	6	0	0
hsa-miR-3157-5p(1)	0	0	1	3	0	9	0	2	7	2	8	12	5	2	0	10	3	0	1	3	0	0	4	0	12	10	0	0	2	0	1	1	0	0	23	4	6	0	0	4	0	0	0	1		hsa-miR-3157-5p(1)	2	0	0
hsa-miR-3158(1)	0	0	19	17	3	15	5	0	12	13	21	37	25	8	0	19	17	8	6	5	0	2	6	11	26	158	2	5	2	3	3	4	7	0	77	32	1	0	3	8	1	1	3	0		hsa-miR-3158(1)	97	6	2
hsa-miR-3158STAR(1)	0	0	0	0	0	0	0	1	0	0	0	1	0	0	0	0	0	0	0	0	0	0	0	0	0	4	0	0	0	0	0	0	0	0	4	1	0	0	0	0	0	0	0	0		hsa-miR-3158STAR(1)	4	0	0
hsa-miR-3161(1)	0	0	0	0	0	0	0	0	0	0	0	0	1	0	0	0	1	0	0	0	0	0	3	0	19	0	0	3	0	0	0	0	0	0	4	0	0	0	0	0	0	0	0	0		hsa-miR-3161(1)	0	0	0
hsa-miR-3161STAR(1)	0	0	0	0	0	0	0	0	2	0	0	0	0	0	0	0	0	0	0	0	0	0	0	0	0	0	0	0	0	0	0	0	0	0	0	0	0	0	0	0	0	0	0	0		hsa-miR-3161STAR(1)	0	0	0
hsa-miR-3163(1)	0	0	0	0	0	0	0	0	0	0	0	0	0	0	0	0	0	0	2	0	0	0	0	0	0	2	0	0	0	0	0	0	0	0	1	0	0	0	0	0	0	0	0	0		hsa-miR-3163(1)	0	0	0
hsa-miR-3163STAR(1)	0	0	0	0	0	0	0	0	0	0	0	0	0	0	0	0	0	0	0	0	0	0	0	0	0	0	0	0	0	0	0	0	0	0	1	0	0	0	0	0	0	0	0	0		hsa-miR-3163STAR(1)	0	0	0
hsa-miR-3165-3p(1)	0	0	0	0	0	0	0	0	0	0	0	0	0	0	0	0	0	0	0	0	0	0	0	0	0	0	0	0	0	0	0	0	0	0	1	0	0	0	0	0	0	0	0	0		hsa-miR-3165-3p(1)	0	0	0
hsa-miR-3165-5p(1)	0	0	0	0	0	0	0	0	0	0	0	1	0	0	0	0	2	0	0	0	0	0	0	0	0	4	0	0	0	0	0	0	0	8	4	0	0	0	0	2	0	0	1	0		hsa-miR-3165-5p(1)	3	0	0
hsa-miR-3167-3p(1)	0	0	0	0	0	0	0	0	0	0	0	1	0	1	0	0	7	0	1	0	0	0	0	0	0	30	0	0	0	0	0	1	0	0	0	0	0	0	0	0	0	0	0	0		hsa-miR-3167-3p(1)	0	0	0
hsa-miR-3167-5p(1)	0	0	0	0	0	0	0	0	0	0	1	0	0	0	0	0	2	0	0	0	0	1	0	0	0	8	0	0	0	0	0	0	0	0	0	0	0	0	0	0	0	0	0	0		hsa-miR-3167-5p(1)	0	0	0
hsa-miR-3171-3p(1)	0	0	0	0	0	0	0	0	0	0	0	0	1	0	0	0	0	0	0	0	0	0	0	0	0	0	0	0	0	0	0	0	0	6	0	0	5	0	0	0	0	0	0	0		hsa-miR-3171-3p(1)	0	0	0
hsa-miR-3171-5p(1)	0	0	2	0	0	0	0	0	0	0	0	0	1	0	0	0	0	0	0	0	0	1	0	0	0	0	0	0	0	0	0	0	0	0	0	0	0	0	0	0	0	0	1	0		hsa-miR-3171-5p(1)	0	0	0
hsa-miR-3173(1)	0	0	7	16	7	19	15	9	8	2	37	18	6	3	0	9	2	14	18	9	2	2	5	0	39	41	0	2	10	3	2	10	0	13	53	7	4	2	3	3	1	6	0	0		hsa-miR-3173(1)	16	7	5
hsa-miR-3173STAR(1)	0	0	0	1	0	0	0	0	0	0	0	0	0	0	0	0	0	0	0	0	0	0	0	0	7	2	0	0	0	0	0	0	0	0	2	0	0	0	1	0	0	0	0	0		hsa-miR-3173STAR(1)	0	0	0
hsa-miR-3174(1)	0	0	6	0	0	0	0	1	0	0	2	6	2	0	0	6	0	0	2	0	0	0	0	0	2	7	0	0	0	0	1	1	0	0	1	3	0	1	0	0	0	0	0	0		hsa-miR-3174(1)	1	0	0
hsa-miR-3174STAR(1)	0	0	4	0	0	0	0	0	0	0	0	1	2	0	0	0	0	0	0	0	0	0	0	0	1	0	0	0	0	0	0	1	0	0	2	0	0	0	0	0	0	0	0	0		hsa-miR-3174STAR(1)	0	0	0
hsa-miR-3175(1)	0	0	0	1	0	0	0	0	0	0	0	3	3	0	0	0	0	0	0	1	0	0	1	0	0	0	0	0	0	0	0	0	0	0	0	0	1	0	2	0	0	0	0	0		hsa-miR-3175(1)	0	0	3
hsa-miR-3175STAR(1)	0	0	0	0	0	0	0	0	0	1	0	1	1	0	0	0	0	0	0	0	0	0	0	0	1	0	0	0	0	0	0	0	0	0	0	0	0	0	0	0	0	0	0	0		hsa-miR-3175STAR(1)	0	0	4
hsa-miR-3176(1)	15	0	3	2	6	3	0	12	2	0	7	20	15	3	0	3	8	2	55	0	0	1	0	0	13	36	0	0	4	0	2	1	0	9	98	26	0	0	0	0	1	5	3	0		hsa-miR-3176(1)	0	1	1
hsa-miR-3176STAR(1)	0	0	0	0	0	0	0	0	0	0	0	0	0	0	0	0	0	0	0	0	0	0	0	0	0	0	0	0	0	0	0	0	0	0	0	0	0	0	0	0	0	0	0	0		hsa-miR-3176STAR(1)	0	0	0
hsa-miR-3177(1)	6	0	60	57	4	17	8	23	52	17	58	119	30	31	0	27	1	13	3	8	1	3	8	0	56	80	0	17	14	0	3	3	7	41	43	31	0	2	6	19	0	6	2	10		hsa-miR-3177(1)	74	2	0
hsa-miR-3177STAR(1)	0	0	0	0	0	0	0	0	0	0	0	3	6	0	0	1	1	0	0	0	0	0	0	0	7	1	0	0	0	0	0	0	0	0	2	0	0	0	3	3	0	0	0	0		hsa-miR-3177STAR(1)	0	0	0
hsa-miR-3183(1)	1	0	0	0	3	5	0	0	1	0	4	4	1	0	0	6	2	0	0	0	0	0	0	0	20	0	0	0	1	0	0	7	0	0	2	0	0	0	1	0	0	0	0	0		hsa-miR-3183(1)	1	0	0
hsa-miR-3183STAR(1)	0	0	0	0	0	0	0	0	0	0	0	0	0	0	0	0	0	0	1	0	0	0	0	0	0	0	0	0	0	0	0	0	0	0	0	0	0	0	0	0	0	0	0	0		hsa-miR-3183STAR(1)	0	0	0
hsa-miR-3184(1)	0	0	0	0	0	0	0	0	0	0	0	0	0	0	0	0	0	0	3	0	0	0	0	0	0	0	0	0	0	0	0	1	0	0	0	0	0	0	0	0	0	0	0	0		hsa-miR-3184(1)	0	0	0
hsa-miR-3184STAR(1)	0	0	0	0	0	0	0	0	0	0	0	0	0	0	0	0	0	1	0	0	0	0	0	0	3	0	0	0	0	0	0	0	0	0	4	0	0	0	1	0	0	0	0	0		hsa-miR-3184STAR(1)	0	0	0
hsa-miR-3187(1)	10	0	21	9	2	14	0	0	3	6	16	51	15	6	0	35	34	6	40	21	0	0	9	0	124	79	2	1	5	15	0	7	0	36	49	24	2	0	0	2	0	4	1	4		hsa-miR-3187(1)	28	1	3
hsa-miR-3187STAR(1)	4	0	0	0	0	0	0	0	0	0	0	3	0	0	0	3	0	0	0	8	0	0	0	0	0	4	0	1	0	0	0	0	0	0	1	1	0	0	0	0	0	0	0	0		hsa-miR-3187STAR(1)	0	0	0
hsa-miR-3189(1)	0	0	0	0	0	0	0	0	0	0	0	0	0	0	0	0	0	3	2	0	0	0	0	0	2	0	2	0	0	0	0	1	0	0	0	0	0	0	1	0	0	7	0	0		hsa-miR-3189(1)	0	0	0
hsa-miR-3189STAR(1)	0	0	0	0	0	0	0	0	0	0	2	0	0	0	0	0	0	0	0	0	0	0	0	0	0	0	0	0	0	0	0	0	0	0	0	0	0	0	0	0	0	0	0	0		hsa-miR-3189STAR(1)	0	0	0
hsa-miR-3192(1)	0	0	1	3	2	3	0	3	4	0	1	0	1	0	0	2	0	2	2	0	0	0	0	0	0	7	0	1	0	0	1	0	0	0	3	1	3	0	3	2	0	0	0	0		hsa-miR-3192(1)	7	0	0
hsa-miR-3192STAR(1)	0	0	0	5	0	0	0	0	0	0	0	0	0	0	0	0	0	0	0	0	0	0	0	0	0	0	0	0	0	0	0	0	0	0	1	0	0	0	0	0	0	0	0	0		hsa-miR-3192STAR(1)	1	0	0
hsa-miR-3193(1)	0	0	0	0	0	0	0	0	0	0	3	0	0	1	0	0	1	0	2	0	0	0	0	0	0	0	0	0	0	1	0	0	0	0	0	0	0	0	0	4	2	0	0	0		hsa-miR-3193(1)	2	1	0
hsa-miR-3193STAR(1)	0	0	0	0	0	0	0	0	0	0	0	0	0	0	0	0	0	0	0	0	0	0	0	0	0	0	0	0	0	0	0	0	0	0	0	1	0	0	0	0	0	0	0	0		hsa-miR-3193STAR(1)	0	0	0
hsa-miR-3194-3p(1)	6	1	19	0	0	6	0	4	6	5	22	78	30	15	0	60	7	0	2	0	0	0	0	11	66	75	4	1	0	1	0	0	0	0	6	13	0	0	0	3	0	0	1	3		hsa-miR-3194-3p(1)	122	1	1
hsa-miR-3194-5p(1)	1	0	41	5	0	4	0	2	3	4	8	19	4	0	0	21	3	2	1	0	0	0	0	0	42	76	0	2	0	0	0	3	0	0	26	14	2	0	0	6	0	1	0	0		hsa-miR-3194-5p(1)	36	0	0
hsa-miR-3198(1)	4	0	0	0	0	0	0	0	0	0	0	3	0	0	0	1	2	1	0	0	0	0	0	0	0	0	0	0	0	0	0	0	0	0	6	3	0	0	0	0	0	0	0	0		hsa-miR-3198(1)	5	0	0
hsa-miR-3198STAR(1)	0	0	0	0	0	0	0	0	0	0	0	1	0	2	0	0	0	0	0	0	0	0	0	0	0	0	0	0	0	0	0	0	0	0	1	0	0	0	0	0	0	0	0	0		hsa-miR-3198STAR(1)	0	0	0
hsa-miR-32(1)	838	18	3365	319	9	361	440	1034	1002	415	1236	5691	2797	2417	132	4658	1518	235	569	150	203	32	1074	1111	20031	12910	91	713	532	190	33	720	153	492	13126	6652	154	20	191	329	35	75	420	668		hsa-miR-32(1)	3563	10	0
hsa-miR-320(1)	6944	129	13134	3077	2267	4944	1944	1928	1908	2261	7912	14433	16104	7776	53	13190	5824	2173	2416	1376	257	656	2749	485	21156	83139	328	1412	349	1716	231	1333	769	6042	21257	2613	568	672	347	1316	299	327	2265	767		hsa-miR-320(1)	29346	962	2349
hsa-miR-3200(1)	186	5	1105	480	17	391	120	297	157	130	897	945	462	234	5	269	474	21	237	89	21	0	57	1	958	307	14	68	8	124	7	12	0	208	169	178	25	0	74	67	46	7	11	12		hsa-miR-3200(1)	466	12	4
hsa-miR-3200STAR(1)	6	0	10	2	0	0	0	0	1	0	1	13	4	3	0	2	5	0	3	0	0	0	0	0	17	2	0	0	0	0	0	3	0	2	0	0	0	0	0	0	0	0	0	0		hsa-miR-3200STAR(1)	6	0	0
hsa-miR-320STAR(1)	0	0	0	4	3	0	0	0	0	0	0	2	1	1	0	2	0	1	1	0	0	0	1	0	0	1	0	5	0	0	0	1	0	0	1	0	0	0	0	7	0	0	0	0		hsa-miR-320STAR(1)	6	1	1
hsa-miR-323a(1)	769	41	1136.5	5842	84	3695	898	5897	584	2505	24306.5	7875.5	1703	8832	23	8431	804.5	71	246	7	13	196	3156	0	63	16	10	342	4	226	6	4	0	1048.5	0	43	9	44	118	9	2	1	12	145.5		hsa-miR-323a(1)	3907.5	44	19
hsa-miR-323aSTAR(1)	82	0	63	36	13	12	13	35	9	26	111	142	13	179	0	269.5	16	1	0	0	1	0	37	0	0	0	0	1	0	2	0	0	0	14	0	1	0	0	2	0	0	0	0	0		hsa-miR-323aSTAR(1)	269	1	6
hsa-miR-323b(1)	616	28	1094.5	1336	207	3513	861	2298	95	2033	11509.5	1817.5	966	7043	22	4699.5	379.5	41	91	4	6	211	1139	0	11	114	8	223	5	140	1	0	0	470.5	0	12	9	84	47	41	1	7	45	94.5		hsa-miR-323b(1)	1072.5	45	33
hsa-miR-323bSTAR(1)	11	3	24.5	0	2	0	0	1	0	8	5.5	6.5	5	46	1	39	15	0	0	0	0	0	5	0	1	0	0	1	0	0	0	0	0	6	7	7	0	0	0	0	0	0	3	0		hsa-miR-323bSTAR(1)	29	0	0
hsa-miR-324-3p(1)	290	0	900	543	111	506	529	555	469	272	1264	2568	1242	741	31	850	1493	202	977	68	51	40	387	67	1803	2035	40	201	129	95	31	137.5	29	211	2810	1638	50	41	42	902	44	31	74	60		hsa-miR-324-3p(1)	1562	70	78
hsa-miR-324-5p(1)	456	37	1527	929	92	1158	1019	1178	1068	726	3321	5072	3207	3244	37	1107	5558	141	1813	152	77	86	1005	110	3829	4690	63	499	130	265	68	140	34	373	2358	1144	58	67	113	2338	99	43	108	144		hsa-miR-324-5p(1)	2670	75	59
hsa-miR-325(1)	0	0	0	0	0	0	0	0	0	0	2	0	0	0	0	0	0	0	0	0	0	0	0	0	0	0	0	0	0	0	0	0	0	0	0	0	0	0	0	0	0	0	0	0		hsa-miR-325(1)	0	0	0
hsa-miR-325STAR(1)	0	0	1	0	0	0	0	0	0	0	0	0	0	0	0	0	0	0	0	0	0	0	0	0	0	0	0	0	0	0	0	0	0	0	0	0	0	0	0	0	0	0	0	0		hsa-miR-325STAR(1)	0	0	0
hsa-miR-328(1)	942	54	2927	5776	2526	9309	2092	3299	3974	2078	12499	9755	1323	3431	73	3752	3470	755	864	1065	300	166	836	28	4358	3690	116	547	87	297	54	149	47	2343	1253	1088	134	142	216	639	192	50	187	430		hsa-miR-328(1)	7029	1612	1874
hsa-miR-328STAR(1)	0	0	0	0	0	0	0	0	0	0	0	0	0	0	0	1	0	0	0	0	0	0	2	0	0	1	0	0	0	0	0	1	0	0	0	0	0	0	0	0	0	0	0	0		hsa-miR-328STAR(1)	5	0	0
hsa-miR-329(2)	985	22	566	2573	81	2110	398	2042	804	591	11456.7	2692	323	4181	5	4392	246	125	98	3	9	122	1196	2	93	9	15	147	0	121	2	9	0	1396	6	69	20	32	130	11	0	7	12	110		hsa-miR-329(2)	2978	8	22
hsa-miR-329STAR(2)	41	0	66	27	10	42	10	49	11	10	151	57	4	30	0	158	7	3	7	0	1	2	33	0	2	0	0	0	0	1	0	0	0	39	0	1	0	1	0	0	0	0	0	0		hsa-miR-329STAR(2)	213	0	3
hsa-miR-32STAR(1)	15	2	38	11	1	24	17	22	15	39	56	184	58	25	1	89	72	14	41	5	1	4	34	10	210	150	9	35	9	13	2	16	0	32	103	51	10	0	16	79	2	1	14	17		hsa-miR-32STAR(1)	55	0	0
hsa-miR-330(1)	1051	12	1139	360	12	248	136	267	473	147	570	1322	568	608	4	696	518	30	112	17	20	12	166	23	602	1049	8	10	51	16	10	27	14	243	273	61	7	10	16	150	3	3	34	50		hsa-miR-330(1)	847	7	7
hsa-miR-330STAR(1)	573	3	508	470	65	580	104	232	563	169	698	915	277	238	11	346	243	44	143	69	16	13	155	5	361	749	12	34	33	71	10	27.5	54	404	93	79	7	43	26	366	26	22	32	16		hsa-miR-330STAR(1)	683	50	39
hsa-miR-331(1)	451	11	994	996	215	1740	587	1419	1662	468	2777	4704	2303	1083	35	2985	2479	513	1913	355	39	125	519	97	3103	2921	120	620	383	128	83	460	54	477	792	455	68	45	109	1071	73	94	232	211		hsa-miR-331(1)	2936	158	97
hsa-miR-331STAR(1)	53	0	138	308	16	190	82	173	363	122	343	479	242	79	4	228	232	91	406	59	10	17	85	9	442	600	35	100	63	33	17	98	23	11	501	37	39	16	39	131	19	33	45	29		hsa-miR-331STAR(1)	309	20	6
hsa-miR-335-3p(1)	9	3	324	90	3	36	66	38	49	107	214	2395	1417	208	15	656	127	73	694	4	5	8	196	59	6144	16902	44	143	59	516	22	205	67	169	4798	843	35	12	54	462	20	19	743	70		hsa-miR-335-3p(1)	549	6	0
hsa-miR-335-5p(1)	184	6	6182	832	65	614	940	277	3400	1209	4173	23347	11302	1247	64	6059	1103	630	871	36	22	28	3102	484	33092	39195	89	538	139	841	71	595	283	1074	11375	3181	152	66	213	2956	96	8	1991	392		hsa-miR-335-5p(1)	9635	139	18
hsa-miR-337(1)	380	12	410	443	27	510	177	523	243	223	2125	685	250	933	4	2633	36	41	8	5	5	17	282	1	92	8	0	125	1	19	0	5	0	295	3	41	21	5	102	11	1	1	4	36		hsa-miR-337(1)	1525	10	1
hsa-miR-337STAR(1)	61	3	76	0	0	3	0	2	4	4	120	22	9	43	0	160	1	0	0	0	0	0	9	0	3	0	0	3	0	0	0	2	0	11	0	12	0	0	8	0	0	0	0	1		hsa-miR-337STAR(1)	92	0	1
hsa-miR-338-3p(1)	789	29	2154	463	74	1108	1817	1837	2199.25	333	4445	12290.8	4484.5	1059	10	4632.25	2304.25	656	1089	600	383	5	791	129	1093	918.75	22	279	345	48	10	163	15	673	149	640	18	17	126	1933	100	13	123	136		hsa-miR-338-3p(1)	3602.5	106	35
hsa-miR-338-5p(1)	740	4	602	636	25	523	633	752	642	233	1188	3051	996	268	11	741	446	81	174	76	50	0	260	58	414	247	6	22	41	11	2	22	0	339	23	302	4	8	11	262	14	1	31	26		hsa-miR-338-5p(1)	1466	25	1
hsa-miR-339-3p(1)	470	22	2023	441	175	688	284	462	240	282	1198	1428	1167	196	14	976	758	90	767	106	59	19	284	130	2975	3588	26	121	96	135	51	181	12	740	1527	808	24	52	42	235	48	55	276	85		hsa-miR-339-3p(1)	2825	62	109
hsa-miR-339-5p(1)	427	35	1353.5	1386	383	4276	1123	929	775.5	731.5	1314	3439	1438	1738	34	1508.5	2397	496	3160	242	152	57	185	227	10393	5196	262	1499	379	411	240	981	45	905	4170	3519	153.5	188	439	733	200	298	598	516		hsa-miR-339-5p(1)	2034	163	190
hsa-miR-33a(1)	488	28	758	541	12	119	105.5	576.5	182	204.5	941.5	2321	1312.5	814.5	52	3667	737.5	81	289	179.5	39.5	12	212.5	384.5	12287.5	6261.5	90.5	170.5	102	37	38.5	660.5	62.5	298	9298	614.5	131.5	16.5	84	75.5	46.5	49	217	77		hsa-miR-33a(1)	3282	17	8
hsa-miR-33aSTAR(1)	0	0	14	13	0	10	2	53	26	2	40	90	59	29	0	65	35	9	10	5	0	0	10	0	176	120	1	11	4	2	0	16	0	6	206	12	0	2	3	15	0	2	13	4		hsa-miR-33aSTAR(1)	53	2	0
hsa-miR-33b(1)	159	5	331.5	37	4	29	13	170.5	98	31	144.5	178.5	56	156	5	307.5	95	10	39	200.5	33	3	10.5	140.5	2789.5	299.5	2	30.5	15	9	10	70.5	85.5	44	1502.5	1152	48	2	27	24	11.5	1	39	9		hsa-miR-33b(1)	267	3	3
hsa-miR-33bSTAR(1)	0	0	5	1	0	3	0	2	2	4	1	10	6	5	0	8	4	3	18	4	0	0	0	0	30	10	6	0	5	3	4	4	4	0	14	5	4	0	0	4	0	0	1	0		hsa-miR-33bSTAR(1)	12	0	0
hsa-miR-340(1)	773	28	5606	1329	39	1126	844	558	1372	949	3772	10580	7547	3452	45	2592	10905	218	1984	166	242	48	752	134	5641	8219	66	1093	246	184	48	730	133	1234	5822	2304	182	41	293	1255	87	112	281	268		hsa-miR-340(1)	3697	27	8
hsa-miR-340STAR(1)	26	0	90	134	6	89	102	66	111	102	323	651	299	178	2	150	788	23	207	6	14	1	65	8	236	442	5	39	16	18	1	141	0	25	163	64	10	0	6	68	6	3	15	23		hsa-miR-340STAR(1)	136	0	0
hsa-miR-342(1)	1033	91	6732	6366	296	2438	1939	3182	1171	4115	6897	13853	7845	2671	88	4306	3570	829	2966	1793	197	224	1913	231	8421	16121	327	3314	751	284	199	1307	64	754	4594	1421	177	156	530	950	307	350	793	923		hsa-miR-342(1)	16291	213	47
hsa-miR-342STAR(1)	155	16	431	65	31	47	56	80	33	112	147	843	363	149	5	427	158	42	45	120	5	20	100	10	341	840	12	60	9	24	3	60	7	194	404	166	5	5	9	26	3	18	37	35		hsa-miR-342STAR(1)	1208	32	21
hsa-miR-345(1)	243	30	995	102	39	206	120	161	92	119	419	3046	1105	181	15	1722	224	315	1414	139	12	10	322	591	16660	24641	71	436	224	696	42	388	72	150	14775	4538	171	74	147	169	69	76	128	135		hsa-miR-345(1)	1061	30	16
hsa-miR-345STAR(1)	0	0	3	0	0	0	0	0	0	0	0	1	3	0	0	3	0	0	2	0	0	0	0	0	12	27	0	1	1	3	0	0	0	0	10	0	0	0	0	1	0	0	3	0		hsa-miR-345STAR(1)	0	0	0
hsa-miR-346(1)	11	0	196	79	24	121	89	25	12	95	134	177	123	5	7	403	0	1	6	16	0	1	83	0	1	2	2	1	2	0	0	0	0	29	1	0	0	0	1	0	2	0	2	0		hsa-miR-346(1)	674	30	10
hsa-miR-346STAR(1)	0	0	0	0	0	1	0	0	0	0	0	2	0	0	0	3	0	0	0	0	0	0	1	0	0	0	0	0	0	0	0	0	0	0	0	1	0	0	0	0	0	0	0	0		hsa-miR-346STAR(1)	7	0	0
hsa-miR-34a(1)	968	162	7311	1685	584	4178.33	3814	1202	4340	2457	5261	11647	17168	8974	84	11440	10367	1186	2455	1007	411	285	1908	260	7183	1213	225	1294	754	119	260	717	824	8091	1518	5497	222	138	899	1996	778	401	1363	2417		hsa-miR-34a(1)	6684	813	210
hsa-miR-34aSTAR(1)	17	0	118	15	0	43	32	13	35	66	53	261	291	265	0	334	127	13	6	0	5	10	32	2	151	10	4	8	9	0	1	12	6	52	25	72	2	5	5	0	1	2	9	34		hsa-miR-34aSTAR(1)	80	0	0
hsa-miR-34b(1)	0	115.5	36	1	0	1	14.5	1	2	19	1	173	32.5	11	1	18	7.5	1	45	0	0	9	1	0	4846	19	0	3.5	0.5	6	0	14.5	0	1	609.5	1434	0	4.5	1	4	0	1.5	0	53		hsa-miR-34b(1)	14	0	0
hsa-miR-34bSTAR(1)	0	12	0	3	1	1	50	2	0	72	1	19	1	1	0	6	0	15	176	2	0	38	3	0	802	2	2	5	17	12	0	37	0	0	131	174	3	24	1	14	1	9	0	86		hsa-miR-34bSTAR(1)	0	2	0
hsa-miR-34c(1)	19	2409.5	262	173	36	73	1738.5	132	70	3488	109	952	112.5	66	5	131	41.5	490	5554	58	2	1477	64	4	42364	269	52	78.5	370.5	365	3	870.5	2	193	4634.5	7011	60	1317.5	46	345	8	352.5	35	3238		hsa-miR-34c(1)	246	80	20
hsa-miR-34cSTAR(1)	0	0	0	5	0	1	3	0	0	23	4	7	3	1	0	5	1	6	55	0	0	10	0	0	432	5	2	0	17	2	0	7	0	2	150	148	0	7	0	0	0	2	0	27		hsa-miR-34cSTAR(1)	0	0	0
hsa-miR-3591(1)	0	0	0	0	0	0	0	0	0	0	0	0	0	0	0	0	0	0	0	0	0	0	0	0	0	0	0	0	0	0	0	0	0	1.5	0	0	0	0	0	0	0	0	0	0		hsa-miR-3591(1)	0	0	0
hsa-miR-3591STAR(1)	0	0	0	0	0	0	0	0	1	0	0	0	0	0	0	0	0	0	0	0	0	0	0	0	0	0	0	0	0	0	0	0	0	0	0	0	0	0	0	0	0	0	0	0		hsa-miR-3591STAR(1)	0	0	0
hsa-miR-3605-3p(1)	60	3	101	181	10	101	58	180	53	43	140	144	60	97	1	76	29	54	57	50	13	7	68	4	141	296	12	54	24	26	19	34	11	37	44	38	5	8	26	39	4	0	11	6		hsa-miR-3605-3p(1)	139	6	6
hsa-miR-3605-5p(1)	16	0	12	5	0	0	2	13	2	3	11	20	13	12	0	14	2	2	0	2	1	0	2	0	18	35	1	1	2	0	5	1	0	3	16	11	0	0	2	2	1	0	1	2		hsa-miR-3605-5p(1)	19	0	0
hsa-miR-3606(1)	0	0	0	0	0	0	0	0	0	0	0	0	0	0	0	1	0	0	1	0	0	0	0	0	0	0	0	0	0	0	0	0	0	0	2	0	0	0	0	0	0	0	0	0		hsa-miR-3606(1)	0	0	0
hsa-miR-361-3p(1)	1276	105	4320	6180	1553	4645	1614	4148	3317	3171	9382	5139	3322	963	28	3267	1141	2183	2952	1470	238	335	895	98	3814	8984	382	961	436	398	358	829	190	4264	1655	665	467	284	529	1512	779	509	970	758		hsa-miR-361-3p(1)	6830	512	459
hsa-miR-361-5p(1)	3040	89	8461	3911	133	3738	1589	10110	6801	3983	20662	42078	12598	8300	78	12598	9946	1058	2681	241	182	123	4094	462	23482	34380	377	713	292	372	180	3309	115	2875	11309	3611	259	95	362	1087	102	109	1195	1538		hsa-miR-361-5p(1)	13056	91	34
hsa-miR-3612-3p(1)	0	0	0	0	0	0	0	0	0	0	0	0	0	0	0	0	0	0	0	0	0	0	0	0	0	0	0	0	0	0	0	0	0	0	0	0	0	0	0	0	0	0	0	0		hsa-miR-3612-3p(1)	0	0	0
hsa-miR-3612-5p(1)	0	0	0	0	0	0	0	0	0	0	0	0	0	0	0	0	0	0	0	0	0	0	0	0	0	0	0	0	0	0	0	0	0	0	0	0	0	0	0	0	0	0	0	0		hsa-miR-3612-5p(1)	0	0	0
hsa-miR-3613(1)	191	4	600	382	35	309	157	185	64	230	1111	891	269	157	2	396	204	94	387	51	21	10	64	16	682	1106	24	115	37	19	8	196	20	36	265	207	29	27	31	31	32	16	55	54		hsa-miR-3613(1)	1150	16	3
hsa-miR-3613STAR(1)	10	1	57	39	7	37	23	25	16	20	88	111	40	39	0	48	28	7	38	1	0	0	1	6	59	46	1	20	3	2	0	16	0	2	83	9	3	0	3	1	0	1	9	2		hsa-miR-3613STAR(1)	83	6	0
hsa-miR-3614-3p(1)	0	0	0	0	0	0	0	0	0	0	0	0	3	0	1	3	0	2	0	0	0	1	0	0	1	1	0	3	2	0	0	0	0	3	1	0	0	0	0	1	0	0	2	0		hsa-miR-3614-3p(1)	0	0	0
hsa-miR-3614-5p(1)	0	0	0	0	0	5	1	0	0	6	0	0	0	0	0	0	0	5	6	0	0	18	0	1	0	3	2	5	0	1	0	0	0	3	2	1	0	0	3	7	2	0	0	0		hsa-miR-3614-5p(1)	0	0	0
hsa-miR-3617(1)	0	0	0	0	0	0	0	0	0	0	1	4	0	0	0	0	13	0	0	0	0	0	0	0	12	7	0	0	0	0	0	0	0	0	1	1	0	0	1	0	0	0	0	4		hsa-miR-3617(1)	0	0	0
hsa-miR-3617STAR(1)	0	0	0	0	0	2	0	0	0	0	0	0	0	0	0	0	4	0	2	0	0	1	0	0	2	0	0	0	0	0	0	1	0	8	0	0	0	0	1	0	0	0	0	0		hsa-miR-3617STAR(1)	0	0	0
hsa-miR-3619-3p(1)	0	0	0	0	1	0	0	0	0	0	0	0	0	0	0	0	0	0	4	0	0	0	0	0	24	0	0	0	0	0	0	0	0	0	9	0	0	0	0	0	0	0	0	0		hsa-miR-3619-3p(1)	0	0	0
hsa-miR-3619-5p(1)	0	0	2	2	0	1	0	0	0	0	0	0	0	0	0	2	0	0	16	0	0	0	0	1	31	11	0	0	0	1	0	0	0	0	13	1	0	0	0	3	5	0	2	0		hsa-miR-3619-5p(1)	0	0	0
hsa-miR-362-3p(1)	4	0	134	101	5	149	52	216	151	55	242	602	485	108	7	247	79	73	284	12	25	11	18	34	780	498	17	58	69	48	10	76	0	20	491	502	25	2	22	303	38	29	47	109		hsa-miR-362-3p(1)	145	10	0
hsa-miR-362-5p(1)	65	1	272	62	13	112	29	110	69	85	221	660	399	106	2	222	105	52	332	14	9	14	12	41	1771	899	20	11	26	57	6	110	16	95	707	518	19	3	15	75	19	26	58	60		hsa-miR-362-5p(1)	506	14	22
hsa-miR-3620-3p(1)	18	0	34	5	2	34	3	11	2	10	17	23	45	41	1	75	40	4	16	5	0	0	2	0	30	25	0	3	3	4	0	4	0	0	5	13	3	1	6	11	4	0	0	1		hsa-miR-3620-3p(1)	36	2	0
hsa-miR-3620-5p(1)	9	0	12	9	2	17	3	0	0	7	9	14	17	8	0	12	36	1	7	1	0	0	1	2	6	7	0	4	0	0	0	3	0	11	9	2	1	0	3	1	2	0	0	3		hsa-miR-3620-5p(1)	21	0	2
hsa-miR-363(1)	21	3	32	98	3	34	28	42	12	45	46	197	414	87	29	30	83	325	1354	15	7	3	2	0	526	49	106	828	108	41	42	775	8	19	12769	1083	50	8	42	320	62	155	21	93		hsa-miR-363(1)	115	1	12
hsa-miR-363STAR(1)	0	0	0	0	0	0	0	0	0	0	0	0	0	0	0	0	0	0	2	5	0	0	0	0	1	0	0	0	0	0	0	3	0	0	10	3	2	0	0	2	0	0	0	0		hsa-miR-363STAR(1)	0	0	0
hsa-miR-365(2)	143	9	166	317	4	300	557	533	141	95	660	208	4301	1492	16	317	48	276	375	59	43	19	531	494	2351	556	180	226	181	59	25	169	120	361	1158	1699	61	9	58	151	44	40	104	126		hsa-miR-365(2)	1086	20	2
hsa-miR-365-1STAR(1)	0	0	4	2	0	3	1	0	0	6	1	3	34	9	0	4	0	1	3	0	0	0	0	0	23	5	1	0	0	1	0	2	0	0	10	7	0	1	0	1	0	1	0	0		hsa-miR-365-1STAR(1)	26	1	0
hsa-miR-365-2STAR(1)	0	0	0	0	0	1	1	2	0	3	2	3	1	2	4	2	2	1	2	2	0	0	0	0	3	4	0	0	0	1	0	0	0	0	3	0	0	0	0	2	2	0	0	1		hsa-miR-365-2STAR(1)	0	1	0
hsa-miR-3657(1)	0	0	0	0	0	0	0	0	6	1	1	0	0	4	1	2	0	0	0	0	0	0	1	0	6	0	0	0	1	0	0	1	0	0	8	2	1	0	0	0	0	0	0	0		hsa-miR-3657(1)	2	0	0
hsa-miR-3657STAR(1)	4	0	0	0	0	0	0	0	0	0	1	0	0	0	0	0	0	0	1	0	0	0	0	0	0	0	0	0	0	0	0	0	0	0	2	0	0	0	0	0	1	0	0	0		hsa-miR-3657STAR(1)	0	0	0
hsa-miR-3659(1)	0	0	0	0	0	0	0	2	0	0	0	0	0	0	0	0	0	0	0	0	0	0	0	0	0	1	0	0	0	0	0	0	0	0	4	2	0	0	0	0	0	0	2	0		hsa-miR-3659(1)	0	0	0
hsa-miR-3659STAR(1)	0	0	0	0	0	0	0	0	0	0	0	0	0	0	0	0	0	2	0	0	0	0	0	0	0	0	0	0	0	0	0	0	0	0	1	0	0	0	0	3	0	0	0	0		hsa-miR-3659STAR(1)	0	0	0
hsa-miR-3663-3p(1)	0	0	0	0	0	0	0	0	0	0	0	0	0	0	0	0	0	0	0	0	0	0	0	0	0	0	0	0	1	0	0	0	0	0	0	0	0	0	0	0	0	2	0	0		hsa-miR-3663-3p(1)	0	0	0
hsa-miR-3663-5p(1)	0	0	0	0	0	2	0	0	0	0	0	0	0	0	0	0	0	0	6	0	0	0	0	0	0	0	0	0	0	0	0	0	0	0	0	0	0	0	0	0	0	0	0	0		hsa-miR-3663-5p(1)	0	0	0
hsa-miR-3664-3p(1)	0	0	0	0	4	1	0	0	0	9	0	0	0	0	0	0	0	0	3	0	3	0	0	0	9	25	0	0	0	0	2	0	0	2	8	1	1	0	0	0	0	0	0	0		hsa-miR-3664-3p(1)	0	0	0
hsa-miR-3664-5p(1)	0	0	4	0	0	0	5	0	0	4	2	1	0	0	0	1	0	0	0	0	0	0	0	0	13	10	0	0	0	0	0	10	0	0	2	0	0	0	0	0	0	0	4	0		hsa-miR-3664-5p(1)	0	0	0
hsa-miR-3667-3p(1)	0	0	0	0	0	0	0	0	0	0	1	0	0	0	0	0	1	1	0	0	0	0	0	0	0	0	0	0	0	0	0	2	0	0	0	0	0	0	0	0	0	0	0	0		hsa-miR-3667-3p(1)	0	0	0
hsa-miR-3667-5p(1)	0	0	0	0	0	0	0	0	0	0	0	0	0	0	0	0	0	2	0	0	0	0	0	0	0	0	0	0	1	0	0	0	0	0	0	0	0	0	0	0	0	0	0	0		hsa-miR-3667-5p(1)	0	0	0
hsa-miR-367(1)	0	0	0	0	0	0	0	0	0	0	3	0	0	0	0	0	0	0	0	0	0	0	0	0	0	0	0	0	0	0	0	0	0	0	0	0	0	0	0	0	0	0	0	0		hsa-miR-367(1)	0	0	0
hsa-miR-3677-3p(1)	0	0	2	2	2	4	3	0	2	2	4	2	9	0	1	2	2	4	21	2	0	0	0	1	18	73	4	1	4	0	6	2	0	0	11	5	0	2	0	5	0	0	3	0		hsa-miR-3677-3p(1)	6	0	0
hsa-miR-3677-5p(1)	0	0	0	0	0	0	0	0	0	0	1	4	12	2	0	4	0	0	0	0	0	0	0	0	4	21	0	1	6	2	0	1	0	2	8	8	0	0	0	2	3	0	0	0		hsa-miR-3677-5p(1)	4	0	0
hsa-miR-3679(1)	3	0	0	0	1	4	0	4	0	2	7	1	10	1	0	1	0	6	7	3	0	0	0	1	22	13	2	1	2	4	4	11	0	1	12	3	2	0	0	6	0	0	5	1		hsa-miR-3679(1)	6	0	1
hsa-miR-3679STAR(1)	0	0	0	3	0	0	0	0	0	0	1	0	0	0	0	3	0	0	0	0	0	0	1	0	0	4	0	0	0	0	0	0	0	0	2	0	0	0	0	0	0	1	0	0		hsa-miR-3679STAR(1)	0	0	0
hsa-miR-367STAR(1)	0	0	0	0	0	0	0	0	0	0	0	0	0	0	0	0	0	0	0	0	0	0	0	0	0	0	0	0	0	0	0	0	0	0	0	0	0	0	0	0	0	0	0	0		hsa-miR-367STAR(1)	0	0	0
hsa-miR-3681(1)	0	0	0	0	0	0	0	0	0	0	0	1	0	0	0	0	0	1	2	0	0	0	0	0	42	1	0	0	0	0	0	0	0	0	0	0	0	0	0	1	0	0	0	0		hsa-miR-3681(1)	0	0	0
hsa-miR-3681STAR(1)	0	0	0	0	0	0	0	0	0	0	0	0	0	0	0	0	0	0	0	0	0	0	0	0	0	0	0	0	0	0	0	0	0	0	0	0	0	0	0	0	0	0	0	0		hsa-miR-3681STAR(1)	0	0	0
hsa-miR-3682(1)	4	0	0	1	0	1	0	1	0	1	2	0	1	2	0	1	0	0	0	0	0	0	1	0	0	4	0	1	0	0	0	2	0	0	2	1	0	0	2	1	0	0	1	0		hsa-miR-3682(1)	0	0	0
hsa-miR-3682STAR(1)	0	0	0	2	0	0	0	0	0	0	0	2	2	0	0	0	0	0	0	0	0	0	0	0	0	0	0	0	0	0	0	0	0	0	2	0	0	0	0	0	0	0	0	0		hsa-miR-3682STAR(1)	0	0	0
hsa-miR-369(1)	2157	27	5621	2312	35	3129	717	2611	1782	1954	19743.5	7353	3960	13121.5	78	23134	1075	134	167	6	21	100	4224	0	207	164	11	252	5	104	0	27	2	920	16	149	78	24	135	36	8	6	55	209		hsa-miR-369(1)	8563	24	11
hsa-miR-3690(2)	0	0	3	0	2	0	1	0	0	0	0	1	4	0	0	2	0	7	0	1	0	0	0	0	13	0	2	3	1	0	0	0	0	2	2	0	0	0	0	0	0	0	1	0		hsa-miR-3690(2)	0	0	0
hsa-miR-3690STAR(2)	0	0	0	0	0	0	0	0	0	0	0	0	0	0	0	0	0	0	1	0	0	0	0	0	0	2	0	0	0	0	0	0	0	0	0	0	0	0	0	0	0	0	0	0		hsa-miR-3690STAR(2)	0	0	0
hsa-miR-3691(1)	0	0	2	3	1	0	2	4	3	0	2	0	1	0	0	0	0	0	1	0	0	0	0	0	6	19	0	2	1	3	0	3	0	0	5	0	0	0	1	7	0	1	1	0		hsa-miR-3691(1)	0	0	0
hsa-miR-3691STAR(1)	0	0	0	0	0	0	1	0	0	0	0	0	0	0	0	0	0	0	0	0	0	0	0	0	0	0	0	0	0	0	0	0	0	0	1	0	0	0	0	0	0	0	0	0		hsa-miR-3691STAR(1)	0	0	0
hsa-miR-3692-3p(1)	2	0	0	0	0	0	0	0	0	0	0	2	0	0	0	0	0	1	0	0	0	0	0	0	2	5	0	0	0	0	0	0	0	0	2	1	0	0	0	0	0	0	0	0		hsa-miR-3692-3p(1)	2	0	0
hsa-miR-3692-5p(1)	0	0	0	0	0	0	0	0	0	0	0	3	0	0	0	1	0	0	2	0	0	0	0	0	0	0	0	2	0	0	0	0	0	0	0	0	0	0	0	0	0	0	0	0		hsa-miR-3692-5p(1)	0	0	0
hsa-miR-369STAR(1)	257	9	536	111	6	210	59	228	58	219	2020	1074	480	2483	14	3042	188	2	7	0	3	20	398	0	26	27	1	14	0	5	0	8	4	180	2	22	3	0	5	0	0	2	13	11		hsa-miR-369STAR(1)	874	0	4
hsa-miR-370(1)	10119	82	16647	7161	1748	7047	2301	9589	3484	2763	8591	3933	1194	7822	63	15890	526	383	276	78	55	474	2498	0	232	32	22	199	9	525	8	3	21	5338	23	167	227	82	287	31	10	3	33	106		hsa-miR-370(1)	26997	366	699
hsa-miR-370STAR(1)	81	2	220	307	9	277	91	375	195	169	983	395	45	290	4	551	28	8	9	0	5	12	285	0	11	0	0	10	0	2	0	0	0	6	0	7	3	1	14	5	0	0	0	7		hsa-miR-370STAR(1)	381	0	0
hsa-miR-371(1)	0	0	0	1	0	0	0	0	0	0	0	0	0	0	0	0	0	1	0	0	0	0	0	0	0	0	0	0	0	0	0	0	0	0	2	0	0	0	0	0	0	0	0	0		hsa-miR-371(1)	0	0	0
hsa-miR-371STAR(1)	0	0	0	0	0	0	0	0	0	0	0	0	0	0	0	0	0	0	0	0	0	0	0	0	0	0	0	0	0	0	0	0	0	0	0	0	0	0	0	0	0	0	0	0		hsa-miR-371STAR(1)	0	0	0
hsa-miR-372(1)	0	0	0	0	0	0	0	1	0	0	0	0	0	0	0	0	0	0	0	0	0	0	0	0	0	0	0	0	0	0	0	0	0	0	2	0	0	0	0	0	0	0	0	0		hsa-miR-372(1)	0	0	0
hsa-miR-372STAR(1)	0	0	0	0	0	0	0	0	0	0	0	0	0	0	0	0	0	0	0	0	0	0	0	0	0	0	0	0	0	0	0	0	0	0	0	0	0	0	0	0	0	0	0	0		hsa-miR-372STAR(1)	1	0	0
hsa-miR-373(1)	0	0	0	0	0	0	0	0	0	0	0	0	0	0	1	0	0	0	0	0	0	0	0	0	0	0	0	0	0	0	0	0	0	0	1	0	0	0	0	0	0	0	0	0		hsa-miR-373(1)	0	0	0
hsa-miR-373STAR(1)	0	0	0	0	0	0	0	0	0	0	0	0	0	0	0	0	0	0	0	0	0	0	0	0	0	0	0	0	0	0	0	0	0	0	0	0	0	0	0	0	0	0	0	0		hsa-miR-373STAR(1)	0	0	0
hsa-miR-374a(1)	1994	51	5798.5	3503.5	45.5	2268.5	1182.5	2183	2254.5	2371.5	11802.5	56027	19463.5	3517	142	8429.5	9592	1211.5	7078	438.5	319	114.5	1222.5	1875.5	56260.5	50662.5	514	3410	462	288.5	182.5	2557.5	305	2540	42067.5	8240	739.5	97	578	2489.5	602.5	290	601.5	2463.5		hsa-miR-374a(1)	10986	71	10.5
hsa-miR-374aSTAR(1)	332	17	758	1041	30	732	261	1104	677	454	2241	5269	1822	270	13	877	881	581	2211	121	90	33	304	62	8320	7448	236	637	297	141	43	797	28	351	2445	305	228	46	116	769	235	123	201	473		hsa-miR-374aSTAR(1)	1771	19	3
hsa-miR-374b(1)	603	18	2452.5	759.5	9.5	768.5	372.5	597	765.5	996.5	4828.5	25804	5461.5	2174	94	3988.5	6490	224.5	1866	56.5	52	29.5	794.5	414.5	29766.5	23315.5	82	595	76	47.5	34.5	1015.5	54	1308	16930.5	3037	141.5	23	160	844.5	65.5	38	269.5	562.5		hsa-miR-374b(1)	5380	20	7.5
hsa-miR-374bSTAR(1)	10	0	29	35	1	38.33	12	44	33	31	206	359	158	29	0	99	94	16	135	2	0	0	52	6	306	413	11	32	10	4	11	78	0	14	184	29	3	0	0	27	17	5	10	24		hsa-miR-374bSTAR(1)	81	3	0
hsa-miR-375(1)	123273	2852	1234877	347636	427053	804589	445267	166184	193898	404516	540590	3383557	1874514	1507664	7367	923914	3081607	79569	160859	277495	36225	392	240889	11827	452809	1566816	13068	58831	10811	22254	833	23025	26048	134794	268292	85456	2350	15814	25675	91701	513	149	27739	101382		hsa-miR-375(1)	2567006	172744	254150
hsa-miR-375STAR(1)	8	0	70	14	5	33	6	8	7	21	30	103	136	52	2	56	102	5	7	8	0	0	2	0	33	66	0	1	0	0	0	3	0	0	11	3	0	0	0	3	0	0	0	6		hsa-miR-375STAR(1)	99	6	8
hsa-miR-376a-1-5p(2)	1483	11	2573	216	12	248	94	472	299	318	2225	1525.5	410	8329.66	45	9690.16	320	28	6	1	3	10	461	0	68	101	0	12	8	2	0	0	4	649	1	52	4	1	14	3	0	1	5	19		hsa-miR-376a-1-5p(2)	5029	4	10
hsa-miR-376a-2-5p(2)	91	4	186	28	4	17	21	39	41	51	165	182	35.66	478.66	4	1227	18	4	6	0	0	1	117	0	11.66	34.66	2	3	0	1	0	0	0	69	0	6	2	1	1	0	0	0	0	4		hsa-miR-376a-2-5p(2)	497.16	3	0
hsa-miR-376a-3p(2)	195.5	0	435.16	166	0	59.16	24	130.16	177.66	211.84	1039.5	544.84	450.56	926.5	5.5	2532.74	71.4	4.5	22	2	4	36	288.16	0	14	61.5	1	59.34	0	24	0	2	0	319.84	4	44.34	15	6	22.66	0	0	0	10	44		hsa-miR-376a-3p(2)	572.66	1	0.5
hsa-miR-376a-A6G-3p(2)	1702.5	31.34	4042.5	3659.34	81	4067.5	780.66	3326.84	1665	1940.16	24556.3	7853.84	4778.9	25584.3	48.5	21719.6	1002.06	100.84	86	3	25	123	3682.16	2	343	638.16	12	247	8	66.66	3	19	7	1728.16	32	189.34	19.66	13	97.34	34.66	2	6	136	249		hsa-miR-376a-A6G-3p(2)	7078.66	60.66	52.5
hsa-miR-376b(1)	177	2	461	247	4	134.67	48.67	152.67	142	128	1779.75	523.33	731.17	1218.25	3.33	2099.75	96.2	35.67	38	1	0	46	514.67	0	103.67	176.67	3.5	52	6	12.33	0	2	0	424.33	4	86	20	2	38	6.33	2	0	9.67	24		hsa-miR-376b(1)	883.83	2	5.33
hsa-miR-376bSTAR(1)	70.5	3.5	138.5	77	3	46.5	91	242.5	74	125	372.17	367.75	77	1191.33	5.5	1404.08	45.5	6	6.5	0	0	6.5	369	0	10.5	28	0	3	0.5	1	0	2	0	62	1	4	0.5	2.5	0.5	2	0	0	5	10		hsa-miR-376bSTAR(1)	369.25	0	1
hsa-miR-376c(1)	10062	104.67	35902.3	13024.7	453	9572.67	2726.67	7859.33	9267.33	7358	61721.4	18241	6051.37	72873.9	188.67	65767.9	2175.33	301	136	30	120	445	6704	12	712.33	985.67	20.5	521.67	22	271	6	40	6	2171.67	105	815.33	269.33	51	367	57	14	9	249.33	609		hsa-miR-376c(1)	35493.8	311.33	276.67
hsa-miR-376cSTAR(1)	73.5	3.5	161.5	78	3	51.5	96	257.5	81	141	413.83	404.75	86.33	1290.33	6.5	1720.75	47.5	6	6.5	0	0	6.5	384	0	13.83	30.33	0	4	0.5	1	0	2	0	70	1	4	0.5	2.5	0.5	2	0	0	5	10		hsa-miR-376cSTAR(1)	424.58	0	1
hsa-miR-377(1)	1859	31	4237	1261	10	517	321	1769	1557	496	5867	3217	1539	16084	78	14639	274	91	93	5	49	123	2918	16	210	327	9	66	4	80	1	10	0	869	50	574	64	9	46	7	2	5	70	148		hsa-miR-377(1)	4816	16	0
hsa-miR-377STAR(1)	684.5	13	881	56	31	66	30	57	49	86	439	437	78	557	0	1808	29	5	0	1	1	6	63	0	8	7	0	0	0	12	0	2	0	102	0	10	0	1	1	0	1	0	1	1		hsa-miR-377STAR(1)	2156.5	2	58
hsa-miR-378(1)	3113	126	20583	7291	1661	4444	1542	2347	1400	2135	2842	6252	6684	1164	25	1000	1577	1973	3073	810	101	941	232	2318	5026	2447	573	1866	2067	504	2063	1197	89	654	4374	1275	1020	374	815	622	678	766	619	586		hsa-miR-378(1)	36733	450	2205
hsa-miR-378STAR(1)	71	5	388	346	37	203	111	92	71	108	168	431	443	75	0	43	141	73	260	40	11	28	18	25	193	67	19	190	44	17	53	51	6	27	143	32	35	2	30	46	27	29	15	47		hsa-miR-378STAR(1)	704	12	74
hsa-miR-379(1)	9626	128	20736	7978	247	4847	2233	3226	3275	2925	21648	6124	1979	7859	22	13966	616	364	403	15	102	650	6067	2	429	90	21	376	18	355	23	22	3	6076	32	177	304	92	577	69	35	25	17	299		hsa-miR-379(1)	37154	86	60
hsa-miR-379STAR(1)	77	1	137	95.5	0	76.5	16.5	379.5	53.5	34	362	179	65	383.5	2	575	58.5	11	42.5	0	0	4	201	0	2	4	0	10.5	0	14	0	0	0	73	0	7	11	1	12	1	0	2.5	0	14.5		hsa-miR-379STAR(1)	205	0	0
hsa-miR-380-3p(1)	46	2	264	99	0	136	21	170	57	52	933	571	133	401	0	780	49	7	18	1	2	5	202	0	4	1	0	25	0	7	2	0	0	57	1	7	8	1	3	0	0	0	1	23		hsa-miR-380-3p(1)	244	1	0
hsa-miR-380-5p(1)	214	0	293	84	0	72	15	90	27	45	401	270	37	173	1	352	22	5	2	0	0	7	94	0	11	0	0	10	0	6	0	0	0	97	0	8	1	1	4	0	0	0	0	6		hsa-miR-380-5p(1)	393	6	0
hsa-miR-381(1)	17451	256	26758	11777	77	8035	622	12198	1554	1379	29221	10484	4271	3306	38	17976	948	598	1212	56	286	783	1161	10	1183	2012	80	738	64	299	46	30	7	3237	65	353	799	149	871	152	45	39	144	130		hsa-miR-381(1)	40385	18	20
hsa-miR-381STAR(1)	35	4	20	41	1	38	4	19	13	9	182	70	41	96	0	153.67	21	3	2	0	2	0	17	0	3	8	0	3	0	0	0	0	0	24	1	4	0	0	3	0	0	0	0	4		hsa-miR-381STAR(1)	56	0	0
hsa-miR-382-3p(1)	524	11	1267	1220	16	1343	333	1992	649	561	6606	1824	618	5049	16	6551	246	39	116	3	6	99	2097	6	33	51	4	68	9	91	0	4	0	81	8	18	16	17	65	17	2	0	25	69		hsa-miR-382-3p(1)	1726	8	12
hsa-miR-382-5p(1)	3865	45	19935	4032	2612	1104	812	3307	952	2336	2876	6311	772	4912.5	22	13571	553	166	265	34	11	440	2098	2	171	310	7	126	7	304	3	6	4	2113	24	106	90	95	155	51	2	5	76	65		hsa-miR-382-5p(1)	13990	123	1223
hsa-miR-383(1)	0	0	0	0	0	0	0	0	0	0	59	0	1	11	1	168	374	0	0	95	123	0	0	1	0	3	0	1	0	0	0	0	0	10	0	0	0	0	0	0	0	0	0	5		hsa-miR-383(1)	0	0	0
hsa-miR-383STAR(1)	0	0	0	0	0	0	0	0	0	0	4	0	0	0	0	6	23	0	0	0	0	0	3	0	0	0	0	0	0	0	0	0	0	0	0	0	0	0	0	0	0	0	0	0		hsa-miR-383STAR(1)	0	0	0
hsa-miR-384-3p(1)	0	0	0	0	0	0	0	0	0	0	0	0	0	0	0	0	0	0	0	0	0	0	0	0	0	0	0	0	0	0	0	0	0	0	0	0	0	0	0	0	0	0	0	0		hsa-miR-384-3p(1)	0	0	0
hsa-miR-384-5p(1)	0	0	0	0	0	0	0	0	0	0	0	0	0	0	0	0	0	0	0	0	0	0	0	0	0	0	0	0	0	0	0	0	0	0	0	0	0	0	0	0	0	0	0	0		hsa-miR-384-5p(1)	0	0	0
hsa-miR-3909(1)	6	0	37	26	2	24	8	2	10	28	39	97	27	9	0	60	33	5	23	4	1	0	0	0	50	21	0	1	6	3	0	6	0	14	12	13	1	0	1	7	2	4	11	0		hsa-miR-3909(1)	136	1	0
hsa-miR-3909STAR(1)	0	0	3	0	0	0	0	0	0	0	0	0	0	0	0	0	0	0	0	0	0	0	0	0	0	0	0	0	0	0	0	0	0	0	3	0	1	0	0	0	0	0	0	0		hsa-miR-3909STAR(1)	0	0	0
hsa-miR-3910(1)	0	0	0	0	0	0	0	0	0	0	0	4	0	0	0	0	0	0	0	0	0	0	0	0	0	5	0	0	0	0	0	1	0	0	0	0	0	0	0	0	0	0	0	0		hsa-miR-3910(1)	0	0	0
hsa-miR-3910STAR(1)	0	0	0	0	0	0	0	0	0	0	0	0	0	0	0	0	0	0	0	0	0	0	0	0	0	0	0	0	0	0	0	0	0	0	0	0	0	0	0	0	0	0	0	0		hsa-miR-3910STAR(1)	0	0	0
hsa-miR-3912(1)	14	0	25	10	0	2	4	13	12	15	57	128	72	9	0	31	21	4	31	1	1	0	11	16	43	155	1	24	5	1	0	8	0	6	37	8	4	0	2	26	2	1	4	4		hsa-miR-3912(1)	24	2	0
hsa-miR-3912STAR(1)	0	0	2	0	0	0	0	4	0	0	6	5	6	7	0	4	1	0	1	0	0	0	0	0	9	6	0	0	0	0	0	1	0	0	2	4	0	0	0	1	0	0	2	0		hsa-miR-3912STAR(1)	0	0	0
hsa-miR-3919-3p(1)	0	0	0	0	0	0	0	0	0	0	0	0	0	0	0	0	0	0	0	0	0	0	0	0	0	0	0	0	0	0	0	0	0	0	0	0	0	0	0	0	0	0	0	0		hsa-miR-3919-3p(1)	0	0	0
hsa-miR-3919-5p(1)	0	0	0	0	0	0	0	0	0	0	0	0	0	0	0	0	0	0	0	0	0	0	0	0	0	0	0	1	0	1	0	0	0	0	0	0	0	0	0	3	0	0	0	0		hsa-miR-3919-5p(1)	0	0	0
hsa-miR-3922(1)	0	0	0	1	0	0	0	0	1	0	0	0	1	0	0	0	0	0	3	0	0	0	2	0	1	21	0	2	1	0	0	0	0	0	0	1	0	2	0	0	0	4	4	1		hsa-miR-3922(1)	0	2	2
hsa-miR-3922STAR(1)	0	0	0	0	0	0	0	0	0	2	0	0	0	0	0	1	0	0	1	0	0	0	0	0	0	0	0	0	0	0	0	0	0	0	0	0	0	0	0	0	0	0	0	0		hsa-miR-3922STAR(1)	0	0	0
hsa-miR-3928(1)	15	0	67	3	13	14	3	4	4	5	27	55	37	3	0	37	0	3	1	3	0	9	2	0	27	86	3	6	7	6	2	1	5	4	27	4	0	1	2	3	8	1	3	0		hsa-miR-3928(1)	138	1	6
hsa-miR-3928STAR(1)	0	0	0	1	0	0	0	0	0	0	0	0	0	0	0	0	0	0	1	0	0	0	0	0	1	0	0	0	0	0	0	0	0	0	2	0	0	0	0	0	0	0	0	0		hsa-miR-3928STAR(1)	0	0	0
hsa-miR-3934(1)	0	5	87	14	2	40	12	4	20	18	47	47	21	15	0	8	1	4	28	2	0	0	4	4	174	60	1	3	14	4	0	4	0	0	34	3	0	2	23	13	3	2	7	5		hsa-miR-3934(1)	165	0	0
hsa-miR-3934STAR(1)	0	0	9	0	0	8	1	0	5	0	3	25	7	2	0	2	0	0	6	0	0	0	2	0	23	1	0	0	0	0	0	2	0	0	4	0	0	0	4	1	0	0	0	0		hsa-miR-3934STAR(1)	15	0	0
hsa-miR-3938(1)	0	0	0	0	0	0	0	0	2	0	4	18	0	1	0	0	0	0	3	0	0	0	0	0	5	13	1	0	0	0	0	0	0	0	13	1	1	0	0	1	0	0	0	0		hsa-miR-3938(1)	1	0	0
hsa-miR-3938STAR(1)	0	0	0	0	0	0	0	0	0	0	0	0	0	0	0	0	0	0	0	0	0	0	0	0	1	0	0	0	0	0	0	1	0	0	0	0	0	0	0	0	0	0	0	0		hsa-miR-3938STAR(1)	1	0	0
hsa-miR-3939-3p(1)	0	0	2	0	0	0	0	0	0	0	0	2	0	0	0	0	2	0	0	0	0	0	0	0	1	4	1	0	0	0	0	0	0	0	2	1	0	0	0	0	0	0	0	0		hsa-miR-3939-3p(1)	0	0	0
hsa-miR-3939-5p(1)	0	0	0	0	0	1	0	0	0	0	0	1	3	0	0	0	0	0	2	0	0	0	0	0	0	2	0	0	0	0	0	0	0	0	2	0	0	0	0	0	0	0	0	0		hsa-miR-3939-5p(1)	2	0	0
hsa-miR-3940(1)	3	0	10	7	0	4	0	3	7	3	6	56	30	1	1	34	4	9	17	4	0	0	4	0	20	18	0	6	6	0	3	8	0	5	8	0	0	0	5	6	0	2	3	4		hsa-miR-3940(1)	8	0	0
hsa-miR-3940STAR(1)	0	0	10	0	3	0	0	0	0	0	0	1	0	0	0	2	0	0	1	0	0	0	2	0	4	0	0	0	0	1	0	0	0	0	1	0	0	0	0	0	0	0	0	0		hsa-miR-3940STAR(1)	0	0	0
hsa-miR-3942-3p(1)	0	0	0	0	0	0	0	0	0	1	0	2	2	2	0	0	0	0	0	0	0	0	0	0	9	1	0	0	0	0	0	0	0	0	0	0	0	0	0	0	0	0	0	0		hsa-miR-3942-3p(1)	0	0	0
hsa-miR-3942-5p(1)	0	0	1	7	0	2	0	1	1	0	5	1	0	1	0	0	0	0	1	0	0	0	3	2	10	7	0	1	0	0	0	0	0	0	9	0	1	0	0	0	0	0	0	1		hsa-miR-3942-5p(1)	2	0	0
hsa-miR-3944-3p(1)	0	0	0	2	0	1	2	0	1	1	0	1	4	0	0	2	1	0	0	0	0	0	0	0	5	2	0	0	0	0	1	0	0	7	4	3	0	2	0	0	1	1	1	0		hsa-miR-3944-3p(1)	0	0	0
hsa-miR-3944-5p(1)	0	0	0	0	0	0	0	0	0	0	0	1	0	0	0	0	0	0	0	0	0	0	0	0	0	0	0	0	0	0	0	0	0	0	1	0	0	0	0	0	0	0	0	0		hsa-miR-3944-5p(1)	0	0	0
hsa-miR-409-3p(1)	4773	75	7815	15375	2732	20406	2642	14330	3740	2961	40474	6679	1573	12764	41	16880	678	902	696	85	43	1314	3904	0	212	243	68	500	14	925	21	5	6	5501	28	156	238	383	322	132	30	33	174	225		hsa-miR-409-3p(1)	16986	314	1081
hsa-miR-409-5p(1)	2013	12	2512	292	21	263	127	574	77	302	2954	1976	522	3280	6	4783	244	19	13	4	5	37	516	0	96	74	2	1	0	16	1	3	0	1059	3	40	10	7	7	4	0	1	10	16		hsa-miR-409-5p(1)	3156	13	9
hsa-miR-410(1)	3372	41	13551	983	4	793	251	819	945	858	8996	5722	1910	12626	41	11449	759	43	45	6	14	14	920	1	210	149	1	176	3	62	0	0	0	1367	14	185	40	16	142	23	3	2	14	91		hsa-miR-410(1)	5479	7	0
hsa-miR-410STAR(1)	6	0	12	6	4	2.5	2	0	0	0	19.5	17.5	1	14.5	0	31.5	0	0	0	0	0	0	3.5	0	0	0	0	0	0	0	0	0	0	7	0	0	0	0	0	0	0	0	0	0		hsa-miR-410STAR(1)	34.5	0	0
hsa-miR-411(1)	3405	81	5933	3204	30	1971	787	3686	1299	2497	14414	9409	3167	12122	56	26689	913	189	172	1	39	220	5026	0	407	91	6	130	4	65	7	17	16	3205	29	136	53	10	164	37.33	10	9	23	182		hsa-miR-411(1)	16321	24	7
hsa-miR-411STAR(1)	90	3	201	164	0	147.5	12.5	611.5	92.5	71	861	384	170	573.5	4	1267.5	97.5	20	46.5	2	0	10	249.5	0	21	6	0	14.5	0	3	0	1	0	88	4	8	2	0	9	1	2	0.5	1	29.5		hsa-miR-411STAR(1)	479.5	0	0
hsa-miR-412(1)	79	0	980	291	12	555	31	1236	184	189	2232	419	126	188	3	112	90	11	10	1	2	25	543	0	12	0	0	7	0	7	1	0	0	162	0	9	1	14	1	5	0	1	0	1		hsa-miR-412(1)	915	3	0
hsa-miR-412STAR(1)	0	0	52	6	0	6	0	42	2	7	44	19	10	1	0	4	9	0	2	0	0	5	19	0	0	0	0	0	0	2	0	0	0	9	0	0	0	0	0	1	0	0	0	0		hsa-miR-412STAR(1)	24	0	0
hsa-miR-421(1)	36	0	608	15	2	33	16	24	40	73	312	1640	397	155	3	379.67	379	11	39	4	1	0	44	50	2033	1612	4	35	19	13	8	39	5	56	1045	238	11	4	6	36	5	2	4	15		hsa-miR-421(1)	335	3	0
hsa-miR-421STAR(1)	0	0	3	5	0	6	0	1	0	1	13.5	48.5	7	4	0	7	7	0	2.5	2	0	1	0	0	33	8.5	0	11	0	0	0	4	0	3	5	3	0	0	0	2	0	0	0	0		hsa-miR-421STAR(1)	3	0	0
hsa-miR-423-3p(1)	3758	117	9415	3819	966	3182	895	2518	2030	2489	9187	16247	10260	3030	131	8997	8906	1446	5248	1707	355	356	1021	1532	45651	30335	486	1345	617	1069	451	2790	515	4630	53026	9918	715	382	692	2593	292	520	1916	906		hsa-miR-423-3p(1)	19406	394	909
hsa-miR-423-5p(1)	955	24	2737	1023	277	802	501	962	362	733	1301	2742	1615	438	6	1150	529	188	408	143	51	99	291	152	3631	5349	144	248	144	189	162	311	55	901	4008	956	80	144	89	456	64	191	452	197		hsa-miR-423-5p(1)	4304	166	257
hsa-miR-424(1)	162	11	718	181	42	86	98	468	129	254	192	784	660	846	23	349	432	186	4750	16	21	51	64	46	10750	1996	72	193	85	225	59	1294	18	82	6945	488	174	12	158	246	38	80	104	813		hsa-miR-424(1)	691	23	4
hsa-miR-424STAR(1)	3	0	25	10	0	6	3	26	2	14	5	26	22	19	0	5	21	6	424	12	0	0	1	6	585	101	3	25	2	19	4	30	5	3	453	17	12	1	10	39	0	4	5	10		hsa-miR-424STAR(1)	14	0	0
hsa-miR-425(1)	356	25	1017	217	24	190	85	299	179	239	710	1877	3315	809	37	1435	2629	243	1525	220	19	10	390	689	5475	21447	32	601	153	74	84	988	46	343	30757	1836	251	76	111	1099	247	46	450	156		hsa-miR-425(1)	1344	13	34
hsa-miR-425STAR(1)	186	9	379	435	61	444	280	488	247	135	670	1072	472	736	11	574	946	247	567	157	17	14	264	38	1703	2667	50	308	181	104	50	322	9	119	1937	435	82	46	71	1219	115	55	131	51		hsa-miR-425STAR(1)	927	46	49
hsa-miR-429(1)	24088.5	394	104752	23136.5	1408	42539	11863.2	47126	8989.5	46379.5	61748.7	150229	38872	85653	324	63245.8	48454.8	2822	14799	3637	1434.5	847	7670.67	2525	73060.5	270540	759	7983	3119.5	1481	784	4473.5	1097	7552.5	63362.8	13839.5	1224.5	1336	1580.5	2630	407	879	3890.5	2951.5		hsa-miR-429(1)	73721	942	248
hsa-miR-429STAR(1)	3	0	10	18	0	13	3	16	3	14	26	31	29	61	0	87	141	3	76	0	2	0	2	0	57	199	1	8	5	2	0	17	0	8	34	7	0	0	4	1	0	0	17	0		hsa-miR-429STAR(1)	33	0	4
hsa-miR-431-3p(1)	2195	7	2268	1590	83	2757	514	2163	994	746	6567	951	299	5254	3	3154	218	57	27	9	17	23	557	0	24	0	0	47	0	58	1	0	0	554	0	19	4	7	88	1	0	0	2	21		hsa-miR-431-3p(1)	3160.5	25	37
hsa-miR-431-5p(1)	326	11	406	186	7	3289	21	165	73	108	371	170	87	57478	7	976	97	139	19	1	1	16	42	0	121	3	1	123	2	90	0	2	0	455	1	173	30	23	230	1	0	0	0	29		hsa-miR-431-5p(1)	407.5	11	4
hsa-miR-432(1)	7997	54	26886	8057	319	7905	2295	9698	5382	5804	27358	5523	1991	15179	36	17097	1351	386	107	47	78	167	3274	0	139	25	15	265	1	286	1	4	0	2221	1	62	172	70	312	11	12	5	21	261		hsa-miR-432(1)	17043	91	160
hsa-miR-4326(1)	13	0	11	26	1	19	1	11	2	1	31	0	26	3	0	19	14	18	89	11	4	1	3	3	121	107	1	4	4	8	9	5	0	2	38	23	7	10	2	35	4	6	12	2		hsa-miR-4326(1)	66	1	0
hsa-miR-4326STAR(1)	0	0	11	2	0	0	0	0	0	0	1	0	0	0	0	0	0	0	0	0	0	0	0	0	6	0	0	0	0	0	0	0	0	0	2	0	0	0	0	0	0	0	0	1		hsa-miR-4326STAR(1)	0	1	0
hsa-miR-432STAR(1)	48	0	121	50	0	104	21	95	18	51	325	135	36	318	5	306	14	0	0	0	0	6	23	0	1	0	0	1	0	2	0	2	0	24	0	1	0	0	6	0	0	0	0	0		hsa-miR-432STAR(1)	301	0	10
hsa-miR-433(1)	2777	50	3440	3477	47	3766	479	3005	846	1384	12069	1751	745	23626	43	5762	662	79	12	12	29	63	408	0	45	14	6	58	2	112	0	0	4	1101	0	49	17	13	90	2	2	2	5	91		hsa-miR-433(1)	6840	21	17
hsa-miR-433STAR(1)	69	1	77	26	0	50	14	42	5	25	286	116	62	770	0	511	61	1	0	0	0	4	12	0	2	0	0	1	0	0	0	0	0	35	0	1	0	0	1	2	0	0	0	0		hsa-miR-433STAR(1)	196	1	0
hsa-miR-4422-3p(1)	0	0	0	1	0	0	0	0	0	0	0	0	0	0	0	0	0	0	1	0	0	0	0	0	0	0	0	0	0	0	1	0	0	0	0	1	0	0	0	0	0	0	0	0		hsa-miR-4422-3p(1)	0	0	0
hsa-miR-4422-5p(1)	0	0	0	0	0	0	0	0	0	0	0	2	0	0	0	0	0	0	0	0	0	0	0	0	0	0	0	0	0	0	0	0	0	0	1	2	0	0	0	0	0	0	0	0		hsa-miR-4422-5p(1)	6	0	0
hsa-miR-4436b-2(1)	0	0	0	1	0	0	0	0	0	0	0	0	0	0	0	2	0	0	0	0	0	0	0	0	0	0	0	0	0	0	0	0	0	0	1	1	0	0	0	0	0	0	0	0		hsa-miR-4436b-2(1)	3	0	0
hsa-miR-4436b-2STAR(1)	0	0	0	0	1	0	0	0	0	0	1	0	0	1	0	0	0	0	0	1	0	0	0	0	0	0	0	0	0	0	0	0	0	0	0	0	0	0	0	0	0	0	0	0		hsa-miR-4436b-2STAR(1)	0	1	0
hsa-miR-4464(1)	0	0	0	0	0	0	0	0	0	0	0	0	0	0	0	0	0	0	0	0	0	0	0	0	0	0	0	0	0	0	0	0	0	0	0	0	0	0	0	0	0	0	0	0		hsa-miR-4464(1)	0	0	0
hsa-miR-4464STAR(1)	0	0	0	0	0	0	0	0	0	0	0	0	0	0	0	0	0	0	0	0	0	0	0	0	0	0	0	0	0	0	0	0	0	0	0	0	0	0	0	0	0	0	0	0		hsa-miR-4464STAR(1)	0	0	0
hsa-miR-4473-3p(1)	5	0	6	3	0	6	2	4	0	6	7	21	11	3	0	14	6	0	9	6	0	3	5	5	12	11	0	10	1	0	0	1	0	1	3	53	4	0	0	0	0	1	2	0		hsa-miR-4473-3p(1)	5	4	0
hsa-miR-4473-5p(1)	0	0	15	0	0	2	0	0	0	1	1	6	2	1	0	3	0	0	0	0	0	0	1	0	2	8	0	0	0	0	0	0	0	0	1	11	0	0	0	0	1	0	0	2		hsa-miR-4473-5p(1)	0	0	0
hsa-miR-448(1)	0	0	0	0	0	0	0	0	0	0	0	0	0	0	0	0	0	0	0	0	0	0	0	0	0	0	0	0	0	0	0	0	0	3	0	0	0	0	0	8	0	0	0	0		hsa-miR-448(1)	0	0	0
hsa-miR-448STAR(1)	0	0	0	0	0	0	0	0	0	0	0	0	0	0	0	0	0	0	0	0	0	0	0	0	0	0	0	0	0	0	0	0	0	0	0	0	0	0	0	0	0	0	0	0		hsa-miR-448STAR(1)	0	0	0
hsa-miR-449a(1)	0	74	66.5	6	1	0.33	290	1	12	173.5	4	42	12	15	11	11	33	24	1007.5	10	0	41	2	4	1465.5	1290	3	99	34	2	0	1	10	0	72	237	14	102	29	7	2	7	58	125.5		hsa-miR-449a(1)	28	12	0
hsa-miR-449aSTAR(1)	0	0	0	0	0	0	0	0	0	0	0	0	0	0	0	0	0	2	3	0	0	0	0	0	4	7	0	0	0	0	0	0.67	0	0	0	0	0	0	0	0	0	0	0	0		hsa-miR-449aSTAR(1)	0	0	0
hsa-miR-449b(1)	0	9	10.5	1	0	0	8	0	0	10.5	0	2	0	0	0	1	0	0	18.5	0	0	2	2	0	196.5	72.5	0	1	0	0	0	2	0	0	6	11	0	4	0	0	0	1	3	6.5		hsa-miR-449b(1)	0	1	0
hsa-miR-449bSTAR(1)	0	0	0	0	0	0	1	0	0	0	0	0	0	0	0	0	0	0	4	0	0	0	0	0	0	4	0	0	0	0	0	0	0	0	0	2	0	0	0	0	0	0	0	0		hsa-miR-449bSTAR(1)	0	0	0
hsa-miR-449c(1)	0	5	4	0	0	0	24	0	0	3	1	4	1	0	0	0	0	0	59	0	0	0	0	0	153	163.5	0	14	0	0	2	0	2	0	11	29	1	5	2	2	0	0	7	8		hsa-miR-449c(1)	5	1	0
hsa-miR-449cSTAR(1)	0	0	0	0	0	0	0	0	0	1	0	0	0	0	0	1	0	0	29	0	0	0	0	0	0	64	0	0	0	0	0	0	0	0	0	1	0	0	0	0	0	0	0	0		hsa-miR-449cSTAR(1)	0	0	0
hsa-miR-4504(1)	0	0	6	1	0	1	0	0	0	0	1	1	2	2	0	5	0	0	0	0	0	0	1	0	8	0	0	0	0	0	0	0	0	0	0	1	0	0	0	0	0	0	0	0		hsa-miR-4504(1)	0	0	0
hsa-miR-4504STAR(1)	0	0	0	0	0	0	0	1	0	1	1	0	0	0	0	0	0	0	0	0	0	0	0	0	0	0	0	0	0	0	0	0	0	0	0	0	0	0	0	0	0	0	0	0		hsa-miR-4504STAR(1)	0	0	0
hsa-miR-450a(2)	33	2	69	28	2	12	12	72	2	30	33	71	161	86	2	19	38	20	587	5	2	8	3	19	2089	357	12	52	10	28	8	61	38	160	875	140	16	11	6	23	5	8	27	37		hsa-miR-450a(2)	69	1	1
hsa-miR-450a-1STAR(1)	0	0	0	0	0	0	0	0	0	0	0	1	4	0	0	0	3	0	5	0	0	0	0	3	40	2	2	1	0	3	0	6	0	0	25	3	0	0	0	1	1	1	0	1		hsa-miR-450a-1STAR(1)	3	0	0
hsa-miR-450a-2STAR(1)	0	0	0	0	0	0	0	1	0	0	4	2	3	0	0	2	0	2	28	0	0	0	1	0	29	1	1	4	0	2	0	1	0	0	14	3	1	0	0	1	0	0	0	1		hsa-miR-450a-2STAR(1)	0	0	0
hsa-miR-450b(1)	14	24	73	12	3	11	1	34	3	4	10	88	82	62	14	43	84	17	686	4	0	8	0	8	2321	136	15	42	4	29	12	90	0	44	762	118	16	4	12	19	10	7	8	32		hsa-miR-450b(1)	94	1	0
hsa-miR-450bSTAR(1)	0	0	0	0	0	0	0	0	0	0	0	0	1	0	0	0	0	0	1	0	0	0	0	0	9	4	0	0	0	4	0	1	0	0	4	1	0	0	0	1	0	0	0	0		hsa-miR-450bSTAR(1)	0	0	0
hsa-miR-451(1)	601	134	1394	2295	54	515	1362	389	179	1102	895	3959	2167	2454	513	2173	4886	949	4477	131	89	70	185	1317	9696	856	122	235	249	222	25	81	1101	577	5014	1819	59	62	108	103	930	51	170	371		hsa-miR-451(1)	12934	56	90
hsa-miR-452(1)	167	10	128	2625	46	25	27	41	0	20	28	65	33	37	0	13	23	97	68	7	0	268	1	179	149	64	20	18	17	5	9	138	0	13	69	34	6	9	26	499	13	38	20	80		hsa-miR-452(1)	145	0	18
hsa-miR-452STAR(1)	42	0	7	596	1	12	5	14	0	2	10	8	18	7	0	1	1	32	38	3	1	44	6	16	34	16	2	2	2	0	0	36	0	0	3	4	2	5	6	112	0	19	1	32		hsa-miR-452STAR(1)	9	1	0
hsa-miR-454(1)	185	4	593	171	2	124	195	223	442	125	913	1333	1434	362	28	733	490	133	349	40	17	7	153	60	4392	4158	69	269	200	111	17	265	16	102	2005	400	41	10	73	38	11	20	86	211		hsa-miR-454(1)	817	11	0
hsa-miR-454STAR(1)	4	0	32	10	0	9	14	20	24	6	74	57	30	10	0	25	15	17	54	2	0	0	6	9	311	300	8	23	12	6	0	33	1	0	69	23	2	3	0	3	1	2	15	9		hsa-miR-454STAR(1)	12	0	0
hsa-miR-455-3p(1)	12	4	38	10	2	30	16	25	6	73	139	149	89	70	2	37	15	29	62	15	11	22	5	6	184	31	6	8	4	0	2	36	0	52	67	99	9	1	23	6	7	5	21	48		hsa-miR-455-3p(1)	95	6	4
hsa-miR-455-5p(1)	2	4	221	90	43	104	31	81	5	199	265	287	172	116	2	40	16	83	96	176	24	54	8	4	309	113	42	42	51	7	22	79	5	576	657	212	28	10	78	32	25	18	53	94		hsa-miR-455-5p(1)	129	7	9
hsa-miR-4636-3p(1)	0	0	4	0	0	0	0	1	0	0	2	3	1	0	0	0	0	0	0	0	0	0	0	0	2	6	0	2	0	0	0	0	0	0	67	0	0	0	0	0	0	0	2	0		hsa-miR-4636-3p(1)	0	0	0
hsa-miR-4636-5p(1)	0	0	0	0	0	0	1	2	0	0	2	2	4	0	0	1	0	4	10	0	0	0	0	0	20	7	0	0	0	0	0	0	0	0	121	1	0	2	1	9	0	0	0	1		hsa-miR-4636-5p(1)	7	0	0
hsa-miR-4638-3p(1)	0	0	2	7	0	0	1	15	0	5	6	7	15	7	1	5	6	1	3	2	0	0	2	0	0	0	0	1	0	0	0	1	0	5	1	2	0	0	0	4	0	1	0	0		hsa-miR-4638-3p(1)	11	0	0
hsa-miR-4638-5p(1)	4	0	8	3	0	0	1	0	0	0	0	1	0	0	0	0	0	0	0	0	0	0	0	0	0	4	1	0	0	0	0	0	0	0	0	0	0	0	0	0	0	0	0	0		hsa-miR-4638-5p(1)	0	0	1
hsa-miR-4640-3p(1)	0	0	0	4	0	2	0	0	2	2	4	0	1	0	0	1	8	0	2	2	0	0	2	0	4	0	0	4	0	0	0	0	0	0	2	2	0	0	4	4	1	1	0	1		hsa-miR-4640-3p(1)	0	0	0
hsa-miR-4640-5p(1)	7	0	2	0	1	0	0	0	0	0	0	0	5	0	0	0	1	0	0	2	0	0	0	0	0	0	0	0	0	1	0	0	0	0	9	2	0	0	1	0	0	0	0	0		hsa-miR-4640-5p(1)	0	0	0
hsa-miR-4646-3p(1)	2	0	8	6	2	1	1	0	3	1	3	9	7	5	0	6	10	3	4	0	0	0	4	0	5	8	0	0	0	0	0	0	0	0	3	3	0	0	0	1	0	0	0	1		hsa-miR-4646-3p(1)	15	0	0
hsa-miR-4646-5p(1)	0	0	7	0	0	0	0	2	0	0	0	0	0	2	0	0	0	0	0	0	0	0	2	0	0	0	0	2	0	0	0	0	0	0	1	0	0	0	0	0	0	0	0	0		hsa-miR-4646-5p(1)	0	0	1
hsa-miR-4653-3p(1)	0	0	1	0	0	0	0	0	0	0	0	1	1	0	0	0	0	0	0	0	0	0	0	0	5	0	0	0	0	0	0	0	0	0	0	0	0	0	0	0	0	0	0	0		hsa-miR-4653-3p(1)	0	0	0
hsa-miR-4653-5p(1)	0	0	0	0	0	0	0	0	0	0	0	0	0	0	0	0	0	0	0	0	0	0	0	0	0	0	0	0	0	0	0	0	0	0	0	0	0	0	0	0	0	0	0	0		hsa-miR-4653-5p(1)	0	0	0
hsa-miR-4657(1)	0	0	0	0	0	0	0	0	0	0	0	0	0	2	0	0	0	0	0	0	0	0	0	0	3	4	0	0	0	0	0	0	0	0	0	0	0	0	0	0	0	0	0	0		hsa-miR-4657(1)	0	0	0
hsa-miR-4657STAR(1)	0	0	0	0	0	0	0	0	0	0	0	0	0	0	0	0	0	0	0	0	0	0	0	0	0	0	0	0	0	0	0	0	0	0	0	1	0	0	0	0	0	0	0	0		hsa-miR-4657STAR(1)	0	0	0
hsa-miR-466(1)	0	0	0	4	0	2	2	0	1	0	5	32	5	1	0	6	0	1	0	2	0	0	0	0	2	3	0	0	0	0	0	0	0	4	0	0	0	0	0	0	1	0	0	3		hsa-miR-466(1)	0	0	0
hsa-miR-466STAR(1)	0	0	0	0	0	0	0	0	0	0	2	2	0	0	0	1	0	0	0	0	0	0	0	0	0	0	0	0	0	0	0	0	0	0	0	0	0	0	0	0	0	0	0	0		hsa-miR-466STAR(1)	0	0	0
hsa-miR-4676-3p(1)	0	0	0	0	0	0	1.5	0	0	0	1	0	0	0	0	0	0	0	0	0	0	0	0	0	3	0	0	0	0	0	0	0	0	0	3	2	0	0	0	2	0	0	0	0		hsa-miR-4676-3p(1)	0	0	0
hsa-miR-4676-5p(1)	0	0	0	0	0	0	0	0	0	0	0	0	0	0	0	0	0	0	0	0	0	0	0	0	1	0	0	0	0	0	0	0	0	0	1	0	0	0	0	0	0	0	0	0		hsa-miR-4676-5p(1)	0	0	0
hsa-miR-4685(1)	0	0	2	13	1	3	10	2	0	1	8	4	21	8	0	10	6	4	4	1	0	0	6	0	7	0	0	7	1	0	0	0	0	0	4	0	2	2	3	1	0	0	0	1		hsa-miR-4685(1)	22	2	1
hsa-miR-4685STAR(1)	0	0	0	0	0	0	0	0	0	0	0	2	0	0	0	0	0	0	0	0	0	0	0	0	0	0	1	0	0	0	0	0	0	0	0	0	0	0	0	2	0	0	0	0		hsa-miR-4685STAR(1)	0	0	0
hsa-miR-4687-3p(1)	0	0	0	1	1	0	1	0	0	2	2	0	2	0	0	0	0	0	5	0	0	0	2	0	3	7	0	3	0	1	0	1	0	0	12	7	0	0	1	4	0	1	0	0		hsa-miR-4687-3p(1)	0	0	1
hsa-miR-4687-5p(1)	0	0	3	0	0	0	3	0	0	0	0	2	1	0	0	0	1	0	0	0	0	0	0	0	4	0	0	0	0	0	0	0	0	0	1	0	0	0	0	0	0	0	0	0		hsa-miR-4687-5p(1)	0	0	0
hsa-miR-4688-3p(1)	7	0	0	0	0	0	0	0	0	0	1	2	0	0	0	0	0	0	0	0	0	0	0	0	0	0	0	0	0	0	0	0	0	0	2	0	0	0	0	0	0	0	0	0		hsa-miR-4688-3p(1)	0	0	0
hsa-miR-4688-5p(1)	0	0	10	0	0	0	0	0	0	0	3	2	0	4	0	0	0	0	1	0	0	0	0	0	2	6	0	0	0	0	0	0	0	0	3	0	0	0	0	0	0	0	0	0		hsa-miR-4688-5p(1)	20	0	0
hsa-miR-4690(1)	23	0	46	4	6	10	2	7	7	5	31	29	139	17	0	59	4	0	3	4	0	3	3	4	13	81	0	1	3	2	0	1	6	3	3	1	0	3	0	6	0	0	1	0		hsa-miR-4690(1)	128	2	0
hsa-miR-4690STAR(1)	0	0	0	0	0	0	0	0	0	0	0	0	0	0	0	0	0	0	1	0	0	0	1	0	0	0	0	0	0	0	0	0	0	0	0	0	0	0	0	0	0	0	0	1		hsa-miR-4690STAR(1)	0	0	0
hsa-miR-4695-3p(1)	0	0	0	0	0	0	0	0	0	0	1	8	0	3	0	1	2	0	0	0	0	0	1	0	2	0	0	0	0	0	0	1	0	0	1	1	0	0	0	0	0	0	0	0		hsa-miR-4695-3p(1)	0	0	0
hsa-miR-4695-5p(1)	0	0	0	0	0	0	0	0	0	0	0	1	0	0	0	0	1	0	0	0	0	0	0	0	0	0	0	0	0	0	0	0	0	0	0	0	0	0	0	0	0	0	0	0		hsa-miR-4695-5p(1)	0	0	0
hsa-miR-4697(1)	0	0	3	0	0	0	2	0	0	0	0	0	5	1	0	1	0	1	0	0	0	5	0	0	4	34	0	2	1	0	0	0	0	3	3	0	0	0	0	10	0	0	0	0		hsa-miR-4697(1)	0	0	0
hsa-miR-4697STAR(1)	0	0	0	0	0	0	0	0	0	0	0	0	1	0	0	0	0	0	0	0	0	0	0	0	0	0	0	0	0	0	0	0	0	0	0	0	0	0	0	0	0	0	0	0		hsa-miR-4697STAR(1)	0	0	0
hsa-miR-4699-3p(1)	0	0	0	0	0	0	0	0	0	0	2	0	0	0	0	0	0	0	1	0	0	0	0	0	9	0	0	0	0	0	0	1	0	3	5	0	0	0	0	0	0	0	0	0		hsa-miR-4699-3p(1)	0	0	0
hsa-miR-4699-5p(1)	0	0	0	0	0	0	0	0	0	0	0	0	0	0	0	0	0	0	0	0	0	0	0	0	0	0	0	0	0	0	0	1	0	0	0	0	0	0	0	0	0	0	0	0		hsa-miR-4699-5p(1)	0	0	0
hsa-miR-4701-3p(1)	0	0	0	0	0	0	0	0	0	0	0	0	0	0	0	0	0	0	0	0	0	0	0	0	0	0	0	0	0	0	0	0	0	0	0	0	0	0	0	0	0	0	0	0		hsa-miR-4701-3p(1)	0	0	0
hsa-miR-4701-5p(1)	0	0	0	0	0	0	0	4	0	0	2	0	0	0	0	0	2	0	3	0	0	0	1	0	0	1	0	0	0	0	0	0	0	0	1	0	0	0	0	0	0	0	0	0		hsa-miR-4701-5p(1)	11	0	0
hsa-miR-4703(1)	0	0	0	0	0	0	0	0	0	1	0	0	0	0	0	0	0	1	0	0	0	0	0	0	2	0	0	0	0	0	0	0	0	0	0	0	0	0	0	0	0	0	0	0		hsa-miR-4703(1)	0	0	0
hsa-miR-4703STAR(1)	0	0	0	0	0	0	0	0	0	0	0	0	0	2	0	0	0	0	0	0	0	0	0	0	0	0	0	0	0	0	0	0	0	0	0	0	0	0	0	0	0	0	0	0		hsa-miR-4703STAR(1)	0	0	0
hsa-miR-4705(1)	0	0	118	45	0	3	0	0	4	6	5	5	4	0	0	3	22	4	1	2	1	0	1	0	17	15	0	6	0	0	0	2	0	0	3	5	0	0	0	2	0	0	0	0		hsa-miR-4705(1)	32	0	0
hsa-miR-4705STAR(1)	0	0	0	0	0	0	0	0	0	0	0	0	0	0	0	0	0	0	0	0	0	0	0	0	0	0	0	0	0	0	0	0	0	0	0	0	0	0	0	0	0	0	0	0		hsa-miR-4705STAR(1)	0	0	0
hsa-miR-4709-3p(1)	0	0	0	0	0	1	1	0	0	0	0	0	0	0	0	0	1	0	0	0	0	0	0	0	0	6	0	2	4	0	0	0	4	0	2	0	0	0	0	0	0	0	1	0		hsa-miR-4709-3p(1)	2	0	0
hsa-miR-4709-5p(1)	0	0	0	0	0	4	0	0	0	0	0	0	1	0	0	0	0	6	0	0	0	0	0	0	0	0	2	0	0	0	0	2	0	10	1	0	0	0	0	2	2	0	1	2		hsa-miR-4709-5p(1)	4	0	2
hsa-miR-4713(1)	0	0	0	0	0	0	0	0	0	0	0	0	0	0	0	0	0	0	0	0	0	0	0	0	0	0	0	0	0	0	1	7	0	0	1	2	0	0	0	4	0	0	0	1		hsa-miR-4713(1)	0	0	0
hsa-miR-4713STAR(1)	0	0	0	0	0	0	1	0	0	0	0	0	0	0	0	0	0	0	0	0	0	0	0	0	0	0	0	0	0	0	3	0	0	0	0	0	0	0	0	0	0	0	0	0		hsa-miR-4713STAR(1)	0	0	0
hsa-miR-4725-3p(1)	0	0	0	0	0	1	0	0	0	0	0	0	2	1	0	0	1	0	1	0	0	0	0	0	0	0	0	0	0	0	2	0	0	0	0	0	0	0	0	0	0	0	0	0		hsa-miR-4725-3p(1)	0	0	0
hsa-miR-4725-5p(1)	0	0	0	0	0	0	0	0	0	0	0	0	0	0	0	0	0	0	0	0	0	0	0	0	0	0	0	0	0	0	0	0	0	0	0	0	0	0	0	0	0	0	0	0		hsa-miR-4725-5p(1)	0	0	0
hsa-miR-4729-3p(1)	0	0	0	0	0	0	0	0	0	0	0	0	0	0	0	0	0	0	0	0	0	0	0	0	0	0	0	0	0	0	0	0	0	0	0	0	0	0	0	0	0	0	0	0		hsa-miR-4729-3p(1)	0	0	0
hsa-miR-4729-5p(1)	0	0	0	0	0	0	0	0	0	0	0	1	0	0	0	0	0	0	0	0	0	0	0	0	1	0	0	0	0	0	0	0	0	0	0	0	0	0	0	0	0	0	0	0		hsa-miR-4729-5p(1)	3	0	0
hsa-miR-4731-3p(1)	0	0	0	0	0	0	0	0	0	0	0	0	0	1	0	0	0	0	0	0	0	0	0	0	3	0	0	0	2	0	0	0	0	0	0	0	0	0	0	0	0	0	0	0		hsa-miR-4731-3p(1)	0	0	0
hsa-miR-4731-5p(1)	0	0	0	0	0	0	0	0	0	0	0	2	0	0	0	0	0	0	0	0	0	0	0	0	0	0	0	0	2	0	0	0	0	0	0	0	0	0	0	0	0	0	0	0		hsa-miR-4731-5p(1)	0	0	0
hsa-miR-4733-3p(1)	0	0	0	0	0	0	0	0	1	0	0	7	0	0	0	0	1	0	0	0	0	0	0	0	0	0	0	0	0	0	0	0	0	0	1	0	0	0	0	0	0	0	2	0		hsa-miR-4733-3p(1)	0	0	0
hsa-miR-4733-5p(1)	0	0	15	3	0	4	2	1	2	1	2	5	2	6	0	0	5	0	2	1	0	0	0	0	6	10	0	0	0	0	0	0	0	5	10	1	0	0	0	1	0	0	0	0		hsa-miR-4733-5p(1)	15	0	0
hsa-miR-4735-3p(1)	0	0	0	0	0	0	0	0	0	0	0	0	0	0	0	0	0	0	0	0	0	0	0	0	0	0	0	0	0	0	0	0	0	0	0	0	0	0	0	0	0	0	0	0		hsa-miR-4735-3p(1)	0	0	0
hsa-miR-4735-5p(1)	0	0	0	0	0	0	2	0	0	0	0	2	5	0	0	3	0	0	0	0	0	0	0	0	1	0	0	0	0	0	0	0	0	0	0	0	0	0	0	0	0	0	0	0		hsa-miR-4735-5p(1)	0	0	0
hsa-miR-4743(1)	0	0	5	7	0	4	0	2	0	0	15	0	2	5	0	0	1	0	1	0	0	0	0	0	2	10	0	0	1	0	0	1	0	0	4	3	0	0	0	3	0	0	1	0		hsa-miR-4743(1)	0	0	1
hsa-miR-4743STAR(1)	0	0	0	2	0	1	0	3	0	2	3	2	0	0	0	1	3	0	4	0	0	0	2	0	4	2	0	0	0	1	0	3	0	0	0	1	0	0	0	0	0	0	0	0		hsa-miR-4743STAR(1)	6	0	0
hsa-miR-4746(1)	0	0	11	4	0	0	4	0	3	1	3	1	2	2	0	0	0	1	51	1	0	2	2	11	107	128	4	5	7	13	4	7	0	7	30	8	5	1	5	3	0	3	6	0		hsa-miR-4746(1)	9	0	3
hsa-miR-4746STAR(1)	0	0	0	0	0	0	0	0	0	0	0	0	0	0	0	0	0	0	2	0	0	0	0	0	2	5	0	1	0	0	0	0	0	0	0	0	1	0	0	0	0	0	1	0		hsa-miR-4746STAR(1)	0	0	0
hsa-miR-4749-3p(1)	4	0	2	2	0	10	0	7	4	0	23	12	7	6	0	10	5	3	1	1	0	0	6	0	9	9.5	0	0	0	4	0	4	0	2	7	4	0	0	0	0	1	1	0	0		hsa-miR-4749-3p(1)	17	1	0
hsa-miR-4749-5p(1)	0	0	3.5	5	0	2	0	1	0	0	1	0.5	3	1	0	0	0	0	0	0	0	0	1	0	0	5.5	0	0	0	0	0	2	0	0	5	0	0	0	0	0	0	0	0	0		hsa-miR-4749-5p(1)	2	0	0
hsa-miR-4755-3p(1)	0	0	0	0	0	5	0	0	0	0	2	0	2	0	0	0	0	0	0	4	0	0	1	0	2	2	0	3	0	1	0	1	0	0	5	0	1	0	0	5	0	0	0	0		hsa-miR-4755-3p(1)	2	0	1
hsa-miR-4755-5p(1)	0	0	0	5	0	0	0	1	0	0	0	4	0	0	0	0	0	2	0	0	0	0	0	0	0	4	0	0	0	0	0	0	0	0	7	0	0	0	1	0	0	0	0	0		hsa-miR-4755-5p(1)	0	1	0
hsa-miR-4758-3p(1)	0	0	0	0	1	2	0	0	0	0	0	0	1	0	0	2	0	0	0	0	0	0	0	0	1	0	0	0	0	0	0	0	0	10	0	0	0	0	0	1	0	3	0	0		hsa-miR-4758-3p(1)	0	0	0
hsa-miR-4758-5p(1)	0	0	0	0	0	0	0	0	0	0	0	0	0	0	0	0	0	0	0	0	0	0	0	0	0	0	0	0	0	0	0	1	0	0	0	0	0	0	0	0	0	0	0	0		hsa-miR-4758-5p(1)	0	0	0
hsa-miR-4760(1)	0	0	0	0	0	0	0	1	0	0	1	2	2	0	0	0	0	0	0	0	0	0	0	0	0	0	0	0	0	0	0	0	0	0	0	4	0	0	0	0	0	0	0	0		hsa-miR-4760(1)	0	0	0
hsa-miR-4760STAR(1)	0	0	0	0	0	0	0	0	0	0	3	0	0	0	0	0	0	0	0	0	0	0	0	0	0	0	0	0	0	0	0	0	0	0	0	0	0	0	0	0	0	0	0	0		hsa-miR-4760STAR(1)	0	0	0
hsa-miR-4762-3p(1)	0	0	5	0	0	0	0	0	0	0	0	0	1	0	0	0	0	1	1	0	0	0	0	0	7	2	0	0	0	0	0	0	0	0	1	0	0	0	0	0	0	0	0	0		hsa-miR-4762-3p(1)	0	0	0
hsa-miR-4762-5p(1)	0	0	0	0	0	0	4	0	0	1	0	0	0	0	0	0	0	0	0	0	0	0	0	0	2	1	0	2	0	0	0	0	0	0	0	0	0	0	0	0	0	0	0	0		hsa-miR-4762-5p(1)	0	0	0
hsa-miR-4764-3p(1)	0	0	0	0	0	0	0	0	0	0	0	0	0	0	0	0	0	0	0	0	0	0	0	0	0	0	0	0	0	0	0	0	0	0	1	0	0	0	0	0	0	0	0	0		hsa-miR-4764-3p(1)	0	0	0
hsa-miR-4764-5p(1)	0	0	0	0	0	0	0	0	0	0	0	0	0	0	0	0	0	0	0	0	0	0	0	0	0	0	0	0	0	0	0	0	0	0	0	0	0	0	0	1	0	0	0	0		hsa-miR-4764-5p(1)	0	0	0
hsa-miR-4766(1)	0	0	3	0	0	0	0	0	0	0	0	3	1	0	0	1	0	1	0	0	0	0	1	5	16	3	0	0	2	0	0	0	0	0	33	4	4	0	0	1	4	0	0	0		hsa-miR-4766(1)	0	0	0
hsa-miR-4766STAR(1)	0	0	0	0	0	0	0	1	0	0	0	0	0	0	0	0	0	0	0	0	0	0	0	0	0	0	0	0	0	0	0	0	0	0	3	0	0	0	0	1	0	0	0	0		hsa-miR-4766STAR(1)	0	0	0
hsa-miR-4768(1)	4	0	0	0	0	0	0	0	0	1	0	1	0	1	0	0	0	0	0	0	0	0	0	0	1	2	0	0	0	0	0	0	0	0	0	0	0	0	0	0	0	1	0	0		hsa-miR-4768(1)	2	0	0
hsa-miR-4768STAR(1)	0	0	0	0	0	0	0	0	0	0	0	0	1	0	0	0	0	0	0	0	0	0	0	0	0	1	0	0	0	0	0	0	0	0	0	0	0	0	0	0	0	0	0	0		hsa-miR-4768STAR(1)	0	0	0
hsa-miR-4772-3p(1)	0	0	0	2	1	0	2	0	0	0	0	0	0	2	1	0	0	7	1	0	0	0	0	0	13	3	0	3	4	0	2	0	0	0	2	1	4	0	6	3	1	8	0	4		hsa-miR-4772-3p(1)	4	0	0
hsa-miR-4772-5p(1)	0	0	0	0	0	0	0	0	0	0	0	0	0	0	0	0	0	5	0	0	0	0	0	0	3	0	2	0	0	0	0	0	0	0	1	1	0	0	2	0	0	5	0	0		hsa-miR-4772-5p(1)	0	0	0
hsa-miR-4776-2-3p(1)	0	0	0	0	0	0	0	0	0	0	0	0	0	0	0	0	0	0	0	0	0	0	0	0	0	0	0	0	0	0	0	0	0	0	0	0	0	0	0	0	0	0	0	0		hsa-miR-4776-2-3p(1)	0	0	0
hsa-miR-4776-2-5p(1)	0	0	0	0	0	0	0	0	0	0	0	0	0	0	0	0	0	0	0	0	0	0	0	0	0	0	0	0	0	0	0	0	0	0	0	1	0	0	0	0	0	0	0	0		hsa-miR-4776-2-5p(1)	0	0	0
hsa-miR-4780(1)	0	0	0	0	0	0	0	0	0	0	0	0	1	0	0	0	0	0	0	0	0	0	0	0	0	0	0	0	0	0	0	1	0	0	0	0	8	0	0	0	0	0	0	0		hsa-miR-4780(1)	0	0	0
hsa-miR-4780STAR(1)	2	0	0	0	0	0	0	0	0	0	0	0	0	0	0	0	1	0	0	1	0	1	0	0	0	0	0	2	0	0	0	0	0	0	0	0	0	0	0	0	0	0	0	0		hsa-miR-4780STAR(1)	0	0	0
hsa-miR-4789-3p(1)	0	0	1	0	0	0	0	0	0	0	0	4	1	2	0	1	0	0	3	0	0	0	0	0	6	4	0	0	0	0	0	2	0	0	5	2	0	0	0	0	0	0	0	0		hsa-miR-4789-3p(1)	0	0	0
hsa-miR-4789-5p(1)	0	0	0	0	0	0	0	0	0	0	0	0	0	0	0	0	0	0	1	0	0	0	0	0	8	0	0	0	0	0	0	0	0	0	2	0	0	0	1	0	0	0	0	0		hsa-miR-4789-5p(1)	0	0	0
hsa-miR-4793-3p(1)	0	0	3	0	0	0	0	2	0	0	2	1	0	0	0	1	2	0	0	0	0	0	3	0	7	9	0	3	0	1	0	0	0	0	0	2	0	0	1	0	0	0	0	0		hsa-miR-4793-3p(1)	0	0	0
hsa-miR-4793-5p(1)	0	0	0	0	0	0	0	0	0	0	0	0	0	0	0	0	0	0	0	0	0	0	0	0	3	0	0	0	0	0	0	0	0	0	0	0	0	0	0	0	0	0	0	0		hsa-miR-4793-5p(1)	0	0	0
hsa-miR-4799(1)	0	0	0	0	0	0	0	0	0	0	0	0	0	0	0	0	0	0	0	0	0	0	0	0	0	0	0	0	0	0	0	0	0	0	1	1	0	0	0	0	0	0	0	1		hsa-miR-4799(1)	0	0	0
hsa-miR-4799STAR(1)	0	0	0	0	0	0	0	0	0	0	0	0	0	0	0	0	0	0	0	0	0	0	0	0	0	0	0	0	0	0	0	0	0	0	0	0	0	0	0	0	0	0	0	0		hsa-miR-4799STAR(1)	0	0	0
hsa-miR-4802-3p(1)	15	0	28	5	0	2	2	5	0	5	0	2	0	0	0	0	9	1	10	4	0	0	0	0	61	3	0	0	1	2	2	5	0	0	13	10	2	0	0	19	4	3	2	6		hsa-miR-4802-3p(1)	16	0	0
hsa-miR-4802-5p(1)	0	0	3	2	0	0	0	2	1	4	0	6	0	0	0	0	17	0	12	0	0	0	0	3	36	0	1	1	1	0	0	4	0	0	17	8	0	0	1	6	2	0	0	1		hsa-miR-4802-5p(1)	3	0	0
hsa-miR-4804(1)	0	0	0	0	0	0	0	0	0	0	0	1	1	0	0	0	0	0	0	0	0	0	0	0	6	0	0	0	0	0	0	0	0	0	0	0	0	0	0	0	0	0	0	0		hsa-miR-4804(1)	0	0	0
hsa-miR-4804STAR(1)	0	0	0	0	0	0	0	2	0	0	1	5	0	1	1	5	1	0	1	0	0	0	1	0	2	8	0	0	1	0	0	0	0	0	13	6	0	0	0	1	0	0	0	0		hsa-miR-4804STAR(1)	0	0	0
hsa-miR-483-3p(1)	0	0	0	7	1	364	81	2	59	6	0	5	2	1	0	2	1	428	3274	2	0	7	0	0	11660	6	3	14	3	296	0	7	0	471	196	38	7	470	1245	4	0	3	486	31		hsa-miR-483-3p(1)	1	3	0
hsa-miR-483-5p(1)	0	0	0	1	0	16	4	0	10	0	0	2	2	0	0	0	0	18	49	0	0	0	0	0	1480	0	0	0	0	9	0	0	0	175	44	7	0	49	27	0	0	0	33	0		hsa-miR-483-5p(1)	1	0	2
hsa-miR-484(1)	557	64	2346	1840	161	2728	1126	2893	1377	866	5928	5062	23651	3128	48	6083	1364	743	2701	659	269	242	879	150	2472	13046	407	846	679	219	188	1468	142	610	1812	1415	158	132	207	510	213	282	599	591		hsa-miR-484(1)	3747	198	58
hsa-miR-484STAR(1)	0	0	0	0	0	2	4	0	0	0	0	0	3	0	0	0	0	0	1	0	0	0	0	0	0	1	0	0	0	0	0	0	0	0	0	1	0	0	0	0	0	0	0	0		hsa-miR-484STAR(1)	0	0	0
hsa-miR-485-3p(1)	116	3	100	248	1	127	6	147	133	68	1026	249	112	631	7	1018	41	21	23	2	3	22	124	0	27	48	2	15	0	23	0	0	0	209	0	6	1	6	15	2	0	1	3	8		hsa-miR-485-3p(1)	589	1	0
hsa-miR-485-5p(1)	2707.5	15	3158.5	592	92	1103.5	260	1202	159	564	4177	960	371	4221	4	5374.5	230	35	24	0	13	75	995.5	0	17	77	0	12	0	13	3	0	5	784	5	36	9	1	16	7	1	0	14	5		hsa-miR-485-5p(1)	8079	42	99
hsa-miR-486(1)	144	46	6291	6499	773	2540	2122	566	849	1185	2380	2098	308	469	41	709	556	1706	6196	1297	536	536	322	145	3463	3664	643	956	976	814	592	199	228	2747	943	240	280	170	668	410	1962	99	293	223		hsa-miR-486(1)	4431	384	459
hsa-miR-486STAR(1)	0	0	190	120	60	113	148	7	115	114	301	230	33	25	4	194	19	81	125	100	88	94	66	0	146	178	42	42	55	18	24	57	0	94	34	17	11	19	55	58	9	3	36	8		hsa-miR-486STAR(1)	72	21	85
hsa-miR-487a-3p(1)	97.5	1	301.5	135	4	10	3	35	105	122	331	178.5	33	270	2	511	34	6	5	1	6	41	46	0	9	18	0	23	2	21	0	3	0	107	5	14	12	2	14	1	0	0	2	42		hsa-miR-487a-3p(1)	413.5	0	0
hsa-miR-487a-5p(1)	404.5	14	1012	296	94	574	53	279	58	195	1625	1167	231	748	2	2016	79	11	12	4	2	28	81	0	9	23	0	11	0	6	0	0	3	360	1	8	4	0	7	7	0	2	1	4		hsa-miR-487a-5p(1)	1669	9	41
hsa-miR-487b(1)	2230.5	33	9145.5	4909	79	4316	1079	6095	1622	4400	28541	11209.5	2480	35384	91	32710	1226	126	101	9	20	90	3843	1	140	282	13	51	4	52	1	3	0	578	16	72	25	32	116	24	5	1	56	66		hsa-miR-487b(1)	12890.5	62	51
hsa-miR-487bSTAR(1)	55	0	123	39	9	90	11	57	8	39	305	227	28	211	1	422	16	1	0	3	0	4	27	0	1	8	0	1	0	1	0	0	0	63	0	1	1	1	0	2	0	1	0	0		hsa-miR-487bSTAR(1)	276	2	5
hsa-miR-488(1)	69	4	295	253	64	8	21	49	19	29	1394	1163	141	50	2	354	1683	15	46	48	14	1	447	1	2603	11	0	24	7	123	0	4	0	290	2	353	38	2	23	41	7	0	26	3		hsa-miR-488(1)	434	2	6
hsa-miR-488STAR(1)	0	0	0	21	0	0	0	0	0	0	175	113	10	0	0	5	259	0	0	1	0	0	20	0	61	0	0	0	0	4	0	0	0	3	0	1	0	0	0	5	0	0	0	0		hsa-miR-488STAR(1)	8	0	0
hsa-miR-489(1)	0	0	0	0	0	0	0	0	0	0	0	6	3	1	0	0	2	0	0	6	0	0	5	0	0	0	0	0	0	0	0	4	0	0	0	2	4	0	26	2	0	0	0	3		hsa-miR-489(1)	0	0	0
hsa-miR-489STAR(1)	0	0	0	0	0	0	0	0	0	0	0	0	0	0	0	0	0	0	0	2	0	0	0	0	0	0	0	0	0	0	0	0	0	0	0	0	0	0	2	0	0	0	0	0		hsa-miR-489STAR(1)	0	0	0
hsa-miR-490-3p(1)	0	0	0	1	0	0	0	0	0	0	0	0	0	0	0	0	0	0	253	8	0	9	0	0	0	0	0	6	0	3	0	1	0	2	8	5	0	1	61	0	2	0	0	1		hsa-miR-490-3p(1)	0	0	0
hsa-miR-490-5p(1)	0	0	0	1	0	0	0	0	0	0	0	0	0	0	0	0	0	0	213	3	2	0	0	0	0	0	0	0	0	1	0	2	0	4	5	5	0	4	9	0	0	0	0	0		hsa-miR-490-5p(1)	0	0	3
hsa-miR-491(1)	60	0	235	34	20	22	72	18	44	51	43	729	201	200	1	171	297	9	10	11	2	3	33	57	554	338	4	8	10	3	2	9	2	164	97	113	6	0	2	7	6	2	17	7		hsa-miR-491(1)	646	7	16
hsa-miR-491STAR(1)	2	0	7	12	0	22	7	3	10	1	41	31	32	5	0	6	35	1	14	3	0	0	7	11	57	21	5	7	2	3	0	0	0	6	9	6	0	0	0	0	0	0	0	0		hsa-miR-491STAR(1)	18	0	0
hsa-miR-493-3p(1)	88	11	854	341	94	774	152	202	248	479	2169	776	183	381	5	2366	20	111	26	8	3	137	261	0	104	22	5	84	4	152	0	9.5	0	128	5	76	77	15	292	33	3	8	6	63		hsa-miR-493-3p(1)	989	15	26
hsa-miR-493-5p(1)	95	14	812	608	23	1389	385	538	524	1546	5306	1020	492	805	15	4841	38	171	75	15	9	182	1446	0	172	18	7	176	5	101	1	13	0	61	7	111	159	25	397	31	6	12	10	240		hsa-miR-493-5p(1)	905	7	5
hsa-miR-494(1)	876	17	1115	829	30	343	47	641	141	657	2731	1932	400	430	4	3568	129	28	51	6	5	31	170	0	86	121	2	54	4	115	0	0	0	539	5	30	11	11	80	15	5	5	7	38		hsa-miR-494(1)	4151	5	5
hsa-miR-494STAR(1)	19	0	11	2	1	5	2	6	1	5	25	13	6	11.5	0	42.5	3	0	0	0	0	0	8	0	0	0	0	0	0	0	0	0	0	1	0	0	1	0	0	0	0	0	2	0		hsa-miR-494STAR(1)	59	0	0
hsa-miR-495(1)	324	16	893	768	12	441	94	648	460	461	4778	1074	335	2115	2	3563	143	26	112	1	1	29	979	0	55	153	10	51	7	51	0	2	9	351	6	65	4	1	17	11	0	2	44	50		hsa-miR-495(1)	1743.5	5	2
hsa-miR-495STAR(1)	30	0	37	7	0	54.5	3	7	12	15	153.5	66	39	153.5	2	149	12.5	1	0	0	0	1	9	0	0	0	0	2	0	0	0	0	0	6	0	0	0	0	0	0	0	0	0	1		hsa-miR-495STAR(1)	75	0	1
hsa-miR-496(1)	104	0	210	52	0	59	25	174	37	64	494	294	79	1195	3	871.5	31	7	0	1	0	0	233	0	10	5	0	3	0	0	0	0	0	34	2	5	0	7	6	0	0	0	1	3		hsa-miR-496(1)	308	0	0
hsa-miR-496STAR(1)	0	0	7	0	1	1	0	0	0	1	3	0	0	7	0	6	1	0	1	0	0	0	3	0	0	0	0	0	0	0	0	1	0	2	1	0	0	0	0	0	0	0	0	0		hsa-miR-496STAR(1)	0	0	0
hsa-miR-497(1)	1560.5	249	4806	2548	124	335	2552	3076.5	813	3512	1049	11402.5	6279.5	2927	210	2632	4597	1276	8490	166	105	118	1783	498	15021.5	30333	548	1459.5	501.5	1043	109	693.5	28	363	2797	19675.5	527	72	460	1467	237	151	725	2044		hsa-miR-497(1)	8128	254	73
hsa-miR-497STAR(1)	2	0	88	37	1	22	14	50	1	27	45	59	422	29	0	25	28	13	101	14	0	0	2	20	532	177	31	104	60	15	3	3	12	0	45	226	10	4	17	8	6	5	1	8		hsa-miR-497STAR(1)	94	2	1
hsa-miR-498(1)	0	0	0	0	0	0	0	0	0	0	0	0	0	0	0	0	0	0	0	0	0	0	0	0	0	0	0	0	0	0	0	0	0	0	0	0	0	0	0	0	0	0	0	0		hsa-miR-498(1)	0	0	0
hsa-miR-498STAR(1)	0	0	0	0	0	0	0	0	0	0	0	0	0	0	0	0	0	0	0	0	0	0	0	0	0	0	0	0	0	0	0	0	0	0	0	0	0	0	0	0	0	0	0	0		hsa-miR-498STAR(1)	0	0	0
hsa-miR-499(1)	56	4	775	15	0	74	69	55	74	134	460	920	268	205	2	1252	163	143	71	3	7	2	141	117	519	554	73	25	19	5	1	53	5	11	1062	108	11	2	10	452	7	9	20	21		hsa-miR-499(1)	394	2	0
hsa-miR-499STAR(1)	11	0	12	0	0	4	2	2	17	2	9	16	5	4	1	97	2	22	1	0	0	2	3	16	31	31	3	4	2	0	0	7	0	0	73	24	2	0	0	12	1	0	3	1		hsa-miR-499STAR(1)	22	0	0
hsa-miR-500-5p(2)	11	0	104.5	14	0	18.5	1.5	37.5	21	6.5	63.5	132.5	77.5	26.83	0.5	72	29.83	9	84.5	5	9	2.5	0.5	1	346.5	131	2.5	6	14	18.5	0.5	29.33	5.5	38	184	139	8	1	6.5	21.5	1.5	6.5	11	8		hsa-miR-500-5p(2)	118	0.5	0
hsa-miR-500b-3p(1)	9	0	22.5	8.5	0	5	0.5	4	2.5	4	1	11.5	4	0	0	5	7	0	7	0	0	0	0	1	32.5	19.5	4	0	1	6	0	1	2.5	2	13.83	4.5	1	0	0	1.5	0	0	1	1		hsa-miR-500b-3p(1)	22	0	0
hsa-miR-501-3p(1)	185	6	914.5	255.33	74	306.5	158	376	201.5	223.33	454.5	879.33	602.5	173.83	6	342.83	141.17	153	582.5	90	52	29	24.5	121.5	1684.83	1433.5	38	37	38.5	122.5	11	102	68.5	160.33	536.83	605	45	22	68	559.5	92	46	65	86		hsa-miR-501-3p(1)	1053	71	45
hsa-miR-501-5p(1)	69	2	295	79	55	152	27	94	50	54	170	596	265	82	3	201	143	33	242	26	7	8	8	13	602	394	6	7	10	60	4	54	19	119	232	268	4	14	10	79	14	8	27	21		hsa-miR-501-5p(1)	380	3	34
hsa-miR-502(1)	100.5	0	732.5	133.33	29	149.5	71	227.5	120.5	160.33	442	1010.83	855.5	215.33	11.5	377.17	179.17	98	211.5	21	45.5	13	10	61	1956.33	1333	22	14.5	38.5	53.5	9	118.5	9	170.83	941.83	445.5	30	8	25.5	174	43.5	25	100	66.5		hsa-miR-502(1)	885	20	20
hsa-miR-502STAR(1)	3	0	48	2	0	5	3	7	6	2	23	48	34	12.33	3	19	25.33	2	84	1	0	0	0	0	157	65	3	2	5	3	0	3.33	0	16	75	37	2	0	2	16	0	0	6	5		hsa-miR-502STAR(1)	57	3	0
hsa-miR-503(1)	61	7	152	31	13	12	4	73	21	26	15	85	65	63	26	44	34	34	590	9	4	6	4	4	1851	270	28	49	14	48	17	70	7	36	1298	122	67	9	34	76	11	29	17	45		hsa-miR-503(1)	104	0	3
hsa-miR-503STAR(1)	0	0	0	1	0	0	0	0	0	0	0	0	0	0	0	1	2	0	8	0	1	0	0	0	14	0	0	0	0	1	0	1	0	0	7	2	0	0	1	3	0	0	1	0		hsa-miR-503STAR(1)	2	0	0
hsa-miR-504(1)	38	1	249	129	46	210	246	70	217	166	86	2370	704	50	2	357	11	28	79	129	34	133	27	0	66	27	30	13	8	17	14	77	184	387	14	300	16	9	12	33	7	10	31	66		hsa-miR-504(1)	670	2	23
hsa-miR-504STAR(1)	0	0	0	0	0	0	0	0	2	0	0	1	0	1	0	0	1	0	0	1	0	0	0	0	0	0	0	0	0	0	0	0	0	0	0	0	0	0	0	0	0	0	0	0		hsa-miR-504STAR(1)	0	0	0
hsa-miR-505(1)	46	6	80	306	13	62	45	28	17	53	125	240	688	87	13	140	28	91	175	96	8	30	42	20	1956	2078	51	133	135	135	45	322	7	175	1231	132	65	7	120	194	18	26	60	43		hsa-miR-505(1)	424	6	10
hsa-miR-505STAR(1)	0	0	8	8	0	3	1	0	1	1	12	16	18	0	0	8	1	2	0	2	0	2	7	4	110	80	0	5	1	3	3	4	0	15	51	12	0	0	6	17	0	2	0	4		hsa-miR-505STAR(1)	27	0	0
hsa-miR-506(1)	0	0	0	0	25	0	0	0	6	79	0	99	1	48	0	0	0	0	34	0	0	0	0	0	7	1	0	0	0	0	0	5	0	0	2	37	0	0	0	19	0	0	0	0		hsa-miR-506(1)	0	0	0
hsa-miR-506STAR(1)	0	0	0	0	0	0	0	0	0	3	0	4	0	2	0	0	0	0	1	0	0	0	0	0	0	0	0	0	0	0	0	0	0	0	0	1	0	0	0	2	0	0	0	0		hsa-miR-506STAR(1)	0	0	0
hsa-miR-508(1)	0	0	0	0	104	3	1	0	31	318	15	267	13	117	0	0	0	0	34	0	0	0	2	5	40	0	0	9	3	0	1	12	1	20	27	136	0	0	0	41	0	0	5	0		hsa-miR-508(1)	19	0	0
hsa-miR-508STAR(1)	0	0	0	0	0	0	0	0	3	12	0	24	0	9	0	0	0	0	1	0	0	0	0	0	0	0	1	0	0	0	1	0	0	0	0	7	0	0	0	2	0	0	0	0		hsa-miR-508STAR(1)	1	0	1
hsa-miR-509-3-5p(1)	0	0	0	0	1	0	0	0	9	37	0	35	1	4	0	1	0	0	0	0	0	0	0	0	2	0	0	0	0	0	0	0	0	0	1	11	0	0	0	1	0	0	0	0		hsa-miR-509-3-5p(1)	0	0	0
hsa-miR-509-3p(3)	0	0.99	3	3	162	15	0.99	0	27.99	255	20.01	222.99	12	113.01	0	0	2.01	6.99	12	0	0	0	0	0	15	14.01	0	11.01	0	0	0	11.01	0.99	0	21.99	266.01	0.99	2.01	0	3	0	0	0.99	0		hsa-miR-509-3p(3)	12.99	2.01	0
hsa-miR-509-5p(2)	0	0	0	0	2	0	0	0	0	4	1	22	0	23	0	0	0	0	0	0	0	0	0	0	0	0	0	0	0	0	0	0	0	3	2	6	0	0	0	0	0	0	0	0		hsa-miR-509-5p(2)	1	0	0
hsa-miR-5090(1)	0	0	0	0	0	0	0	0	0	0	0	0	0	0	0	0	0	0	0	0	0	0	0	0	0	0	0	0	0	0	0	0	0	0	0	0	0	0	0	0	0	0	0	0		hsa-miR-5090(1)	0	0	0
hsa-miR-5090STAR(1)	0	0	0	0	0	0	0	0	0	0	0	0	0	0	0	0	0	0	0	0	0	0	0	0	0	0	0	0	0	0	0	0	0	0	0	0	0	0	0	0	0	0	0	0		hsa-miR-5090STAR(1)	0	0	0
hsa-miR-5092(1)	0	0	0	0	0	0	0	0	0	0	0	0	0	0	0	0	0	0	0	0	0	0	0	0	0	0	0	0	0	0	0	0	0	0	3	1	0	0	0	0	0	0	0	2		hsa-miR-5092(1)	0	0	0
hsa-miR-5092STAR(1)	0	0	0	0	1	0	0	0	0	0	0	0	0	0	0	1	0	0	3	0	0	0	0	0	0	0	0	0	0	0	0	0	0	0	3	0	0	0	0	0	0	0	0	0		hsa-miR-5092STAR(1)	0	0	0
hsa-miR-5094-3p(1)	0	0	0	0	0	0	0	0	0	0	0	0	0	0	0	0	0	0	0	0	0	0	0	0	0	0	0	0	0	0	0	0	0	0	0	1	0	0	0	0	0	0	0	0		hsa-miR-5094-3p(1)	0	0	0
hsa-miR-5094-5p(1)	0	0	1	0	0	0	0	0	0	0	3	1	0	0	0	1	0	0	2	0	0	0	2	0	0	5	0	0	0	0	0	0	0	0	0	0	0	0	0	0	0	0	1	0		hsa-miR-5094-5p(1)	0	0	0
hsa-miR-510-3p(1)	0	0	0	0	3	0	0	0	0	5	0	0	0	2	0	0	0	0	0	0	0	0	0	0	0	0	0	0	0	0	0	0	0	0	1	9	0	0	0	0	0	0	0	0		hsa-miR-510-3p(1)	0	0	0
hsa-miR-510-5p(1)	0	0	0	0	0.25	0	0	0	0	12	0	4	0	3	0	0	0	0	0	0	0	0	0	0	0	0	0	0	0	0	0	0	0	0	0	1.25	0	0	0	0	0	0	0	0		hsa-miR-510-5p(1)	0	0	0
hsa-miR-511-3p(2)	2.67	0	14.33	1.67	0	1	1.33	1.67	0.67	2.33	5.33	4.67	17.67	6.67	1	14	2.33	4.67	1.67	1.33	0.33	0	0.33	2.67	59.67	5.33	1	1.67	3.33	0	0.33	9	0	0.67	6.67	12.33	1	0.33	1.67	1.33	0.33	2	1.33	3.67		hsa-miR-511-3p(2)	19.33	0	0.33
hsa-miR-511-5p(2)	1.67	1.33	6.67	5	0.33	0.33	1.67	1.33	0	0.67	6.33	2.33	10	0.67	0.33	2.67	1	15.67	4.33	2.33	0.33	0	0	1.33	18	6	0.33	5	7	0	4.67	5.33	0	2	3	4.67	1	2.33	10	3.33	3.67	4	1.67	5.33		hsa-miR-511-5p(2)	14	1.67	0.33
hsa-miR-512-3p(2)	0	0	0	0	0	0	0	0	0	1	0	1	0	0	0	0	0	0	1	0	0	0	0	0	0	0	0	0	0	0	0	0	0	0	5	0	0	3	0	0	3	0	0	2		hsa-miR-512-3p(2)	0	0	0
hsa-miR-512-5p(2)	0	0	2	0	0	0	0	1	0	0	0	1	0	0	0	0	0	0	0	0	0	0	0	0	5	0	0	0	0	0	0	0	0	0	2	0	0	0	0	0	0	0	0	0		hsa-miR-512-5p(2)	0	0	0
hsa-miR-513a-3p(2)	0	0	0	0	4.34	0	4	0	0	8	0	16.66	2	4.66	0	1	0	1.34	2	0	0	0	0	0	0	1	0	0	1.34	0	0	0	0	0	0.66	11.66	0	0	0	0	0.66	0	0	0		hsa-miR-513a-3p(2)	0	0	0
hsa-miR-513a-5p(2)	0	0	0	0	5	0	0	0	1	34	0	28.66	3	11	0	0	0	1	3	0	0	0	0	0	1	4	0	0	0	0	0	2	0	0	2	7	0	0	0	4	0	0	0	0		hsa-miR-513a-5p(2)	0	0	0
hsa-miR-513b(1)	0	0	0	1	0	2	0	0	5	18	0	15.33	1	9	0	0	0	0	2	0	0	0	0	0	8	0	0	0	0	0	0	0	0	0	2	6	0	0	2	3	0	0	0	0		hsa-miR-513b(1)	0	0	0
hsa-miR-513bSTAR(1)	0	0	0	0	0	0	0	0	0	4	0	3	0	0	0	0	0	0	1	0	0	0	0	0	0	0	0	0	0	0	0	0	0	0	1	4	0	0	0	2	0	0	0	0		hsa-miR-513bSTAR(1)	0	0	0
hsa-miR-513c-3p(1)	0	0	0	0	2.67	0	0	0	0	5	0	7.33	0	5.33	0	0	0	0.67	1	0	0	0	0	0	2	0	0	0	0.67	0	0	0	0	0	0.33	4.33	0	0	0	0	0.33	0	0	0		hsa-miR-513c-3p(1)	0	0	0
hsa-miR-513c-5p(1)	0	0	0	0	4	0	0	0	7	38	0	23	2	6	0	0	0	1	2	0	0	0	0	0	0	0	0	3	0	0	0	1	0	0	0	19	0	0	1	15	0	0	0	0		hsa-miR-513c-5p(1)	0	0	0
hsa-miR-514a(3)	0	0	0.99	6	252	3.99	0.99	0	24.99	268.74	8.01	1162.74	24.99	437.49	0.99	2.01	8.01	0.99	8.01	0	0	0	2.01	5.01	15.99	17.01	0	0.99	0	3	0	2.01	21	14.01	30	736.5	0	0	0	0.99	0	0	3.99	2.01		hsa-miR-514a(3)	47.01	0	0
hsa-miR-514aSTAR(3)	3.99	0	0	0.99	60.75	0.99	0	0	6.99	81.99	3	198.99	5.01	63.99	0	0	0.99	0	0.99	0	0	0	0	0	6.99	3	0	2.01	0	0	0	0.99	0	1.74	3	140.76	0	0	0	0	0	0	0.99	0		hsa-miR-514aSTAR(3)	2.01	0	0
hsa-miR-514b-3p(1)	2	0	0	0	7	0	0	0	0	3.25	0	21.25	0	6.5	0	0	0	0	2	0	0	0	0	0	2	0	0	0	0	0	0	0	0	0	3	16.5	0	0	0	1	0	0	0	0		hsa-miR-514b-3p(1)	1	0	0
hsa-miR-514b-5p(1)	0	0	0	0	1	0	0	0	0	9	0	24	0	9	0	1	0	0	0	0	0	0	0	0	0	0	0	0	0	0	0	0	0	0	1	2	0	0	0	0	0	0	0	0		hsa-miR-514b-5p(1)	10	0	0
hsa-miR-515(2)	0	0	0	0	0	0	0	1	0	0	1	3	2	0	0	0	0	0	0	0	0	0	0	0	0	0	0	0	0	0	0	0	0	0	8	0	0	0	0	0	0	0	0	0		hsa-miR-515(2)	0	0	1
hsa-miR-515STAR(2)	0	0	0	0	0	0	0	0	0	0	0	0	0	0	0	0	0	0	0	0	0	0	0	0	0	0	0	0	0	0	0	0	0	0	0	0	0	0	0	0	0	0	0	0		hsa-miR-515STAR(2)	3	0	0
hsa-miR-516STAR(4)	0	0	0	0	0	0	0	0	0	0	0	0	0	0	0	0	0	0	0	0	0	0	0	0	0	0	0	0	0	0	0	0	0	0	0	0	0	0	0	0	0	0	0	0		hsa-miR-516STAR(4)	0	0	0
hsa-miR-516a(2)	0	0	0	0	3	0	1	0	1	0	0	5	0	1	0	0	0	2	0	2	0	0	0	4	14	0	0	0	1	0	0	0	4	7	0	1	0	0	1	0	2	0	1	0		hsa-miR-516a(2)	0	0	0
hsa-miR-516b(2)	3	4	3	0	0	0	0	0	0	0	2	1	0	0	0	1	0	0	0	0	0	0	0	0	1	0	0	0	0	0	0	0.5	0	0	4	0	0	0	0	0	0	0	0	0		hsa-miR-516b(2)	0	0	0
hsa-miR-517STAR(3)	0	0	0	0	0	0	0	0	0	0	0	0	0	0	0	0	0	0	0	0	0	0	0	0	0	0	0	0	0	0	0	0	0	0	0	0	0	0	0	0	0	0	0	0		hsa-miR-517STAR(3)	0	0	0
hsa-miR-517a(2)	1	0	0	4	0	0	0	0	2	0	0	6	0	4	0	1	3	0	0	0	0	0	0	0	0	0	0	0	0	0	0	0	0	9	5	0	0	0	0	0	0	0	0	0		hsa-miR-517a(2)	0.66	0	0
hsa-miR-517b(1)	0	0	0	1	0	0	0	0	0	0	0	0	0	0	0	0	0	0	0	0	0	0	0	0	0	0	0	0	0	0	0	0	0	0	1	0	0	0	0	0	0	0	0	0		hsa-miR-517b(1)	3.33	0	0
hsa-miR-5187-3p(1)	1	0	3	2	0	2	0	3	1	0	4	8	7	4	0	3	7	0	0	0	0	0	0	0	14	3	0	0	0	0	0	0	0	7	1	0	0	0	5	0	0	0	0	3		hsa-miR-5187-3p(1)	2	0	0
hsa-miR-5187-5p(1)	2	0	13	2	2	0	0	3	5	1	3	17	4	1	0	4	8	3	1	2	0	0	0	0	2	9	0	0	0	3	0	1	0	0	2	4	2	0	0	6	0	1	3	0		hsa-miR-5187-5p(1)	31	0	5
hsa-miR-5189-3p(1)	0	0	0	2	0	2	0	0	0	0	0	1	0	0	0	0	0	0	0	0	0	0	0	0	1	0	0	0	0	0	0	0	0	0	0	3	0	0	0	0	0	0	0	0		hsa-miR-5189-3p(1)	0	0	0
hsa-miR-5189-5p(1)	0	0	0	0	0	0	0	0	0	0	0	1	0	0	0	1	0	0	0	2	0	0	0	0	0	1	0	0	0	0	0	0	0	0	0	0	0	0	0	0	0	0	0	0		hsa-miR-5189-5p(1)	0	0	0
hsa-miR-518a-1-3p(1)	0	0	0	0	0	0	0.29	0	0	0	0	0	0	0	0	0	0	0	0	0	0	0	0	0	0	0	0	0	0	0	0	0	0	0	0	0	0	0	0	0	0	0	0	0		hsa-miR-518a-1-3p(1)	0	0	0
hsa-miR-518a-2-3p(1)	0	0	0	0	0	0	0.29	0	0	0	0	0	0	0	0	0	0	0	0	0	0	0	0	0	0	0	0	0	0	0	0	0	0	0	0	0	0	0	0	0	0	0	0	0		hsa-miR-518a-2-3p(1)	0	0	0
hsa-miR-518a-5p(3)	0	0	0	0	0	0	0	0	0	0	0	0.99	0	0	0	0	0.75	0	0	0	0	0	0	0	0	0	0	0	0	0	0	0	0	0	0.99	0	0	0	0	2	0	0	0	0		hsa-miR-518a-5p(3)	0	0	0
hsa-miR-518b-3p(1)	0	0	0	0	0	0	0	0	0	0	0	3	0	1	0	0	0	0	0	0	0	0	0	0	0	0	0	0	0	0	0	0	0	0	5	0	0	0	0	0	0	0	0	0		hsa-miR-518b-3p(1)	0	0	0
hsa-miR-518b-5p(1)	0	0	0	0	0	0	0	0	0	0	0	0	0	0	0	0	0	0	0	0	0	0	0	0	0	0	0	0	0	0	0	0	0	0	0	0	0	0	0	0	0	0	0	0		hsa-miR-518b-5p(1)	0	0	0
hsa-miR-518c-3p(1)	0	0	0	0	0	0	0	0	5	0	0	7	0	0	0	0	0	0	1	0	0	0	0	0	0	0	0	0	0	0	0	0	0	0	0	0	0	0	0	0	0	0	0.5	0		hsa-miR-518c-3p(1)	0	0	0
hsa-miR-518c-5p(1)	0	0	0	0	0	0	0	0	0	0	0	0	0	0	0	0	0	0	0.27	0	0	0	0	0	0	0	0	0	0	0	0	0	0	0	0	0	0	0	0	0	0	0	0	0		hsa-miR-518c-5p(1)	0	0	0
hsa-miR-518d-3p(1)	0	0	0	0	0	0	0.29	0	0	0	0	0	0	0	0	0	0	0	0	0	0	0	0	0	0	0	0	0	0	0	0	0	0	0	0	0	0	0	0	0	0	0	0	0		hsa-miR-518d-3p(1)	0	0	0
hsa-miR-518d-5p(5)	0	0	0	0	0	1	0	0	4.5	0	0	1	0	0	0	0	0	0	1.08	0	0	0	0	0	0	0	0	0	0	0	0	0	0	0	0	0	0	0	0	0	0	0	0	0		hsa-miR-518d-5p(5)	0	0	0
hsa-miR-518e-3p(1)	0	0	0	0	0	0	0	0	0	0	0	0	0	0	0	0	0	0	0	0	0	0	0	0	0	0	0	0	0	0	0	0	0	0	0	0	0	0	0	0	0	0	0	0		hsa-miR-518e-3p(1)	0	0	0
hsa-miR-518e-5p(5)	0	0	0	0	0	0	0	0	0.5	0	0	1.65	0	0	0	0	0	0	1.08	0	0	0	0	0	0	0	0	0	0	0	0	0	0	0	0	0	0.85	0	0	2.5	0	0	0	0		hsa-miR-518e-5p(5)	0	0	0
hsa-miR-518f-3p(1)	0	0	0	0	0	0	0	0	0	0	0	0.33	0	0	0	0	0	0	0	0	0	0	0	0	0	0	0	0	0	0	0	0	0	0	0	0	0	0	0	0	0	0	0.5	0		hsa-miR-518f-3p(1)	0	0	0
hsa-miR-5193(1)	0	0	0	4	0	0	2	0	0	0	0	0	2	0	2	3	1	4	0	0	0	0	0	3	2	4	0	3	0	0	0	2	0	0	1	2	0	0	0	1	0	0	0	1		hsa-miR-5193(1)	0	0	0
hsa-miR-5193STAR(1)	0	0	0	0	0	0	0	0	0	0	0	0	0	0	0	0	0	0	0	0	0	0	0	0	0	0	0	0	0	0	0	0	0	0	0	0	0	0	0	3	0	0	0	0		hsa-miR-5193STAR(1)	0	0	0
hsa-miR-519a-1-5p(1)	0	0	0	0	0	0	0	0	0.05	0	0	0.33	0	0	0	0	0	0	0	0	0	0	0	0	0	0	0	0	0	0	0	1	0	0	0	0	0.17	0	0	0.5	0	0	0	0		hsa-miR-519a-1-5p(1)	0	0	0
hsa-miR-519a-2-5p(2)	0	0	0	0	0	0	0	0	0	0	0	0	0	0	0	0	0	0	0	0	0	0	0	0	2	0	0	1	0	0	0	0	0	0	0	0	0	0	0	0	2	0	1	0		hsa-miR-519a-2-5p(2)	0	0	0
hsa-miR-519a-3p(2)	0	0	0	0	0	0	1	1	0	0	0	2	0	4.6	0	1	0	0	0	0	0	0	0	5	3	0	0	1	0	0	0	1	0	6	1	0	0	1	0	0	1	0	0	0		hsa-miR-519a-3p(2)	0	0	0
hsa-miR-519b-3p(1)	0	0	0	0	0	0	0	0	0	0	0	0	0	0	0	0	0	0	0	0	0	0	0	0	0	0	0	0	0	0	0	0	0	0	0	0	0	0	0	0	0	0	0	0		hsa-miR-519b-3p(1)	0	0	0
hsa-miR-519c-3p(1)	0	0	0	0	0	0	0	0	2	0	0	0.33	1	0	0	0	0	0	0	0	0	0	0	0	3	0	0	0	0	0	0	0	0	0	3	0	0	0	0	0	0	0	0	0		hsa-miR-519c-3p(1)	0	0	0
hsa-miR-519d(1)	0	0	0	0	0	0	0	0	0	0	0	1	0	0	0	0	0	0	0	0	0	0	0	0	0	0	0	0	0	0	0	0	0	8	1	0	0	0	0	0	0	0	0	0		hsa-miR-519d(1)	0	0	0
hsa-miR-519dSTAR(1)	0	0	0	0	0	0	0	0	0	0	0	0	0	0	0	0	0.5	0	0	0	0	0	0	0	0	0	0	0	0	0	0	0	0	0	0	0	0	0	0	0	0	0	0	0		hsa-miR-519dSTAR(1)	0	0	0
hsa-miR-519e-3p(1)	0	0	0	0	0	0	0	0	0	0	1	0	0	0	0	0	0	0	0	0	0	0	0	0	1	0	0	0	0	0	0	0	0	0	2	0	0	0	0	0	0	0	0	0		hsa-miR-519e-3p(1)	0	0	0
hsa-miR-519e-5p(1)	0	0	0	0	0	0	0	0	0	0	0	2	0	0	0	0	0	0	0	0	0	0	0	0	0	0	0	0	0	0	0	0	0	0	1	0	0	0	0	0	0	0	0	0		hsa-miR-519e-5p(1)	0	0	0
hsa-miR-520a-3p(1)	0	0	0	0	0	0	0	0	0	0	0	0	0	0	0	0	0	0	0	0	0	0	0	0	3	0	0	0	0	0	0	0	0	8	1	0	0	0	0	0	0	0	0	0		hsa-miR-520a-3p(1)	0	0	0
hsa-miR-520a-5p(1)	0	0	2	0	0	0	0	0	1	0	0	1	0	0	0	2	0	0	0	0	0	0	0	0	0	0	0	0	0	0	0	0	0	0	0	0	0	0	0	0	0	0	0	0		hsa-miR-520a-5p(1)	0	0	0
hsa-miR-520b-3p(2)	0	0	0	0	0	0	0	0	1	0	0	0	0	0	0	0	0	0	0	0	0	0	0	0	0	0	0	0	0	0	0	0	0	0	4.34	0	0	0	0	0	0	0	0	0		hsa-miR-520b-3p(2)	0	0	0
hsa-miR-520d-3p(1)	0	0	0	0	0	0	0	0	0	0	0	0	0	0	0	0	3	0	0	0	0	0	0	0	0	0	0	0	0	0	0	0	3	0	0	0	0	0	0	0	0	0	0	0		hsa-miR-520d-3p(1)	0	0	0
hsa-miR-520d-5p(1)	0	0	0	3	0	0	0	0	0	0	0	0	0	1	0	0	0.25	0	0	0	0	0	0	0	0	0	0	0	0	0	0	0	0	0	2	0	0	0	0	0	0	0	0	0		hsa-miR-520d-5p(1)	0	0	0
hsa-miR-520e-3p(1)	0	0	0	0	0	0	0	0	0	0	0	0	0	0	0	0	0	0	0	0	0	0	0	0	0	0	0	0	0	0	0	0	0	0	0	0	0	0	0	0	0	0	0	0		hsa-miR-520e-3p(1)	0	0	0
hsa-miR-520e-5p(1)	0	0	0	0	0	0	0	0	0	0	0	0	0	0	0	0	0	0	0	0	0	0	0	0	0	0	0	0	0	0	0	0	0	0	0	0	0	0	0	0	0	0	0	0		hsa-miR-520e-5p(1)	0.5	0	0
hsa-miR-520f-3p(1)	0	0	0	0	0	0	0	0	0	0	0	0	0	0	0	0	0	0	0	0	0	0	0	0	5	0	0	0	0	0	0	0	0	0	2	0	0	0	0	0	0	0	0	0		hsa-miR-520f-3p(1)	6	0	0
hsa-miR-520f-5p(1)	0	0	0	0	0	0	0	0	0	0	0	0	0	0	0	0	0.5	0	0.27	0	0	0	0	0	0	0	0	0	0	0	0	0	0	0	1	0	0	0	0	0	0	0	0	0		hsa-miR-520f-5p(1)	0	0	0
hsa-miR-520g-3p(2)	0	0	0	0	0	0	0	0	0	0	0	2	0	0	0	0	0.67	0	0	0	0	0	0	0	0	0	0	0	0	0	0	0	0	0	0	0	0	0	0	0	0	0	0	0		hsa-miR-520g-3p(2)	0	0	0
hsa-miR-520g-5p(2)	0	0	0	0	0	0	0	0	0	0	0	0	0	0	0	0	0	0	0	0	0	0	0	0	0	0	0	0	0	0	0	0	0	0	0	0	0	0	0	0	0	0	0	0		hsa-miR-520g-5p(2)	0	0	0
hsa-miR-521(2)	0	0	0	0	0	0	0	0	3	0	0	0	0	0	0	0	1.34	4	0	0	0	0	0	4	8	0	0	0	0	0	0	2	0	0	0	1	0	0	0	0	4	0	0	0		hsa-miR-521(2)	0	0	0
hsa-miR-521-1STAR(1)	0	0	0	0	0	0	0	0	0	0	0	0	0	0	0	0	0	0	0	0	0	0	0	0	0	0	0	0	0	0	0	0	0	0	0	0	0	0	0	0	0	0	0	0		hsa-miR-521-1STAR(1)	0	0	0
hsa-miR-521-2STAR(1)	0	0	0	0	0	0	0	0	0	2	0	0	0	0	0	0	0	0	0	0	0	0	0	0	0	0	0	0	0	0	0	0	0	0	3	0	2	0	0	0	0	0	0	0		hsa-miR-521-2STAR(1)	0	0	0
hsa-miR-522-3p(1)	0	0	0	0	0	0	0	0	0	2	0	4	0	0	0	0	0	0	0	0	0	0	0	2	3	0	0	0	0	0	0	0	0	0	0	1	0	0	1	0	1	0	0	0		hsa-miR-522-3p(1)	0	0	0
hsa-miR-523-3p(1)	0	0	0	0	0	0	0	0	0	0	0	0	0	0	0	0	0	0	0	0	0	0	0	0	0	0	0	0	0	0	0	0	0	0	0	0	0	0	0	0	0	0	0	0		hsa-miR-523-3p(1)	0	0	0
hsa-miR-524(1)	0	0	0	0	0	0	0	0	0	0	0	0	0	0	0	0	1	0	0	0	0	0	0	0	0	0	0	0	0	0	0	0	0	0	5	0	0	0	0	0	0	0	0	0		hsa-miR-524(1)	6	0	0
hsa-miR-524STAR(1)	0	0	0	0	0	0	0	0	0	0	0	0	0	0	0	0	0	0	0	0	0	0	0	0	0	0	0	0	0	0	0	0	0	0	0	0	0	0	0	0	0	0	0	0		hsa-miR-524STAR(1)	0	0	0
hsa-miR-525-3p(1)	0	0	0	0	0	0	0	0	0	0	0	1	0	0	0	0	0	0	0	0	0	0	0	0	0	0	0	0	0	0	0	0	0	0	0	0	0	0	0	0	0	0	0	0		hsa-miR-525-3p(1)	0	0	0
hsa-miR-525-5p(1)	0	0	0	0	0	0	0	0	2	0	0	0	0	0	0	0	0	0	0	0	0	0	0	0	0	0	0	0	0	0	0	0	0	0	0	0	0	0	0	0	0	0	0	0		hsa-miR-525-5p(1)	0	0	0
hsa-miR-526a-1-3p(1)	0	0	0	0	0	0	0	0	0	0	0	0.33	0	0	0	0	0	0	0	0	0	0	0	0	0	0	0	0	0	0	0	0	0	0	0	0	0	0	0	0	0	0	0	0		hsa-miR-526a-1-3p(1)	0	0	0
hsa-miR-526a-2-3p(1)	0	0	0	0	0	1	0	0	0	0	0	0	0	0	0	0	0	0	0	0	0	0	0	0	0	0	0	0	0	0	0	0	0	0	0	0	0	0	0	0	0	0	0	0		hsa-miR-526a-2-3p(1)	0	0	0
hsa-miR-526b-3p(1)	0	0	0	0	0	0	0	0	0	0	0	0	0	0	0	0	0	0	0	0	0	0	0	0	0	0	0	0	0	0	0	0	0	0	0.67	0	0	0	0	0	0	0	0	0		hsa-miR-526b-3p(1)	0	0	0
hsa-miR-526b-5p(1)	0	0	1	0	2	0	0	0	0	0	0	1	0	0	0	0	0	0	0.27	0	0	0	0	0	0	0	0	2	0	0	0	1	0	0	0	0	0	0	0	0	0	2	0	0		hsa-miR-526b-5p(1)	0	0	0
hsa-miR-527STAR(1)	0	0	0	0	0	0	0	0	0	0	0	0	0	0	0	0	0	0	0	0	0	0	0	0	0	0	0	0	0	0	0	0	0	0	0	0	0	0	0	0	0	0	0	0		hsa-miR-527STAR(1)	0	0	0
hsa-miR-532-3p(1)	73	2	462	329	20	364	154	522	322	212	622	1137	725	248	23	422	214	100	661	71	91	27	21	41	1935	1163	46	41	61	80	33	206	0	108	730	418	87	17	73	462	20	31	117	126		hsa-miR-532-3p(1)	647	33	10
hsa-miR-532-5p(1)	765	33	2892	2900	197	3507	1045	5698	1796	1187	3260	3169	2732	865	13	983	664	933	8107	383	442	251	94	196	12734	12802	564	243	709	1707	217	628	105	1194	3231	1346	508	183	445	3258	344	371	690	608		hsa-miR-532-5p(1)	4198	163	41
hsa-miR-539(1)	226	4	892	1469	17	1062	241	825	792	528	10393	1637	712	1496	5	5221	240	61	67	8	10	83	1216	2	32	93	3	44	1	40	2	2	0	148	3	14	20	30	68	38	2	4	7	148		hsa-miR-539(1)	1343	13	4
hsa-miR-539STAR(1)	220	0	475	74	13	106	45	109	136	84	564	252	55	504	8	1251	39	12	3	2	0	1	113	0	11	6	1	15	1	2	0	0	0	42	1	5	1	0	5	1	0	0	0	11		hsa-miR-539STAR(1)	979	10	3
hsa-miR-541-3p(1)	48	0	104	27	1	32	7	30	9	34	131	34	7	52	0	53	8	3	0	0	0	0	14	0	0	0	0	0	0	1	0	0	0	44	0	1	0	3	0	1	0	0	0	0		hsa-miR-541-3p(1)	47	0	2
hsa-miR-541-5p(1)	10	0	30	15	2	7	1	7	5	7	36	11	4	33	0	55	2	2	0	0	0	0	22	0	2	0	0	0	0	1	0	0	0	10	0	0	0	4	2	0	0	0	0	0		hsa-miR-541-5p(1)	35	2	0
hsa-miR-542(1)	60	13	418	76	8	50	24	223	13	49	68	172	137	69	3	47	48	62	2649	15	3	25	7	20	4872	311	59	171	25	51	35	147	23	169	1017	137	57	20	54	149	47	40	17	55		hsa-miR-542(1)	308	9	2
hsa-miR-542STAR(1)	0	0	33	3	0	2	3	8	1	4	11	16	30	8	0	1	4	4	149	3	0	0	0	0	531	21	1	29	3	6	0	21	0	6	146	24	4	1	11	8	4	0	2	6		hsa-miR-542STAR(1)	24	0	1
hsa-miR-543(1)	212	1	635	1494	44	753	142	1593	471	436	5044	653	199	1305	7	2201	117	103	354	3	6	86	1203	0	57	182	19	89	12	158	0	4	0	110	13	69	22	13	52	23	4	2	62	83		hsa-miR-543(1)	1372.5	22	18
hsa-miR-543STAR(1)	26	0	120	20	27	133.5	26	25	49	68	428.5	205	58	317.5	0	720	10.5	0	4	0	0	6	52	0	0	3	0	1	0	3	0	0	0	28	0	1	0	0	0	0	0	0	0	4		hsa-miR-543STAR(1)	175	8	24
hsa-miR-544-3p(1)	342	6	1207	29	1	89	31	42	64	93	992	476	200	1357	11	2247	78	1	4	0	0	3	169	0	46	11	2	3	0	0	0	0	0	157	18	23	3	0	3	0	0	1	4	6		hsa-miR-544-3p(1)	1005	0	1
hsa-miR-544-5p(1)	422	3	1082	235	10	158	34	147	77	205	1027	691	138	513	14	1985	43	14	12	0	3	7	171	0	8	20	0	5	1	0	0	0	0	142	0	4	0	0	0	0	0	0	0	2		hsa-miR-544-5p(1)	1858	2	9
hsa-miR-545-3p(1)	21	0	44	21	1	8	12	30	47	17	53	118	42	20	5	133	21	9	26	7	8	0	7	26	314	136	1	20	22	6	1	21	8	4	119	148	3	0	2	4.5	4	0	5	19		hsa-miR-545-3p(1)	83	0	0
hsa-miR-545-5p(1)	2	0	21	12	0	26	6	7	28	33	69	154	64	13	0	55	37	6	27	0	0	0	8	5	388	92	2	16	4	5	0	7	8	4	40	44	7	2	7	12	3	0	0	30		hsa-miR-545-5p(1)	29	0	0
hsa-miR-548b(1)	4	0	9	81	1	41	21	37	69	51	193	277	102	49	0	69	52	37	246	12	2	10	14	0	343	627	10	33	22	15	7	28	1	13	460	52	5	5	12	45	31	11	20	13		hsa-miR-548b(1)	32	7	0
hsa-miR-548bSTAR(1)	0	0	1	2	0	2	2	0	0	3	6	10	8	1	0	4	22	6	9	5	0	0	0	0	62	39	0	4	4	0	0	5	0	0	63	8	1	0	0	10	1	0	0	0		hsa-miR-548bSTAR(1)	8	0	1
hsa-miR-548e(1)	4	0	31	7	0	23	9	10	9	21	45	94	34	14	0	16	27	9	9	12	0	1	1	3	127	194	1	15	10	3	3	10	12	43	222	38	4	3	7	7	2	4	6	7		hsa-miR-548e(1)	43	4	0
hsa-miR-548eSTAR(1)	7	0	2	7	3	6	2	6	1	1	7	17	2	2	0	10	5	2	8	1	0	0	0	0	17	22	0	4	5	1	0	0	0	0	25.67	16	0	0	2	6	4	0	0	3		hsa-miR-548eSTAR(1)	2	1	0
hsa-miR-548k(1)	3.5	0	2	8.5	1.5	6	2.5	6.5	5	11	16.5	30	12	3	0	9	5	5.5	11	3	0	0	1.5	1.5	75	58	0	13.5	3	2.5	0	10	0	0	47	19	6	0.5	1.5	19	0	3	3	0		hsa-miR-548k(1)	8.5	0	6
hsa-miR-548kSTAR(1)	0	0	0	3	0	0	0	0	0	0	1	1	0.5	0	0	0.5	0	0	0	0	0	0	0	0	12	5	0	2.5	0	0	0	0	0	0	0.5	0.33	0	0	0	0	0	0	0	0		hsa-miR-548kSTAR(1)	0	0	0
hsa-miR-549-3p(1)	2	0	0	0	0	0	0	0	1	5	0	0	0	0	0	0	2	2	0	0	0	1	0	0	6	3	0	0	1	0	0	1	0	0	0	0	0	0	0	0	5	0	0	5		hsa-miR-549-3p(1)	0	0	0
hsa-miR-549-5p(1)	0	0	0	0	0	0	0	0	0	0	4	0	0	0	0	0	0	0	0	0	0	0	0	3	10	0	0	0	0	0	0	4	0	0	2	0	0	0	0	0	0	0	0	0		hsa-miR-549-5p(1)	0	0	0
hsa-miR-550-3p(3)	0.99	0	15.99	8.01	0	3.99	5.01	12	9	6	36.99	33.99	27.99	11.01	0	8.01	24	11.01	51.99	3.99	3	3	3.99	9	269.01	465.99	6.99	36.99	8.01	3.99	6	24	5.01	20.01	462	63	0.99	0	15	5.01	0	2.01	18	5.01		hsa-miR-550-3p(3)	57.99	0	0
hsa-miR-550-5p(2)	4	0	9.66	4	0	0	3.66	5.66	6.34	8	1.66	26.66	8	11.34	0	5.34	8.66	8.66	14.66	3.34	0	1	0.66	6	224	298	4	9.66	10.66	2	4	17	0	14	212.66	31.66	3	1	6	6.66	1.66	2	8	0		hsa-miR-550-5p(2)	22.66	0	0
hsa-miR-550a-3-5p(1)	3	0	0.33	1	0	0	0.33	3.33	0.67	0	0.33	3.33	1	3.67	0	1.67	2.33	0.33	1.33	0.67	1	0	0.33	0	29	40	0	1.33	0.33	0	1	3	2	0	36.33	2.33	0	0	3	2.33	0.33	1	0	0		hsa-miR-550a-3-5p(1)	11.33	0	0
hsa-miR-551a(1)	0	0	0	0	1.5	11	0	0	4.5	4	1.5	23	22	20.5	0	0.5	2	5.5	19	1	0	2	0	5	92	35	0	4.5	16	6	0	0	0	0	2	67.5	0	0	0	3	1.5	1	9	1.5		hsa-miR-551a(1)	5.5	0	0
hsa-miR-551aSTAR(1)	0	0	0	0	0	0	0	0	0	0	0	0	2	0	0	0	0	0	0	0	0	0	0	0	4	4	0	0	0	0	0	0	0	0	0	5	0	0	0	0	0	0	2	0		hsa-miR-551aSTAR(1)	0	0	0
hsa-miR-551b(1)	0	0	435	4	2	6	10	2	4	21	39	29	16	27	0	65	1	1	3	8	0	0	25	0	101	1	0	26	7	0	0	0	0	0	8	295	0	5	2	4	1	0	4	36		hsa-miR-551b(1)	69	1	4
hsa-miR-551bSTAR(1)	0	0	2	0	0	0	0	0	0	0	0	1	0	0	0	1	1	0	0	0	0	0	0	0	0	0	0	0	2	0	0	0	0	0	0	3	0	0	1	0	0	1	0	0		hsa-miR-551bSTAR(1)	0	0	3
hsa-miR-552-3p(1)	0	0	13	28	0	0	2	0	3	5	0	35	5	0	1	28	4	16	50	1	0	24	5	2	5	7	32	3	6	0	0	0	11	15	0	5	0	40	170	414	0	0	28	106		hsa-miR-552-3p(1)	18	0	0
hsa-miR-552-5p(1)	0	0	5	6	0	0	1	0	0	7	3	19	0	0	0	16	0	2	5	1	0	3	4	0	0	6	1	2	2	0	0	0	36	12	1	3	0	16	52	181	1	0	8	25		hsa-miR-552-5p(1)	0	0	0
hsa-miR-556-3p(1)	0	0	0	1	0	0	0	0	0	3	10	16	4	4	0	17	4	0	1	0	0	1	0	0	20	1	0	0	0	0	0	4	0	0	49	3	0	0	0	0	0	2	0	0		hsa-miR-556-3p(1)	11	0	0
hsa-miR-556-5p(1)	0	0	18	5	0	5	0	2	0	7	11	13	4	4	0	21	3	2	5	5	1	1	0	0	149	28	0	1	1	1	0	9	0	5	95	5	0	0	0	3	0	2	1	2		hsa-miR-556-5p(1)	16	0	0
hsa-miR-559-3p(1)	0	0	3	0	0	2	0	0	2	6	4	20	3	1	0	13	1	0	3	0	0	0	0	0	14	13	0	3	0	0	0	0	0	0	31	2	1	0	0	0	0	0	0	1		hsa-miR-559-3p(1)	0	0	0
hsa-miR-559-5p(1)	0	0	0	0	0	0	0	0	0	4	0	0	0	0	0	3	0	0	0	0	0	0	0	0	6	5	0	0	0	0	0	0	0	0	1	0	0	0	0	0	0	0	5	0		hsa-miR-559-5p(1)	0	0	0
hsa-miR-561(1)	0	0	12	0	0	0	1	0	0	2	2	1	40	0	0	3	0	9	3	0	0	1	0	4	3	186	3	4	0	0	0	3	0	8	2	5	0	0	0	0	1	0	0	7		hsa-miR-561(1)	16	0	0
hsa-miR-561STAR(1)	0	0	0	0	0	4	0	0	0	1	0	0	3	0	0	0	0	0	0	0	0	0	0	2	0	9	1	0	0	0	0	0	0	0	1	1	0	0	0	0	1	0	0	0		hsa-miR-561STAR(1)	0	0	0
hsa-miR-570-3p(1)	9	0	18	1	0	8	0	9	12	6	5	16	31	5	2	8	22	4	14	2	0	2	0	11	228	136	2	5	3	0	0	4	0	9	366	128.67	6	0	0	1	0	0	6	0		hsa-miR-570-3p(1)	5	0	0
hsa-miR-570-5p(1)	0	0	7	0	0	0	0	0	0	2	0	0	0	0	0	2	2	0	0	0	0	0	0	0	17	9	0	0	0	0	0	0	0	0	11	6	0	0	0	1	0	0	0	0		hsa-miR-570-5p(1)	8	0	0
hsa-miR-574-3p(1)	74	0	96	629	17	174	132	845	238	206	361	826	1045	996	24	411	365	485	426	131	35	20	141	54	1710	659	195	286	194	16	65	404	8	108	703	903	63	52	105	1010	61	86	255	508		hsa-miR-574-3p(1)	229	27	7
hsa-miR-574-5p(1)	76	0	75	68	83	48	85	214	54	73	79	110	258	124	2	185	62	626	335	134	7	24	34	21	785	299	59	141	108	59	46	230	111	203	1040	735	174	91	174	536	84	105	161	233		hsa-miR-574-5p(1)	127	23	44
hsa-miR-576-3p(1)	6	0	8	4	8	4	5	0	17	10	4	19	11	8	0	17	8	9	10	4	2	0	0	0	132	63	1	2	0	4	4	9	0	22	97	24	5	0	5	2	5	2	3	0		hsa-miR-576-3p(1)	54	3	5
hsa-miR-576-5p(1)	3	2	26	5	0	11	2	2	6	26	44	64	50	15	0	32	13	6	6	0	0	1	0	21	72	55	0	17	3	1	5	15	0	15	472	80	4	0	3	11	3	3	0	11		hsa-miR-576-5p(1)	10	0	0
hsa-miR-577(1)	32	0	277	0	0	42	12	24	19	44	0	120	20	48	0	47	23	9	76	0	0	0	18	31	558	1870	9	114	12	5	5	75	2	0	983	19	14	0	14	6	0	3	6	8		hsa-miR-577(1)	28	0	0
hsa-miR-577STAR(1)	0	0	0	0	0	0	0	0	1	0	0	2	0	6	0	1	0	1	2	1	0	0	0	0	9	18	0	0	0	0	0	1	4	0	3	0	0	0	0	0	0	0	0	0		hsa-miR-577STAR(1)	0	0	0
hsa-miR-579-3p(1)	0	0	0	2	1	1	0	0	0	4	9	14	5	1	0	4	2	1	11	0	1	0	0	0	22	23	1	4	0	0	0	50	0	0	66	8	5	2	1	2	0	0	1	1		hsa-miR-579-3p(1)	8	0	0
hsa-miR-579-5p(1)	0	0	4	4	0	1	1	0	1	2	5	5	3	1	0	2	1	0	7	0	0	2	0	3	8	15	0	0	1	0	0	11	0	0	18	3	2	0	0	3	0	0	2	3		hsa-miR-579-5p(1)	1	0	0
hsa-miR-580(1)	0	0	4	1	0	1	0	1	2	1	2	9	4	2	0	4	6	0	0	0	0	0	0	0	23	24	0	1	0	0	0	1	0	0	134	5	0	0	0	1	0	0	0	0		hsa-miR-580(1)	10	0	0
hsa-miR-580STAR(1)	0	0	0	0	0	0	0	0	0	0	1	0	0	0	0	0	0	0	5	0	0	0	0	0	0	4	0	0	0	0	0	0	0	0	4	1	1	0	0	0	0	0	0	0		hsa-miR-580STAR(1)	0	0	0
hsa-miR-581(1)	0	0	0	1	0	2	2	0	1	3	0	0	5	1	0	8	0	0	3	0	0	0	0	3	7	13	0	4	0	0	0	2	0	0	4	2	0	0	0	5	0	0	0	0		hsa-miR-581(1)	3	0	0
hsa-miR-581STAR(1)	0	0	0	0	0	0	0	0	0	0	0	1	0	0	0	0	0	0	0	0	0	0	0	0	0	2	0	1	0	0	0	1	0	0	0	1	0	0	0	0	0	0	0	0		hsa-miR-581STAR(1)	0	0	0
hsa-miR-582(1)	0	9	72	297	1	6	5	5	18	7	117	60	51	12	8	29	122	48	280	92	111	1	38	0	393	54	4	59	26	1	4	58	14	36	29	775	114	6	37	21	2	18	8	34		hsa-miR-582(1)	115	4	4
hsa-miR-582STAR(1)	9	4	62	64	4	3	3	3	6	2	7	10	11	5	1	7	15	17	53	45	22	3	6	12	116	46	3	11	7	1	13	16	16	68	19	506	40	14	17	12	8	22	1	3		hsa-miR-582STAR(1)	110	0	0
hsa-miR-584(1)	15	2	35	16	4	5	3	6	10	9	7	33	10	22	0	5	111	14	6	0	2	0	0	4	47	17	1	2	2	1	0	4	0	0	12	13	7	1	0	1	3	0	0	6		hsa-miR-584(1)	59	0	2
hsa-miR-584STAR(1)	3	0	0	0	0	0	2	0	0	0	0	0	0	0	0	0	2	0	0	0	0	0	0	0	0	0	0	0	0	0	0	0	0	0	0	0	0	0	0	0	0	0	0	0		hsa-miR-584STAR(1)	0	0	0
hsa-miR-585(1)	15	1	8	6	5	5	4	18	2	13	51	7	36	15	0	2	3	1	59	19	1	0	5	0	29	4	6	14	0	54	2	0	0	0	1	1	1	3	2	1	1	5	0	8		hsa-miR-585(1)	7	0	0
hsa-miR-585STAR(1)	7	0	0	0	0	0	0	0	0	0	3	0	1	0	0	0	0	1	7	0	0	0	3	0	0	0	2	0	0	0	0	0	0	0	0	0	3	0	0	0	2	0	0	1		hsa-miR-585STAR(1)	0	0	0
hsa-miR-588-3p(1)	0	0	0	0	0	0	0	0	0	0	0	0	1	0	0	0	0	0	3	0	0	0	0	0	0	0	0	0	0	0	0	0	0	0	6	1	0	0	0	0	0	0	0	0		hsa-miR-588-3p(1)	0	0	0
hsa-miR-588-5p(1)	0	0	0	0	0	0	0	0	0	0	0	0	1	0	0	0	0	0	4	0	0	0	0	4	1	4	0	1	0	0	0	0	0	0	15	0	0	0	0	3	0	0	0	0		hsa-miR-588-5p(1)	0	0	0
hsa-miR-589-3p(1)	0	0	12	8	3	2	5	8	3	6	11	38	17	3	0	14	24	0	17	0	0	0	5	5	72	65	0	1	2	2	0	10	0	3	60	13	6	1	1	9	0	5	4	0		hsa-miR-589-3p(1)	15	1	0
hsa-miR-589-5p(1)	32	0	128	59	21	83	47	35	19	23	95	188	141	19	2	70	85	47	191	43	14	8	18	12	392	217	14	64	41	40	33	21	2	22	245	77	26	4	43	50	43	47	30	1		hsa-miR-589-5p(1)	189	7	6
hsa-miR-590-3p(1)	54	5	302	86	4	54	45	72	32	68	351	1052	419	165	13	284	379	23	224	6	10	5	99	25	2422	1086	13	121	23	5	6	73	23	150	661	222	15	5	19	178	11	12	45	50		hsa-miR-590-3p(1)	282	0	2
hsa-miR-590-5p(1)	25	0	22	22	3	46	7	10	40	13	98	157	158	80	9	83	36	7	25	3	9	0	19	6	627	117	0	15	11	0	0	30	2	0	118	53	0	0	3	4	2	3	18	32		hsa-miR-590-5p(1)	57	6	0
hsa-miR-592(1)	11	0	482	545	33	678	56	3	538	115	9686	2670	1636	1217	11	513	12	151	795	1	0	2	189	15	1755	14463	10	562	22	134	2	4	0	89	325	953	6	2	25	572	4	0	5	13		hsa-miR-592(1)	1726	8	2
hsa-miR-592STAR(1)	0	0	3	15	0	13	0	0	3	0	148	89	20	39	0	11	0	2	5	0	0	0	2	0	46	97	0	9	0	3	0	0	0	4	3	18	0	0	0	8	0	0	0	0		hsa-miR-592STAR(1)	23	0	0
hsa-miR-597(1)	11	0	91	14	0	20	3	3	7	0	20	33	23	13	0	19	26	3	53	7	0	0	0	0	349	195	1	41	2	9	0	2	1	15	210	6	2	0	4	18	4	0	2	1		hsa-miR-597(1)	31	4	4
hsa-miR-597STAR(1)	5	0	17	1	0	1	4	0	1	1	1	13	0	2	0	5	6	0	6	0	1	0	0	1	47	44	0	0	0	2	0	0	0	2	13	0	0	1	0	4	0	0	0	0		hsa-miR-597STAR(1)	21	0	0
hsa-miR-598(1)	275	10	1351	4014	28	2065	1231	1204	1518	2053	6234	10452	3387	1353	57	1626	3718	235	1526	275	60	123	1267	41	2184	11280	207	477	56	63	5	188	4	136	34	35	2	8	84	753	14	9	442	94		hsa-miR-598(1)	2893	117	14
hsa-miR-598STAR(1)	0	0	11	1	2	13	4	4	1	1	7	29	6	5	0	19	11	0	4	0	0	0	3	0	3	24	0	4	0	0	0	0	0	3	0	0	0	0	3	6	0	0	0	0		hsa-miR-598STAR(1)	24	0	5
hsa-miR-599(1)	0	0	0	1	0	0	0	0	0	2	5	0	1	0	0	0	0	0	16	0	0	0	1	0	31	0	0	0	2	0	0	13	0	0	2	0	0	0	0	0	0	0	10	5		hsa-miR-599(1)	0	0	12
hsa-miR-599STAR(1)	0	0	0	0	0	0	0	0	0	4	5	0	0	0	0	0	0	0	0	0	0	0	3	0	10	0	0	0	0	0	0	5	0	0	0	0	0	0	0	0	0	0	2	0		hsa-miR-599STAR(1)	0	0	1
hsa-miR-605-3p(1)	0	0	0	0	0	0	2	0	0	0	0	0	0	0	0	0	0	0	0	0	0	0	0	0	0	0	0	0	0	0	0	0	0	0	2	4	0	0	0	0	0	0	0	0		hsa-miR-605-3p(1)	0	0	0
hsa-miR-605-5p(1)	0	0	0	0	0	1	0	0	0	0	0	0	5	0	0	0	1	0	0	0	1	0	0	0	0	0	0	0	0	0	0	0	0	0	0	0	0	0	0	0	0	0	0	1		hsa-miR-605-5p(1)	0	0	0
hsa-miR-610(1)	0	0	0	0	0	0	0	0	0	0	1	0	1	0	0	0	0	0	0	0	0	0	0	0	0	1	0	0	0	0	0	0	0	0	0	0	0	0	0	0	0	0	0	0		hsa-miR-610(1)	0	0	0
hsa-miR-610STAR(1)	0	0	0	0	0	0	0	0	0	0	0	0	0	0	0	0	0	0	0	0	0	0	0	0	0	0	0	0	3	0	0	0	0	0	0	0	0	0	0	0	0	0	0	0		hsa-miR-610STAR(1)	0	0	0
hsa-miR-615(1)	0	0	3	12	16	10	5	2	23	21	5	9	3	2	2	17	1	84	2477	5	0	27	8	38	33	652	169	7	10	6	329.33	343	49	124	8897	32	382	3	0	6	19	35	5	148		hsa-miR-615(1)	0	3	10
hsa-miR-615STAR(1)	1	39	19	0	0	0	0	0	0	0	0	20	2	8	22	18	9	0	4	0	0	0	0	2	23	16	0	0	0	0	3	1	3	9	120	29	0	0	0	0	0	0	0	0		hsa-miR-615STAR(1)	24	0	0
hsa-miR-616-3p(1)	0	0	0	0	0	0	0	0	2	0	1	1	1	1	0	2	1	1	0	0	0	0	0	0	3	3	0	0	0	1	0	3	0	0	13	0	0	0	0	1	0	0	0	3		hsa-miR-616-3p(1)	0	0	0
hsa-miR-616-5p(1)	0	0	0	1	0	1	0	4	0	0	1	16	6	2	0	7	5	0	7	0	0	0	1	0	12	11	0	9	2	0	0	3	0	0	30	4	0	0	0	1	3	1	6	1		hsa-miR-616-5p(1)	0	0	0
hsa-miR-618(1)	6	0	4	2	0	3	2	2	2	3	14	2	1	8	0	2	177	54	89	3	6	0	0	0	110	1049	0	3	1	1	0	14	6	0	372	47	1	2	1	2	0	0	1	0		hsa-miR-618(1)	7	0	1
hsa-miR-618STAR(1)	0	0	0	0	0	0	0	0	0	0	0	0	0	0	0	0	3	4	0	0	0	0	0	0	0	47	0	0	0	0	0	6	0	0	16	0	0	0	0	0	0	0	0	0		hsa-miR-618STAR(1)	0	0	0
hsa-miR-624-3p(1)	2	0	3	0	0	3	5	0	1	3	6	14	5	3	4	6	5	4	13	0	0	0	6	0	6	11	0	7	0	0	0	7	0	0	14	8	1	0	3	0	0	0	0	1		hsa-miR-624-3p(1)	6	0	0
hsa-miR-624-5p(1)	5	0	0	9	0	11	5	2	4	15	4	37	38	3	1	38	18	7	13	0	0	0	3	0	19	26	0	8	3	1	0	5	0	0	42	6	0	0	1	4	1	1	1	6		hsa-miR-624-5p(1)	5	0	0
hsa-miR-625-3p(1)	0	0	46	50	2	19	7	19	11	20	63	35	36	42	2	38	25	42	92	2	2	1	1	15	161	198	6	25	12	4	4	77	0	25	397	92	17	2	12	9	9	8	11	14		hsa-miR-625-3p(1)	40	1	0
hsa-miR-625-5p(1)	6	0	83	14	1	2	4	24	18	5	13	18	17	34	1	65	11	37	6	5	1	1	0	9	303	197	4	24	35	8	4	34	0	7	365	149	0	1	4	9	0	4	12	4		hsa-miR-625-5p(1)	106	3	0
hsa-miR-627-3p(1)	3	0	15	25	10	11	7	7	9	5	19	43	10	2	1	23	14	3	31	10	0	3	5	0	12	40	5	11	13	4	3	16	0	7	17	6	1	0	1	1	2	2	2	1		hsa-miR-627-3p(1)	21	4	0
hsa-miR-627-5p(1)	70	0	85	13	7	2	5	1	19	7	3	80	21	8	1	40	10	4	6	7	1	0	1	12	113	123	0	4	3	2	4	8	8	30	113	15	12	5	3	1	6	1	3	1		hsa-miR-627-5p(1)	163	3	8
hsa-miR-628-3p(1)	14	0	55	29	0	8	4	12	35	15	78	226	90	33	0	41	74	3	21	1	0	0	1	0	26	122	2	8	2	0	2	0	0	15	21	10	1	0	1	11	4	1	6	5		hsa-miR-628-3p(1)	41	0	0
hsa-miR-628-5p(1)	47	0	270	69	1	23	20	56	67	49	568	1133	241	89	4	128	348	3	17	9	7	0	43	15	248	445	0	8	11	6	1	13	18	85	84	33	5	3	1	18	2	4	13	37		hsa-miR-628-5p(1)	184	1	0
hsa-miR-629(1)	197	12	127	113	53	325	84	265	57	112	356	381	147	52	0	105	19	107	301	115	22	28	45	65	388	1124	35	71	85	55	82	76	19	139	1018	191	105	37	26	260	77	37	68	33		hsa-miR-629(1)	143	10	7
hsa-miR-629STAR(1)	0	0	3	0	0	1	0	4	5	0	5	20	3	0	0	3	0	5	7	3	0	0	2	0	51	66	0	1	3	0	1	6	0	4	39	4	1	0	0	10	1	0	0	1		hsa-miR-629STAR(1)	0	0	1
hsa-miR-636(1)	2	0	8	2	1	2	1	2	1	2	3	4	7	7	0	3	8	3	5	0	0	0	0	0	40	27	0	2	0	1	0	1	0	0	9	4	0	0	3	5	0	0	0	2		hsa-miR-636(1)	16	0	0
hsa-miR-636STAR(1)	0	3	6	0	0	0	0	3	0	1	0	1	0	0	0	0	0	0	0	0	0	0	0	0	4	1	0	0	0	0	0	0.5	0	0	2	0	0	0	0	0	0	0	0	0		hsa-miR-636STAR(1)	0	0	0
hsa-miR-641-3p(1)	0	0	5	3	0	7	1	1	0	5	13	17	3	1	0	22	2	0	4	0	0	1	2	0	9	15	0	0	0	0	0	1	0	2	65	11	1	2	0	2	0	0	0	0		hsa-miR-641-3p(1)	11	0	0
hsa-miR-641-5p(1)	2	0	4	3	0	0	0	0	2	5	5	23	16	4	0	35	8	0	3	0	0	0	3	0	25	54	0	0	0	1	1	4	0	0	80	7	5	0	1	0	1	0	0	0		hsa-miR-641-5p(1)	20	1	0
hsa-miR-642-3p(1)	30	0	26	48	7	23	1	14	21	8	76	204	21	15	0	40	0	0	0	9	3	1	1	0	2	9	1	1	0	1	0	0	0	0	103	5	0	1	0	8	0	0	4	4		hsa-miR-642-3p(1)	18	2	3
hsa-miR-642-5p(1)	18	2	221	22	4	30	5	5	25	12	53	254	55	45	3	68	25	4	2	5	0	0	7	0	7	0	0	0	0	0	1	1	5	16	344	3	0	0	2	5	3	1	2	7		hsa-miR-642-5p(1)	8	3	1
hsa-miR-643(1)	0	0	3	0	0	0	0	3	3	4	0	9	5	0	0	8	1	0	9	1	0	0	1	1	45	90	5	2	3	3	1	4	0	0	110	3	2	1	0	1	2	0	1	1		hsa-miR-643(1)	6	0	0
hsa-miR-643STAR(1)	3	0	7	0	0	0	1	0	0	0	1	2	0	0	0	0	0	0	2	0	0	0	0	0	10	6	0	0	0	0	0	0	0	0	6	0	0	0	0	0	0	0	0	0		hsa-miR-643STAR(1)	0	0	0
hsa-miR-651(1)	102	0	60	32	5	181	39	26	43	99	266	1930	151	255	1	166	56	12	19	5	1	1	13	24	1149	104	5	5	11	0	4	10	0	12	239	75	14	1	1	36	6	4	3	13		hsa-miR-651(1)	81	2	1
hsa-miR-651STAR(1)	0	0	0	0	0	0	0	3	3	1	0	16	2	7.4	0	2	0	0	0	0	0	0	0	0	22	0	0	0	3	0	1	0	0	0	3	1	0	0	0	0	0	0	0	0		hsa-miR-651STAR(1)	0	0	0
hsa-miR-652(1)	2964	23	15143	2300	288	1650	791	1499	1457	1835	8919	17520	5187	4800	47	3189	9016	123	1999	141	89	28	166	167	6542	6348	76	476	255	289	10	368	77	808	3792	2855	167	43	104	496	62	61	121	152		hsa-miR-652(1)	17023	185	218
hsa-miR-652STAR(1)	25	2	153	75	2	45	12	55	80	21	177	235	70	91	0	59	70	6	8	1	0	1	1	4	95	150	3	5	3	3	0	29	0	0	81	28	0	0	3	8	0	1	4	6		hsa-miR-652STAR(1)	291	3	6
hsa-miR-653-3p(1)	0	0	8	1	0	2	0	9	1	15	0	31	10	15	0	2	1	9	4	260	48	0	70	0	17	0	0	5	5	0	0	10	6	7	5	19	12	2	169	11	2	0	0	45		hsa-miR-653-3p(1)	3	1	0
hsa-miR-653-5p(1)	1	0	5	7	0	4	5	9	4	11	12	22	11	14	0	0	1	37	11	368	61	0	75	0	34	2	3	10	6	3	3	19	0	0	8	13	17	9	306	18	2	0	2	33		hsa-miR-653-5p(1)	12	0	0
hsa-miR-654(1)	1527	43	2659	2740	58	2895	931	6021	1350	1156	13693	5319	1590	5421	81	12833	576	269	444	9	55	446	3557	0	184	512	20	307	30	197	6	25	0	384	23	163	103	37	135	96	0	8	108	165		hsa-miR-654(1)	7033	18	15
hsa-miR-654STAR(1)	830	3	1090	281	26	122	290	608	334	144	953	695	181	846	7	1835	81	45	57	9	9	111	686	0	41	78	5	51	4	72	2	8	0	488	1	40	5	24	61	29	1	0	11	48		hsa-miR-654STAR(1)	1621	4	4
hsa-miR-655(1)	140	3	151	478	1	287	47	355	225	251	3627.83	570	294	1326.5	9	2032	110	29	67	2	8	38	474	0	41	76	5	20	6	19	0	2	0	241	1	22	4	1	9	9	3	3	18	26		hsa-miR-655(1)	793	3	0
hsa-miR-655STAR(1)	0.5	0	6	0	0	0	0	0	1	0	3	4	0	9.5	0	21	0	0	0	0	0	0	0	0	4	0	0	0	0	0	0	0	0	0	0	0	0	0	0	0	0	0	0	0		hsa-miR-655STAR(1)	17.5	0	0
hsa-miR-656(1)	254	5	268	253	1	208	57	447	115	170	2150	1115	368	1051	3	2694.5	114	6	15	0	2	8	211	0	37	19	0	1	0	1	0	2	0	177	3	4	2	0	5	0	0	0	4	5		hsa-miR-656(1)	990	2	0
hsa-miR-656STAR(1)	12	0	29	4	1	6	0	1	2	3	64	25	2	34	0	59	1	0	1	0	0	0	3	0	0	0	0	0	0	0	0	0	0	13	0	0	0	0	0	0	0	0	0	0		hsa-miR-656STAR(1)	52	0	2
hsa-miR-659(1)	9	0	34	2	3	3	2	3	0	3	4	13	12	3	0	2	0	0	2	2	1	0	0	0	27	4	5	1	0	0	0	0	3	0	18	2	3	0	1	0	0	0	2	0		hsa-miR-659(1)	37	4	2
hsa-miR-659STAR(1)	0	0	0	0	0	0	1	0	0	0	0	1	1	0	0	0	0	0	0	0	0	0	0	0	1	0	0	0	0	0	0	0	0	0	2	1	0	0	0	1	0	0	0	0		hsa-miR-659STAR(1)	1	0	0
hsa-miR-660(1)	347	26	4799	346	76	1562	219	2165	1022	470	3364	6060	4230	968	17	1897	571	634	695	173	275	147	71	281	13669	7459	217	372	537	685	66	728	41	412	2599	2004	358	58	346	441	481	136	371	353		hsa-miR-660(1)	2919	52	33
hsa-miR-660STAR(1)	0	0	30	31	2	52	7	37	18	11	47	66	109	30	0	71	25	26	56	9	8	5	4	0	89	59	4	5	6	13	2	3	0	0	33	39	2	0	7	30	9	2	7	4		hsa-miR-660STAR(1)	54	1	3
hsa-miR-665(1)	262	0	204	165	3	105	18	111	100	36	376	197	104	611	6	654	22	19	6	2	6	14	38	0	47	23	0	21	1	21	2	2	0	209	1	41	17	1	50	2	0	2	2	32		hsa-miR-665(1)	648	6	2
hsa-miR-665STAR(1)	10	0	5	0	0	0	0	0	0	1	1	0	0	1	0	7	0	0	0	0	0	0	0	0	0	0	0	2	0	0	0	0	0	0	0	0	0	0	0	0	0	0	0	0		hsa-miR-665STAR(1)	14	0	0
hsa-miR-668(1)	133	6	415	495	30	840	170	511	123	270	2207	522	143	1396	8	1841	56	8	9	1	2	32	323	0	0	2.5	0	4	0	10	0	1	0	118	0	3	3	8	13	0	0	0	5	12		hsa-miR-668(1)	942	9	14
hsa-miR-668STAR(1)	5	0	17	0	0	3	0	0	0	0	10	13	2	9	0	57	1	0	0	0	0	0	6	0	0	0	0	0	0	0	0	0	0	12	0	0	0	0	4	0	0	0	0	0		hsa-miR-668STAR(1)	1	0	0
hsa-miR-670(1)	991	6	1884	395	12	294	119	720	453	117	3285	2663	520	3301	7	1546	293	7	4	27	40	1	0	1	0	5	0	7	1	0	0	1	10	77	0	20	0	0	0	2	0	0	3	26		hsa-miR-670(1)	1025	12	0
hsa-miR-670STAR(1)	9	0	24	19	2	16	0	19	2	1	65	50	15	33	0	22	2	0	0	0	0	0	0	0	0	0	0	0	0	0	0	0	0	0	0	1	0	0	0	0	0	0	0	0		hsa-miR-670STAR(1)	44	0	0
hsa-miR-671-3p(1)	17	8	158	402	25	160	103	191	149	54	345	344	88	135	5	168	218	63	170	85	31	6	88	0	368	268	39	40	22	19	24	35	2	120	107	74	17	16	37	118	8	20	29	13		hsa-miR-671-3p(1)	328	20	14
hsa-miR-671-5p(1)	293	0	446	89	31	99	39	58	55	50	197	250	233	97	0	275	238	30	27	39	8	5	32	8	384	346	2	15	7	19	4	21	12	262	189	39	10	7	9	51	4	8	25	11		hsa-miR-671-5p(1)	903	20	59
hsa-miR-6720-3p(1)	0	0	6	0	0	0	0	4	0	1	2	0	0	1	0	0	0	0	12	3	0	0	0	0	0	3	0	0	1	2	0	0	0	0	1	0	2	0	0	0	1	1	0	1		hsa-miR-6720-3p(1)	0	0	0
hsa-miR-6720-5p(1)	0	0	0	0	0	0	0	0	0	0	1	0	0	2	0	0	0	0	0	2	0	0	0	0	3	0	0	0	0	0	0	0	0	0	1	0	0	0	0	0	1	0	0	0		hsa-miR-6720-5p(1)	0	0	0
hsa-miR-675-3p(1)	0	0	0	8	0	24	10	0	6	0	7	6	2	0	0	0	4	317	904	5	0	0	0	1	8775	10	0	6	0	12	0	2	12	171	132	8	0	18	517	18	10	0	71	6		hsa-miR-675-3p(1)	19	3	0
hsa-miR-675-5p(1)	0	0	0	0	0	9	5	0	2	1	0	3	3	1	0	0	0	41	236	0	0	0	0	0	1176	1	0	0	0	2	0	0	7	15	32	5	0	3	49	3	4	4	25	1		hsa-miR-675-5p(1)	1	0	0
hsa-miR-676(1)	13	0	1	16	0	0	0	36	0	1	1	0	3	0	0	1	16	7	25	29	3	0	0	0	1	0	0	0	1	6	0	0	0	4	0	33	1	0	8	3	2	0	1	4		hsa-miR-676(1)	0	1	3
hsa-miR-676STAR(1)	0	0	0	7	0	0	0	3	0	1	0	3	1	0	0	1	0	0	0	1	0	2	0	0	3	0	0	4	0	1	0	0	0	0	0	10	0	0	0	0	0	0	0	0		hsa-miR-676STAR(1)	0	0	0
hsa-miR-7(3)	213241	2762.99	307298	31290	9553.01	35850	8910	74479	207307	8354.01	228577	484504	88535.5	207003	428	83702.8	171883	949.99	45984	8081	4114.99	193.01	21969	420	75427	115578	451	5212.99	1876.01	808.01	583	364.01	2414.01	90693	6035.99	686	679.01	319.01	5079.99	13287	130	276	619.99	11617		hsa-miR-7(3)	277298	2221	2398
hsa-miR-7-1STAR(1)	73	0	343	492	4	608	261	412	514	225	1916	3280	549	898	4	621	772.5	90	299	28	16	18	135	0	621	1142	16	120	61	2	42	97	0	120	308	48	38	3	30	550	7	18	29	86		hsa-miR-7-1STAR(1)	456	23	1
hsa-miR-7-2STAR(1)	1	0	0	2	0	11	0	0	89	9	461	148	1	17	0	73	87.5	0	19	2	0	0	2	0	4	10	0	6	0	0	0	0	0	2	0	0	0	0	0	3	0	0	0	4		hsa-miR-7-2STAR(1)	7	2	0
hsa-miR-7-3STAR(1)	51	3	78	199	2	36	12	197	210	2	260	277	215	168	4	18	135	0	42	3	0	0	46	0	97	17	3	2	0	0	0	0	0	5	0	0	0	0	7	7	0	0	0	12		hsa-miR-7-3STAR(1)	53	1	0
hsa-miR-708(1)	13	1	3243	1132	67	472	428	12	1146	720	1318	4579	1237.33	2391	14	1399	97	30	86	583	243	17	41	626	2573.33	6027	230	346	93	37	61	86	75	1032	3114	902	64	14	83	165	96	73	65	146		hsa-miR-708(1)	11201	20	33
hsa-miR-708STAR(1)	0	2	530	950	16	363	242	5	414	223	344	681	198	418	1	399	35	41	163	439	71	2	8	49	608.5	1682	312	194	41	20	12	48	59	482	210	57	5	1	39	74	40	88	12	12		hsa-miR-708STAR(1)	2929	10	14
hsa-miR-744(1)	4923	34	13992	4250	499	5178	2182	4497	4590	2509	12625	18038	6143	2509	23	3508	3769	124	828	1463	435	261	1076	311	10246	3914	345	973	401	451	185	175	89	3386	5995	1942	361	123	665	3533	16	233	229	491		hsa-miR-744(1)	19422	385	174
hsa-miR-744STAR(1)	14	0	37	37	3	33	10	33	52	7	105	169	70	41	0	44	34	10	23	24	0	3	17	0	203	148	3	17	11	11	3	15	0	19	128	26	2	3	2	21	2	0	0	7		hsa-miR-744STAR(1)	71	0	4
hsa-miR-758(1)	384	9	814	556.5	36	368	112	786	224	282	2027	1022	213	1205	14	2720.5	101	44	39	6	2	28	566.5	0	62	2	3	52	0	20	0	0	0	600	2	53	9	4	29	2	5	0	6	23		hsa-miR-758(1)	3487.5	7	29
hsa-miR-758STAR(1)	20	0	52	19	0	7	1	17	9	8	115	42	9	56	0	154	6	0	0	0	0	1	17	0	13	0	0	0	0	2	0	0	0	6	2	1	0	0	0	0	0	0	0	1		hsa-miR-758STAR(1)	120	0	2
hsa-miR-760(1)	369	350	557	361	60	217	57	196	127	83	327	403	340	224	108	320	413	40	53	12	11	0	28	6	315	500	3	46	27	10	13	11	38	360	665	308	5	42	10	115	13	1	4	17		hsa-miR-760(1)	958	22	84
hsa-miR-760STAR(1)	0	0	7	2	0	0	0	0	0	0	1	1	0	0	0	0	3	0	0	0	0	0	0	0	0	0	0	2	0	0	0	0.5	0	0	0	0	0	0	0	0	0	0	0	0		hsa-miR-760STAR(1)	0	0	0
hsa-miR-766(1)	33	0	19	29	2	23	1	25	6	14	55	16	56	34	10	5	101	17	50	3	0	11	0	3	118	26	11	13	10	6	8	12	6	20	46	34	12	1	5	9	16	8	3	18		hsa-miR-766(1)	49	0	2
hsa-miR-766STAR(1)	0	0	0	0	0	0	0	0	0	0	1	1	0	1	0	0	1	0	0	1	0	0	0	0	15	1	0	0	0	2	0	0	0	0	3	0	1	0	0	0	0	0	0	0		hsa-miR-766STAR(1)	7	0	1
hsa-miR-767(1)	0	0	0	85	0	1	0	0	2	1	5	0	1	0	14	5	2	0	0	86	0	2	100	2	0	0	0	0	199	1	29	15	0	14	1	0	12	63	7	472	78	2	0	63		hsa-miR-767(1)	0	0	0
hsa-miR-767STAR(1)	0	0	0	2	0	0	0	0	0	0	0	0	0	1	1	0	0	0	0	1	0	0	7	0	0	0	0	0	7	0	10	0	0	0	0	0	0	0	0	43	2	0	0	8		hsa-miR-767STAR(1)	0	0	0
hsa-miR-769(1)	3682	51	9619	2254	2672	8929	2820	2369	3559	2294	5109	6030	2892	2715	43	4617	3601	1052	2729	1739	287	186	2195	697	6432	16161	245	123	353	549	146	467	184	2127	5385	1577	312	122	182	2791	354	57	438	169		hsa-miR-769(1)	16543	1300	1556
hsa-miR-769STAR(1)	59	3	190	74	64	194	91	78	73	70	252	203	190	124	1	297	271	45	174	60	7	13	122	55	285	668	7	9	31	18	3	20	14	75	211	123	13	12	15	438	24	9	23	17		hsa-miR-769STAR(1)	246	37	45
hsa-miR-770(1)	37	0	87	71	8	122	31	49	116	114	421	150	62	151	0	516	15	1	4	0	2	3	51	0	11	0	0	4	0	3	0	0	0	21	0	3	6	0	0	0	0	0	0	1		hsa-miR-770(1)	213	2	0
hsa-miR-770STAR(1)	13	1	43	13	1	16	3	6	4	5	37	33	0	18	0	105	0	0	1	0	0	0	8	0	0	0	0	1	0	3	0	0	0	66	0	2	2	0	0	0	0	0	0	0		hsa-miR-770STAR(1)	67	0	2
hsa-miR-802(1)	0	0	0	0	0	0	0	0	0	0	0	0	0	0	0	0	0	0	0	0	0	0	0	0	0	0	0	0	0	0	0	0	0	0	0	0	0	0	0	0	0	0	0	0		hsa-miR-802(1)	0	0	0
hsa-miR-802STAR(1)	0	0	0	0	0	0	0	0	0	0	0	0	0	0	0	0	0	0	0	0	0	0	0	0	0	0	0	0	0	0	0	0	0	0	0	1	0	0	0	0	0	0	0	0		hsa-miR-802STAR(1)	0	0	0
hsa-miR-873(1)	0	3	1159	2263	4	8	57	5	2	764	27	126	7803	17	50	2760	3	325	237	202	58	6	1620	0	7	4493	7	92	70	0	3	1	73	1880	160	1	49	84	17	352	5	0	334	119		hsa-miR-873(1)	4269	279	50
hsa-miR-873STAR(1)	0	0	27	68	0	0	0	0	0	7	0	5	124	0	3	61	0	9	8	5	1	1	54	0	0	183	0	6	3	0	1	0	5	108	10	0	7	2	3	4	0	0	11	0		hsa-miR-873STAR(1)	163	20	6
hsa-miR-874(1)	1659	25	1179	2116	401	1423	431	4106	917	275	3727	3506	1046	963	44	679	2548	129	931	321	143	74	759	8	1010	3782	42	193	51	467	12	66	29	992	143	1443	17	60	63	54	37	23	56	167		hsa-miR-874(1)	645	223	428
hsa-miR-874STAR(1)	64	4	53	21	0	37	13	82	9	1	126	112	36	36	5	23	136	7	20	9	1	4	22	0	35	78	0	19	1	2	0	3	3	4	4	82	0	0	2	2	3	0	0	9		hsa-miR-874STAR(1)	24	3	1
hsa-miR-875(1)	0	0	0	0	0	0	0	0	0	3	20	0	0	0	0	0	0	0	0	0	0	0	12	0	40	0	0	0	3	0	0	10	0	0	2	0	0	0	0	0	0	0	5	4		hsa-miR-875(1)	3	0	2
hsa-miR-875STAR(1)	0	0	0	0	0	0	0	0	0	0	4	0	0	0	0	0	0	0	0	0	0	0	0	0	1	0	0	0	0	0	3	0	0	0	0	0	0	0	0	0	0	0	0	0		hsa-miR-875STAR(1)	2	0	0
hsa-miR-876-3p(1)	0	0	42	17	0	0	1	0	0	14	0	5	168	0	3	276	0	6	3	2	3	0	102	0	0	113	0	5	1	0	0	0	0	40	7	0	0	2	0	6	0	0	5	4		hsa-miR-876-3p(1)	104	4	0
hsa-miR-876-5p(1)	0	0	93	62	0	1	3	1	0	55	3	11	1260	2	14	842	0	10	8	5	2	0	40	0	2	317	1	6	3	0	0	0	6	198	13	0	2	1	2	35	0	0	34	19		hsa-miR-876-5p(1)	474	22	2
hsa-miR-877-3p(1)	77	2	199	37	17	116	46	44	30	20	204	170	88	195	4	144	53	13	16	16	2	3	57	10	555	141	11	26	35	24	0	15	0	23	71	97	1	9	27	33	4	0	8	18		hsa-miR-877-3p(1)	242	9	13
hsa-miR-877-5p(1)	89	0	181	8	0	5	4	19	25	10	35	98	33	70	0	81	25	11	2	7	0	1	14	9	269	232	1	8	13	16	1	10	0	11	48	56	3	4	4	16	2	1	2	6		hsa-miR-877-5p(1)	211	0	0
hsa-miR-885(1)	9	0	0	6	2	154	144	2	88	213	1118	917	29	26	6	69	2	11	65	5	7	89	28	0	0	27	0	4	0	12	0	4	0	10	0	31	0	0	0	9	6	0	5	2		hsa-miR-885(1)	100	0	2
hsa-miR-885STAR(1)	9	0	0	0	0	0	12	1	10	2	9	16	1	5	0	4	0	0	1	0	0	16	8	0	7	11	0	0	0	5	0	0	0	4	0	16	0	0	0	0	0	0	0	0		hsa-miR-885STAR(1)	53	0	0
hsa-miR-887(1)	636	2	16	7	5	3	0	285	3	8	147	26	51	12	2	4	6	4	101	2	1	8	4	0	188	949	1	17	4	61	0	1	0	27	19	195	0	4	5	24	2	1	23	10		hsa-miR-887(1)	36	2	1
hsa-miR-887STAR(1)	102	0	0	0	0	0	7	63	2	1	15	1	7	0	0	0	0	4	13	1	0	5	0	0	23	111	0	10	0	12	0	0	0	12	0	14	0	0	0	13	3	0	5	7		hsa-miR-887STAR(1)	0	0	2
hsa-miR-888(1)	0	0	0	0	0	2	0	0	2	17	107	110	5	11	0	0	6	0	41	0	0	3	0	0	4	7	0	1	0	0	0	0	0	0	0	67	0	1	17	10	0	0	0	0		hsa-miR-888(1)	3	0	0
hsa-miR-888STAR(1)	0	0	0	0	0	0	0	0	0	0	0	2	1	0	0	0	0	0	0	0	0	0	0	0	0	0	0	0	0	0	0	0	0	0	1	3	0	0	0	0	0	0	0	0		hsa-miR-888STAR(1)	0	0	0
hsa-miR-889(1)	841	30	2366	4946	38	3748	1120	9102	1918	1839	13387	7344	1778	10797	37	8672	1348	171	260	7	58	126	4169	0	125	234	19	127	6	149	0	6	0	217	5	48	47	49	104	59	2	3	70	135		hsa-miR-889(1)	3869	33	3
hsa-miR-889STAR(1)	15	0	21	10	0	14	1	15	8	16	59	38	2	54	0	49	1	0	0	0	0	0	17	0	0	0	0	1	0	0	0	0	0	6	0	1	0	0	0	0	0	0	0	1		hsa-miR-889STAR(1)	47	2	0
hsa-miR-890(1)	0	0	0	0	0	0	0	0	0	0	17	27	2	6	0	3	0	0	0	0	0	0	0	0	0	2	0	0	0	0	0	0	0	0	1	20	0	0	5	0	0	0	0	0		hsa-miR-890(1)	0	0	0
hsa-miR-890STAR(1)	0	0	0	0.33	1	1	0	0	0	0	0	6	0	2	1	0	3	0	0	0	0	0	0	0	0	0	0	0	0	0	0	0	0	0	0	10	0	0	2	0	0	0	0	0		hsa-miR-890STAR(1)	0	0	1
hsa-miR-891a(1)	0	3	6	1	17	29	3	0	2	32	247	125	8	20	0	2	15	0	137	2	0	9	0	0	41	0	0	0	0	0	0	0	0	22	18	835.5	0	3	213	8	2	0	0	2		hsa-miR-891a(1)	44	0	0
hsa-miR-891aSTAR(1)	0	0	1	0	0	0	0	0	0	0	0	0	0	0	0	0	0	0	0	0	0	0	0	0	0	0	0	0	0	0	0	0	0	0	0	2	0	0	0	0	0	0	0	0		hsa-miR-891aSTAR(1)	0	0	0
hsa-miR-891b(1)	0	0	0	0	2	1	0	0	0	0	28	41	1	3	0	0	2	0	4	0	0	0	0	0	0	0	0	0	0	0	0	0	0	0	0	116.5	0	1	5	0	0	0	0	0		hsa-miR-891b(1)	0	0	0
hsa-miR-891bSTAR(1)	0	0	0	0	0	0	0	0	0	0	0	0	0	0	0	0	0	0	0	0	0	0	0	0	0	0	0	0	0	0	0	0	0	0	0	0	0	0	0	0	0	0	0	0		hsa-miR-891bSTAR(1)	0	0	0
hsa-miR-892a(1)	0	0	0	0.33	6	6	0	3	1	8	56	38	1	0	0	0	1	1	8	0	0	4	0	0	1	0	0	0	0	0	0	0	0	0	2	57	0	3	87	0	0	0	0	0		hsa-miR-892a(1)	0	0	0
hsa-miR-892aSTAR(1)	0	0	0	0	0	0	0	0	0	1	4	1	0	0	0	0	0	2	0	0	0	0	0	0	4	0	0	0	0	0	0	0	0	0	0	8	0	0	0	0	0	0	0	0		hsa-miR-892aSTAR(1)	0	0	0
hsa-miR-892b(1)	0	0	0	0.33	3	0	1.5	0	0	0	12	28	2	0	0	0	1	0	7	0	0	0	0	0	0	0	0	0	0	0	0	0	0	4	0	48	0	0	25	0	0	0	0	0		hsa-miR-892b(1)	0	0	0
hsa-miR-892bSTAR(1)	0	0	0	0	0	0	0	0	0	0	0	0	0	0	0	0	0	0	0	0	0	0	0	0	0	0	0	0	0	0	0	0	0	0	0	0	0	0	0	0	0	0	0	0		hsa-miR-892bSTAR(1)	0	0	0
hsa-miR-9(3)	8447.99	93	335283	89224	6300.01	18363	3747.99	189	6309.99	48085	216118	86418	52042	12845	1620	84407	63916	4101.99	23681	1881	24.99	7971.01	4943.01	3769.99	41053	42440	795.99	9664	1838.01	1713.99	412	28651	6377.01	24937	58300	225094	3242.01	3405.99	705.99	5714	818.01	39	3372	5388		hsa-miR-9(3)	1.61574e+06	2084.01	665.01
hsa-miR-92a(2)	10478.8	1016.66	32366	13098.3	561	7709.34	5748.66	9920.83	6488	7919.34	18744.5	27344.7	13684.5	24555.8	757.17	11036.5	5884.34	7361.66	81263.8	2202.83	1583.84	1026.34	15818.8	14831.8	356910	548146	10197.3	24487.3	5569.83	3669.66	7637	43495	6392	9829.16	658980	119141	14382.3	1178.34	9612.17	6184	1733.16	4818.34	18099.2	9591.16		hsa-miR-92a(2)	34420.3	485.84	112
hsa-miR-92a-1STAR(1)	7	0	0	8	0	9	5	9	3	1	28	27	23	15	2	13	6	14	61	3	0	1	5	5	44	50	1	29	2	0	7	84	0	3	582	41	10	3	1	2	1	4	15	9		hsa-miR-92a-1STAR(1)	27	1	1
hsa-miR-92a-2STAR(1)	0	0	0	0	0	1	0	0	0	0	0	0	0	0	0	0	0	0	1	0	0	0	0	0	4	0	0	2	0	0	0	0	0	0	3	1	0	0	0	1	0	0	0	0		hsa-miR-92a-2STAR(1)	0	0	0
hsa-miR-92b(1)	398.5	120	1060	2530.67	52	720.67	605	1457.17	1843	532.67	3777.5	5545.67	3317.33	1140.17	38.5	1020.17	1311.33	538.33	5943.67	226.17	218.5	76.67	849.5	170.5	19357.7	28483.8	239	1066	528.5	543.33	146.67	1312.67	148.33	240.33	23375.2	1386	80.33	146	530.17	1398.33	190.5	215	514.17	625.5		hsa-miR-92b(1)	1697	45.17	15
hsa-miR-92bSTAR(1)	2	0	5	6	0	8	0	7	0	0	32	29	56	5	0	17	2	5	10	0	0	4	0	3	212	193	0	2	0	0	0	3	0	6	197	39	0	1	0	5	0	7	3	3		hsa-miR-92bSTAR(1)	42	3	0
hsa-miR-93(1)	1644	109	12181.5	2799	713	4358	6281	2219.5	2852	2100	5860.5	19106	14120.3	2150.5	314	2884	8032.25	8717.5	84985.5	2547	1213.5	801	6289	6702	98089.5	343454	11710.8	34408.2	11125.5	5420	3956	20186.5	713	1612	99547.2	20777.2	9140	2862	4532	26202	2547	5133	4913	3656.5		hsa-miR-93(1)	9747	354	95
hsa-miR-933(1)	0	0	0	0	0	1	0	0	0	0	1	1	0	0	0	3	0	0	1	0	0	0	0	0	2	12	0	0	0	1	0	0	0	0	1	1	0	0	0	0	0	0	0	0		hsa-miR-933(1)	0	2	0
hsa-miR-933STAR(1)	0	0	0	0	0	0	0	0	0	0	0	0	0	0	0	0	0	0	0	0	0	0	0	0	0	0	0	0	0	0	0	1	0	0	0	0	0	0	0	0	0	0	0	0		hsa-miR-933STAR(1)	0	0	0
hsa-miR-934(1)	0	3	0	5	7	46	12	0	1	0	0	4	0	0	0	0	0	4	11	4	0	0	0	3	91	4	2	0	6	1	3	21	8	0	8	52	0	4	0	1	0	32	3	1		hsa-miR-934(1)	37	1	3
hsa-miR-934STAR(1)	0	0	0	0	0	0	0	0	0	0	0	2	0	0	0	0	0	0	0	0	0	0	0	0	2	0	0	0	0	0	0	0	0	0	0	0	0	0	0	0	0	0	0	0		hsa-miR-934STAR(1)	0	0	0
hsa-miR-937(1)	7	0	62	7	14	12	5	4	8	37	14	40	56	15	2	38	11	11	11	5	0	0	3	5	32	133	3	18	9	5	1	3	4	25	4	4	0	17	9	34	0	0	2	10		hsa-miR-937(1)	86	5	12
hsa-miR-937STAR(1)	0	0	0	0	0	1	4	0	0	0	0	0	0	0	0	3	0	0	0	0	0	0	0	0	0	0	0	0	0	1	0	1	0	0	0	0	0	0	0	0	0	0	0	0		hsa-miR-937STAR(1)	0	0	0
hsa-miR-939-3p(1)	4	0	5	0	2	0	0	0	0	0	1	4	11	5	0	4	4	0	0	0	0	0	1	0	7	8	0	0	0	2	0	0	0	0	4	4	0	0	0	0	0	2	3	2		hsa-miR-939-3p(1)	8	0	1
hsa-miR-939-5p(1)	19	0	7	5	12	14	2	8	4	0	12	6	8	8	0	5	11	1	11	1	0	3	6	0	17	57	0	5	1	6	2	3	0	0	23	8	1	0	4	9	4	0	3	2		hsa-miR-939-5p(1)	23	3	5
hsa-miR-93STAR(1)	39	0	187	77	32	79	80	50	51	55	273	728	224	135	5	197	163	47	172	15	0	7	183	55	1590	2435	13	102	40	42	22	103	6	47	790	237	17	12	46	97	10	18	66	35		hsa-miR-93STAR(1)	262	26	24
hsa-miR-942(1)	1	0	5	10	1	14	7	4	3	7	9	24	9	5	0	15	4	30	76	15	0	0	1	1	128	78	4	30	14	1	2	33	5	0	272	19	35	0	7	16	6	4	6	1		hsa-miR-942(1)	27	2	1
hsa-miR-942STAR(1)	2	0	0	0	0	0	0	0	0	0	0	2	0	0	0	1	0	0	0	0	0	0	0	0	0	2	0	3	0	0	2	0	0	0	6	0	0	0	0	0	0	0	0	0		hsa-miR-942STAR(1)	0	0	0
hsa-miR-943(1)	0	0	12	5	1	6	5	8	5	0	16	7	5	7	0	11	5	1	1	6	2	0	3	0	11	6	0	4	1	0	2	0	0	1	6	4	0	3	2	3	3	0	0	0		hsa-miR-943(1)	18	2	0
hsa-miR-943STAR(1)	0	0	3	0	0	0	0	0	0	0	0	0	0	3	0	0	0	0	0	0	0	0	0	0	0	0	0	0	0	0	0	0	0	0	0	1	0	0	0	0	0	0	0	0		hsa-miR-943STAR(1)	0	0	0
hsa-miR-944(1)	0	0	0	0	0	0	0	1	0	1	1	4	0	0	0	1	0	0	2	0	0	153	0	0	4	0	0	0	1	0	2	0	0	0	1	15	1	0	1	0	2	2	0	2		hsa-miR-944(1)	11	0	0
hsa-miR-944STAR(1)	0	0	0	0	0	0	0	0	0	0	0	0	0	0	0	0	0	0	0	0	0	3	0	0	0	0	0	0	0	0	0	0	0	0	0	0	0	0	0	0	0	0	0	0		hsa-miR-944STAR(1)	0	0	0
hsa-miR-95(1)	989	10	3857	6549	272	3714	500	4577	4807	4541	18970	56155	23825	1275	131	12158	1815	379	6751	248	368	39	1697	115	10826	8752	488	729	854	164	5	419	40	767	2053	253	16	236	387	3848	8	20	131	513		hsa-miR-95(1)	7537	292	34
hsa-miR-95STAR(1)	35	3	212	216	20	90	43	67	74	98	300.5	942.5	420	58	0	252	29	11	130.5	5	13	0	65	0	763	489.5	21	54	31	8	0	11	1	87	39	6	0	2	16	89	0	4	0	120		hsa-miR-95STAR(1)	509	10	7
hsa-miR-96(1)	3388	108	9290	4421	97	4192	4091	8130	4854	3145	19965	31232	13440	35798	339	13995	9006	766	4805	1901	1567	15	6018	1116	24014	40365	209	842	704	1277	286	1239	1701	4008	10604	14142	203	152	363	1618	137	185	1048	496		hsa-miR-96(1)	17492	169	62
hsa-miR-96STAR(1)	0	0	3	3	0	8	2	22	2	0	29	47	15	32	0	17	4	5	3	0	0	0	8	0	44	19	0	2	2	0	1	3	3	5	8	5	3	0	0	10	3	0	0	0		hsa-miR-96STAR(1)	12	0	0
hsa-miR-98(1)	4947.93	41.76	16639.7	3215.16	139.55	7673.47	2783.95	5629.05	3802.31	2242.53	20099.9	27776.8	9457.55	3168.74	43.84	7376.32	7329.89	1266.55	1978.63	612.6	410.4	115.6	2352.69	243.34	44273.8	16700.2	302.49	2781.6	705.63	932.63	160.8	1257.47	179	2996.48	2735.06	3010.48	254.3	51.05	618.25	1090.13	211.2	167.85	305.25	910.1		hsa-miR-98(1)	12863.6	155.1	52.85
hsa-miR-98STAR(1)	57	0	253	196	4	289	98	200	116	32	741	875	210	117	0	320	312	40	170	25	19	7	82	6	697	371	8	51	6	19	5	51	3	79	89	88	1	5	0	29	2	1	6	21		hsa-miR-98STAR(1)	195	2	0
hsa-miR-99a(1)	2002.83	462.5	124101	115323	7956	20152.5	14703.5	4924	29123.5	34490	92337.3	212822	105891	2929.33	623	51290.8	100794	3174	4770.5	661	140	954	8183	1896.5	37231.7	2456.67	2699.5	3860.5	1969.5	841	130	970	1688.5	15178	1330	195139	630	859.5	1189.5	4178	757	1615.5	5705.5	10639.5		hsa-miR-99a(1)	178524	7029	6604
hsa-miR-99aSTAR(1)	4	9	1592	895	11	137	58	38	142	171	773	709	925	19	5	308	1205	7	59	5	2	8	98	19	465	15.5	15	20	14	8	3.5	13.5	5	57.5	16	1446	10	11	21	104	13	10	66	65		hsa-miR-99aSTAR(1)	699.5	10	5
hsa-miR-99b(1)	18974.3	405	58284.8	43726.2	4843	45978	15904	43556.5	31593	12738	69424.3	73264.3	32051.3	19348.8	162	20368.3	27416.8	4119	17146.5	10539.5	2599.5	1792	9855	165	38821.7	82447.7	4047	2701.5	6285	6630.5	755	5103	1712	17376	26091	5221.33	565	2451	4484	6363	2441	2728	3172	5077.5		hsa-miR-99b(1)	110416	2489	1117
hsa-miR-99bSTAR(1)	764.5	21	1363	1375	91	1364	340	1873	990	254	2569	1422	807	479	13	509	1008	161	876	433	129	51	293	6	1857	3961.5	121	52	250	340	19.5	214	116	854.5	1724	213	36	66	191	257	116	103	107	257		hsa-miR-99bSTAR(1)	2297.5	56	16
hsa-miR-9STAR(3)	82.99	5.01	3065.99	262	25	113	23.01	0	85	609	2139.01	4710.99	2424	1103.99	62.99	1734	1757	17.99	175.01	5.01	1	29	72.01	51.01	971	870.01	3.99	178.01	11.99	2	3	494.01	101.99	275.01	6271	5820.99	63.99	12	12	103	7	0	23	82.99		hsa-miR-9STAR(3)	10971	9	6.01
hsv1-miR-H1	0	0	1.5	0	1	0	0.5	0	0	0	0	0.5	2	0	0	1	0	3.5	0	0.5	0	0	0	0	6.5	0	1	1.5	0.5	0	0	0	0	1	1	0	0	0	0	0	0	0	0.5	0		hsv1-miR-H1	0	0	0
hsv1-miR-H1*	0	0	0	0	0	0	0	0	0	0	0	0	0	0	0	0	0	0	0.5	0	0	0	0	0	0	1	0	0	0	0	0	0	0	0	0	0	0	0	0	0	0	0	0	0		hsv1-miR-H1*	0	0	0
hsv1-miR-H11	0	0	0	0	0	0	0	0	0	0	0	0	0	0	0	0	0	0	0	0	0	0	0	0	0	0	0	0	0	0	0	0	0	0	0	0	0	0	0	0	0	0	0	0		hsv1-miR-H11	0	0	0
hsv1-miR-H12	0	0	0	0	0	0	0	0	0	0	0	0	0	0	0	0	0	0	0.5	0	0	0	0	0	0	1	0	0	0	0	0	0	0	0	0	0	0	0	0	0	0	0	0	0		hsv1-miR-H12	0	0	0
hsv1-miR-H13	0	0	0	0	0	0	0	0	0	0	0.5	0	0	0	0	0	0	0	0	0	0	0	0	0	0	0	0	0	0	0	0	0	0	0	0	0	0	0	0	0	0	0	0	0		hsv1-miR-H13	0	0	0
hsv1-miR-H14-3p	0	0	0	0	0	0	0	0	0	0	0	0	0	0	0	0	0	0	0	0	0	0	0	0	0	0	0	0	0	0	0	0	0	0	0	0	0	0	0	0	0	0	0	0		hsv1-miR-H14-3p	0	0	0
hsv1-miR-H14-5p	0	0	1.5	0	1	0	0.5	0	0	0	0	0.5	2	0	0	1	0	3.5	0	0.5	0	0	0	0	6.5	0	1	1.5	0.5	0	0	0	0	1	1	0	0	0	0	0	0	0	0.5	0		hsv1-miR-H14-5p	0	0	0
hsv1-miR-H15	0	0	0	0	0	0	0	0	0	0	0	0	0	0	0	0	0	0	0	0	0	0	0	0	0	0	0	0	0	0	0	0	0	0	0	0	0	0	0	0	0	0	0	0		hsv1-miR-H15	0	0	0
hsv1-miR-H16	0	0	0	0	0	0	0	0	0	0	0	0	0	0	0	0	0	0	0	0	0	0	0	0	0	0	0	0	0	0	0	0	0	0	0	0	0	0	0	0	0	0	0	0		hsv1-miR-H16	0	0	0
hsv1-miR-H17	0	0	0	0	0	0	0	0	0	0	0	0	0	0	0	0	0	0	0	0	0	0	0	0	0	0	0	0	0	0	0	0	0	0	0	0	0	0	0	0	0	0	0	0		hsv1-miR-H17	0	0	0
hsv1-miR-H18	0	0	1.5	0	1	0	0	0	0	0	0	0.5	1	0	0	1.5	0	2	0	0.5	0	0	0	0	5.5	0	1	1.5	0.5	0	0	0.5	0	0	1	0	0	0	0	0	0	0	0	0		hsv1-miR-H18	0	0	0
hsv1-miR-H2	0	0	0	0	0	0	0	0	0	0	0	0	0	0	0	0	0	0	0.5	0	0	0	0	0	0	1	0	0	0	0	0	0	0	0	0	0	0	0	0	0	0	0	0	0		hsv1-miR-H2	0	0	0
hsv1-miR-H2*	0	0	1.5	0	1	0	0.5	0	0	0	0	0.5	2	0	0	1.5	0	3.5	0	0.5	0	0	0	0	6.5	0	1	1.5	0.5	0	0	0.5	0	1	1	0	0	0	0	0	0	0	0.5	0		hsv1-miR-H2*	0	0	0
hsv1-miR-H3	0	0	0	0	0	0	0	0	0	0	0	0	0	0	0	0	0	0	0.5	0	0	0	0	0	0	1	0	0	0	0	0	0	0	0	0	0	0	0	0	0	0	0	0	0		hsv1-miR-H3	0	0	0
hsv1-miR-H3*	0	0	1.5	0	1	0	0.5	0	0	0	0	0.5	2	0	0	1	0	3.5	0	0.5	0	0	0	0	6.5	0	1	1.5	0.5	0	0	0	0	1	1	0	0	0	0	0	0	0	0.5	0		hsv1-miR-H3*	0	0	0
hsv1-miR-H4	0	0	1.5	0	1	0	0.5	0	0	0	0	0.5	2	0	0	1.5	0	3.5	0	0.5	0	0	0	0	6.5	0	1	1.5	0.5	0	0	0.5	0	1	1	0	0	0	0	0	0	0	0.5	0		hsv1-miR-H4	0	0	0
hsv1-miR-H4*	0	0	0	0	0	0	0	0	0	0	0	0	0	0	0	0	0	0	0	0	0	0	0	0	0	0	0	0	0	0	0	0	0	0	0	0	0	0	0	0	0	0	0	0		hsv1-miR-H4*	0	0	0
hsv1-miR-H5-3p	0	0	0	0	0	0	0	0	0	0	0	0	0	0	0	0	0	0	0.5	0	0	0	0	0	0	1	0	0	0	0	0	0	0	0	0	0	0	0	0	0	0	0	0	0		hsv1-miR-H5-3p	0	0	0
hsv1-miR-H5-5p	0	0	1.5	0	1	0	0.5	0	0	0	0	0.5	2	0	0	1	0	3.5	0	0.5	0	0	0	0	6.5	0	1	1.5	0.5	0	0	0	0	1	1	0	0	0	0	0	0	0	0.5	0		hsv1-miR-H5-5p	0	0	0
hsv1-miR-H6-3p	0	0	0	0	0	0	0	0	0	0	0	0	0	0	0	0	0	0	0	0	0	0	0	0	0	0	0	0	0	0	0	0	0	0	0	0	0	0	0	0	0	0	0	0		hsv1-miR-H6-3p	0	0	0
hsv1-miR-H6-5p	0	0	1.5	0	1	0	0.5	0	0	0	0	0.5	2	0	0	1	0	3.5	0	0.5	0	0	0	0	6.5	0	1	1.5	0.5	0	0	0	0	1	1	0	0	0	0	0	0	0	0.5	0		hsv1-miR-H6-5p	0	0	0
hsv1-miR-H7	0	0	1.5	0	1	0	0.5	0	0	0	0	0.5	2	0	0	1	0	3.5	0	0.5	0	0	0	0	6.5	0	1	1.5	0.5	0	0	0	0	1	1	0	0	0	0	0	0	0	0.5	0		hsv1-miR-H7	0	0	0
hsv1-miR-H7*	0	0	0	0	0	0	0	0	0	0	0	0	0	0	0	0	0	0	0.5	0	0	0	0	0	0	1	0	0	0	0	0	0	0	0	0	0	0	0	0	0	0	0	0	0		hsv1-miR-H7*	0	0	0
hsv1-miR-H8	0	0	1.5	0	1	0	0.5	0	0	0	0	0.5	2	0	0	1	0	3.5	0	0.5	0	0	0	0	6.5	0	1	1.5	0.5	0	0	0	0	1	1	0	0	0	0	0	0	0	0.5	0		hsv1-miR-H8	0	0	0
hsv1-miR-H8*	0	0	0	0	0	0	0	0	0	0	0	0	0	0	0	0	0	0	0.5	0	0	0	0	0	0	1	0	0	0	0	0	0	0	0	0	0	0	0	0	0	0	0	0	0		hsv1-miR-H8*	0	0	0
hsv2-miR-H10	0	0	0	0	0	0	0	0	0	0	0	0	0	0	0	0	0	0	0	0	0	0	0	0	0	0	0	0	0	0	0	0	0	0	0	0	0	0	0	0	0	0	0	0		hsv2-miR-H10	0	0	0
hsv2-miR-H11	0	0	0	0	0	0	0	0	0	0	0	0	0	0	0	0	0	0	0	0	0	0	0	0	0	0	0	0	0	0	0	0	0	0	0	0	0	0	0	0	0	0	0	0		hsv2-miR-H11	0	0	0
hsv2-miR-H11*	0	0	0	0	0	0	0	0	0	0	0	0	0	0	0	0	0	0	0.5	0	0	0	0	0	0	1	0	0	0	0	0	0	0	0	0	0	0	0	0	0	0	0	0	0		hsv2-miR-H11*	0	0	0
hsv2-miR-H12	0	0	0	0	0	0	0	0	0	0	0	0	0	0	0	0	0	0	0.5	0	0	0	0	0	0	0	0	0	0	0	0	0	0	0	0	0	0	0	0	0	0	0	0	0		hsv2-miR-H12	0	0	0
hsv2-miR-H13	0	0	0	0	0	0	0	0	0	0	0.5	0	0	0	0	0	0	0	0	0	0	0	0	0	0	0	0	0	0	0	0	0	0	0	0	0	0	0	0	0	0	0	0	0		hsv2-miR-H13	0	0	0
hsv2-miR-H19	0	0	1.5	0	1	0	0.5	0	0	0	0	0.5	2	0	0	1	0	3.5	0	0.5	0	0	0	0	6.5	0	1	1.5	0.5	0	0	0	0	1	1	0	0	0	0	0	0	0	0.5	0		hsv2-miR-H19	0	0	0
hsv2-miR-H2	0	0	0	0	0	0	0	0	0	0	0	0	0	0	0	0	0	0	0.5	0	0	0	0	0	0	1	0	0	0	0	0	0	0	0	0	0	0	0	0	0	0	0	0	0		hsv2-miR-H2	0	0	0
hsv2-miR-H20	0	0	0	0	0	0	0	0	0	0	0	0	0	0	0	0	0	0	0.5	0	0	0	0	0	0	1	0	0	0	0	0	0	0	0	0	0	0	0	0	0	0	0	0	0		hsv2-miR-H20	0	0	0
hsv2-miR-H21	0	0	0	0	0	0	0	0	0	0	0.5	0	0	0	0	0	0	0	0	0	0	0	0	0	0	0	0	0	0	0	0	0	0	0	0	0	0	0	0	0	0	0	0	0		hsv2-miR-H21	0	0	0
hsv2-miR-H22	0	0	0	0	1	0	0	0	0	0	0	0.5	1	0	0	1.5	0	2	0	0.5	0	0	0	0	5	0	0	1.5	0	0	0	0.5	0	0	1	0	0	0	0	0	0	0	0	0		hsv2-miR-H22	0	0	0
hsv2-miR-H23	0	0	1.5	0	1	0	0.5	0	0	0	0	0.5	2	0	0	1	0	3.5	0	0.5	0	0	0	0	6.5	0	1	1.5	0.5	0	0	0	0	1	1	0	0	0	0	0	0	0	0.5	0		hsv2-miR-H23	0	0	0
hsv2-miR-H23*	0	0	0	0	0	0	0	0	0	0	0	0	0	0	0	0	0	0	0	0	0	0	0	0	0	0	0	0	0	0	0	0	0	0	0	0	0	0	0	0	0	0	0	0		hsv2-miR-H23*	0	0	0
hsv2-miR-H24	0	0	0	0	0	0	0	0	0	0	0	0	0	0	0	0	0	0	0.5	0	0	0	0	0	0	1	0	0	0	0	0	0	0	0	0	0	0	0	0	0	0	0	0	0		hsv2-miR-H24	0	0	0
hsv2-miR-H25	0	0	0	0	0	0	0	0	0	0	0.5	0	0	0	0	0	0	0	0	0	0	0	0	0	0	0	0	0	0	0	0	0	0	0	0	0	0	0	0	0	0	0	0	0		hsv2-miR-H25	0	0	0
hsv2-miR-H3	0	0	0	0	0	0	0	0	0	0	0	0	0	0	0	0	0	0	0	0	0	0	0	0	0	0	0	0	0	0	0	0	0	0	0	0	0	0	0	0	0	0	0	0		hsv2-miR-H3	0	0	0
hsv2-miR-H4-3p	0	0	0	0	0	0	0	0	0	0	0	0	0	0	0	0	0	0	0.5	0	0	0	0	0	0	1	0	0	0	0	0	0	0	0	0	0	0	0	0	0	0	0	0	0		hsv2-miR-H4-3p	0	0	0
hsv2-miR-H4-5p	0	0	1.5	0	1	0	0.5	0	0	0	0	0.5	2	0	0	1	0	3.5	0	0.5	0	0	0	0	6.5	0	1	1.5	0.5	0	0	0	0	1	1	0	0	0	0	0	0	0	0.5	0		hsv2-miR-H4-5p	0	0	0
hsv2-miR-H5	0	0	1.5	0	1	0	0.5	0	0	0	0	0.5	2	0	0	1	0	3.5	0	0.5	0	0	0	0	6.5	0	1	1.5	0.5	0	0	0	0	1	1	0	0	0	0	0	0	0	0.5	0		hsv2-miR-H5	0	0	0
hsv2-miR-H6	0	0	0	0	0	0	0	0	0	0	0	0	0	0	0	0	0	0	0	0	0	0	0	0	0	0	0	0	0	0	0	0	0	0	0	0	0	0	0	0	0	0	0	0		hsv2-miR-H6	0	0	0
hsv2-miR-H6*	0	0	0	0	0	0	0	0	0	0	0	0	0	0	0	0	0	0	0	0	0	0	0	0	0	0	0	0	0	0	0	0	0	0	0	0	0	0	0	0	0	0	0	0		hsv2-miR-H6*	0	0	0
hsv2-miR-H7-3p	0	0	0	0	0	0	0	0	0	0	0.5	0	0	0	0	0	0	0	0	0	0	0	0	0	0	0	0	0	0	0	0	0	0	0	0	0	0	0	0	0	0	0	0	0		hsv2-miR-H7-3p	0	0	0
hsv2-miR-H7-5p	0	0	1.5	0	1	0	0	0	0	0	0	0.5	1	0	0	1.5	0	2	0	0.5	0	0	0	0	5.5	0	1	1.5	0.5	0	0	0.5	0	0	1	0	0	0	0	0	0	0	0	0		hsv2-miR-H7-5p	0	0	0
hsv2-miR-H9-3p	0	0	0	0	0	0	0	0	0	0	0.5	0	0	0	0	0	0	0	0	0	0	0	0	0	0	0	0	0	0	0	0	0	0	0	0	0	0	0	0	0	0	0	0	0		hsv2-miR-H9-3p	0	0	0
hsv2-miR-H9-5p	0	0	0	0	0	0	0	0	0	0	0	0	0	0	0	0.5	0	0	0	0	0	0	0	0	0	0	0	0	0	0	0	0.5	0	0	0	0	0	0	0	0	0	0	0	0		hsv2-miR-H9-5p	0	0	0
hvt-miR-H1	0	0	0	0	0	0	0	0	0	0	0	0	0	0	0	0	0	0	0.5	0	0	0	0	0	0	1	0	0	0	0	0	0	0	0	0	0	0	0	0	0	0	0	0	0		hvt-miR-H1	0	0	0
hvt-miR-H10	0	0	1.5	0	1	0	0	0	0	0	0	0.5	1	0	0	1.5	0	2	0	0.5	0	0	0	0	5.5	0	1	1.5	0.5	0	0	0.5	0	0	1	0	0	0	0	0	0	0	0	0		hvt-miR-H10	0	0	0
hvt-miR-H11	0	0	0	0	0	0	0	0	0	0	0	0	0	0	0	0	0	0	0	0	0	0	0	0	0	0	0	0	0	0	0	0	0	0	0	0	0	0	0	0	0	0	0	0		hvt-miR-H11	0	0	0
hvt-miR-H12-3p	0	0	0	0	0	0	0	0	0	0	0.5	0	0	0	0	0	0	0	0.5	0	0	0	0	0	0	0	0	0	0	0	0	0	0	0	0	0	0	0	0	0	0	0	0	0		hvt-miR-H12-3p	0	0	0
hvt-miR-H12-5p	0	0	1.5	0	1	0	0.5	0	0	0	0	0.5	2	0	0	1.5	0	3.5	0	0.5	0	0	0	0	6.5	0	1	1.5	0.5	0	0	0.5	0	1	1	0	0	0	0	0	0	0	0.5	0		hvt-miR-H12-5p	0	0	0
hvt-miR-H13	0	0	1.5	0	1	0	0.5	0	0	0	0	0.5	2	0	0	1.5	0	3.5	0	0.5	0	0	0	0	6.5	0	1	1.5	0.5	0	0	0.5	0	1	1	0	0	0	0	0	0	0	0.5	0		hvt-miR-H13	0	0	0
hvt-miR-H14	0	0	1.5	0	1	0	0.5	0	0	0	0	0.5	2	0	0	1.5	0	3.5	0	0.5	0	0	0	0	6.5	0	1	1.5	0.5	0	0	0.5	0	1	1	0	0	0	0	0	0	0	0.5	0		hvt-miR-H14	0	0	0
hvt-miR-H14*	0	0	0	0	0	0	0	0	0	0	0	0	0	0	0	0	0	0	0.5	0	0	0	0	0	0	1	0	0	0	0	0	0	0	0	0	0	0	0	0	0	0	0	0	0		hvt-miR-H14*	0	0	0
hvt-miR-H15	0	0	0	0	0	0	0	0	0	0	0.5	0	0	0	0	0	0	0	0.5	0	0	0	0	0	0	0	0	0	0	0	0	0	0	0	0	0	0	0	0	0	0	0	0	0		hvt-miR-H15	0	0	0
hvt-miR-H15*	0	0	0	0	1	0	0	0	0	0	0	0.5	1	0	0	1.5	0	2	0	0.5	0	0	0	0	5	0	0	1.5	0	0	0	0.5	0	0	1	0	0	0	0	0	0	0	0	0		hvt-miR-H15*	0	0	0
hvt-miR-H16-3p	0	0	0	0	0	0	0	0	0	0	0.5	0	0	0	0	0	0	0	0	0	0	0	0	0	0	0	0	0	0	0	0	0	0	0	0	0	0	0	0	0	0	0	0	0		hvt-miR-H16-3p	0	0	0
hvt-miR-H16-5p	0	0	0	0	1	0	0	0	0	0	0	0.5	1	0	0	1.5	0	2	0	0.5	0	0	0	0	5	0	0	1.5	0	0	0	0.5	0	0	1	0	0	0	0	0	0	0	0	0		hvt-miR-H16-5p	0	0	0
hvt-miR-H17	0	0	0	0	0	0	0	0	0	0	0.5	0	0	0	0	0	0	0	0.5	0	0	0	0	0	0	0	0	0	0	0	0	0	0	0	0	0	0	0	0	0	0	0	0	0		hvt-miR-H17	0	0	0
hvt-miR-H17*	0	0	0	0	1	0	0	0	0	0	0	0.5	1	0	0	1.5	0	2	0	0.5	0	0	0	0	5	0	0	1.5	0	0	0	0.5	0	0	1	0	0	0	0	0	0	0	0	0		hvt-miR-H17*	0	0	0
hvt-miR-H18-3p	0	0	0	0	0	0	0	0	0	0	0	0	0	0	0	0	0	0	0.5	0	0	0	0	0	0	1	0	0	0	0	0	0	0	0	0	0	0	0	0	0	0	0	0	0		hvt-miR-H18-3p	0	0	0
hvt-miR-H18-5p	0	0	1.5	0	1	0	0.5	0	0	0	0	0.5	2	0	0	1.5	0	2	0	0.5	0	0	0	0	6	0	1	1.5	0.5	0	0	0.5	0	1	1	0	0	0	0	0	0	0	0	0		hvt-miR-H18-5p	0	0	0
hvt-miR-H2	0	0	0	0	0	0	0	0	0	0	0	0	0	0	0	0	0	0	0.5	0	0	0	0	0	0	1	0	0	0	0	0	0	0	0	0	0	0	0	0	0	0	0	0	0		hvt-miR-H2	0	0	0
hvt-miR-H3-3p	0	0	0	0	0	0	0	0	0	0	0	0	0	0	0	0	0	0	0	0	0	0	0	0	0	0	0	0	0	0	0	0	0	0	0	0	0	0	0	0	0	0	0	0		hvt-miR-H3-3p	0	0	0
hvt-miR-H3-5p	0	0	0	0	1	0	0	0	0	0	0	0.5	1	0	0	1.5	0	2	0	0.5	0	0	0	0	5	0	0	1.5	0	0	0	0.5	0	0	1	0	0	0	0	0	0	0	0	0		hvt-miR-H3-5p	0	0	0
hvt-miR-H4	0	0	0	0	0	0	0	0	0	0	0	0	0	0	0	0.5	0	0	0	0	0	0	0	0	0	0	0	0	0	0	0	0.5	0	0	0	0	0	0	0	0	0	0	0	0		hvt-miR-H4	0	0	0
hvt-miR-H4*	0	0	0	0	0	0	0	0	0	0	0	0	0	0	0	0	0	0	0.5	0	0	0	0	0	0	1	0	0	0	0	0	0	0	0	0	0	0	0	0	0	0	0	0	0		hvt-miR-H4*	0	0	0
hvt-miR-H5	0	0	0	0	1	0	0	0	0	0	0	0.5	1	0	0	1.5	0	2	0	0.5	0	0	0	0	5	0	0	1.5	0	0	0	0.5	0	0	1	0	0	0	0	0	0	0	0	0		hvt-miR-H5	0	0	0
hvt-miR-H5*	0	0	0	0	0	0	0	0	0	0	0	0	0	0	0	0	0	0	0.5	0	0	0	0	0	0	1	0	0	0	0	0	0	0	0	0	0	0	0	0	0	0	0	0	0		hvt-miR-H5*	0	0	0
hvt-miR-H7-3p	0	0	0	0	0	0	0	0	0	0	0	0	0	0	0	0	0	0	0.5	0	0	0	0	0	0	1	0	0	0	0	0	0	0	0	0	0	0	0	0	0	0	0	0	0		hvt-miR-H7-3p	0	0	0
hvt-miR-H7-5p	0	0	1.5	0	1	0	0.5	0	0	0	0	0.5	2	0	0	1.5	0	3.5	0	0.5	0	0	0	0	6.5	0	1	1.5	0.5	0	0	0.5	0	1	1	0	0	0	0	0	0	0	0.5	0		hvt-miR-H7-5p	0	0	0
hvt-miR-H8	0	0	1.5	0	1	0	0.5	0	0	0	0	0.5	2	0	0	1.5	0	3.5	0	0.5	0	0	0	0	6.5	0	1	1.5	0.5	0	0	0.5	0	1	1	0	0	0	0	0	0	0	0.5	0		hvt-miR-H8	0	0	0
hvt-miR-H9-3p	0	0	0	0	0	0	0	0	0	0	0	0	0	0	0	0	0	0	0.5	0	0	0	0	0	0	1	0	0	0	0	0	0	0	0	0	0	0	0	0	0	0	0	0	0		hvt-miR-H9-3p	0	0	0
hvt-miR-H9-5p	0	0	1.5	0	1	0	0.5	0	0	0	0	0.5	2	0	0	1.5	0	3.5	0	0.5	0	0	0	0	6.5	0	1	1.5	0.5	0	0	0.5	0	1	1	0	0	0	0	0	0	0	0.5	0		hvt-miR-H9-5p	0	0	0
iltv-miR-I1	0	0	1.5	0	1	0	0.5	0	0	0	0	0.5	2	0	0	1.5	0	3.5	0	0.5	0	0	0	0	6.5	0	1	1.5	0.5	0	0	0.5	0	1	1	0	0	0	0	0	0	0	0.5	0		iltv-miR-I1	0	0	0
iltv-miR-I1*	0	0	0	0	0	0	0	0	0	0	0	0	0	0	0	0	0	0	0.5	0	0	0	0	0	0	1	0	0	0	0	0	0	0	0	0	0	0	0	0	0	0	0	0	0		iltv-miR-I1*	0	0	0
iltv-miR-I2	0	0	1.5	0	1	0	0.5	0	0	0	0	0.5	2	0	0	1.5	0	2	0	0.5	0	0	0	0	6	0	1	1.5	0.5	0	0	0.5	0	1	1	0	0	0	0	0	0	0	0	0		iltv-miR-I2	0	0	0
iltv-miR-I3	0	0	0	0	0	0	0	0	0	0	0	0	0	0	0	0	0	0	0.5	0	0	0	0	0	0	1	0	0	0	0	0	0	0	0	0	0	0	0	0	0	0	0	0	0		iltv-miR-I3	0	0	0
iltv-miR-I4	0	0	1.5	0	1	0	0.5	0	0	0	0	0.5	2	0	0	1.5	0	3.5	0	0.5	0	0	0	0	6.5	0	1	1.5	0.5	0	0	0.5	0	1	1	0	0	0	0	0	0	0	0.5	0		iltv-miR-I4	0	0	0
iltv-miR-I5	0	0	0	0	0	0	0	0	0	0	0.5	0	0	0	0	0	0	0	0.5	0	0	0	0	0	0	1	0	0	0	0	0	0	0	0	0	0	0	0	0	0	0	0	0	0		iltv-miR-I5	0	0	0
iltv-miR-I5*	0	0	1.5	0	1	0	0.5	0	0	0	0	0.5	2	0	0	1.5	0	3.5	0	0.5	0	0	0	0	6.5	0	1	1.5	0.5	0	0	0.5	0	1	1	0	0	0	0	0	0	0	0.5	0		iltv-miR-I5*	0	0	0
iltv-miR-I6	0	0	0	0	0	0	0	0	0	0	0	0	0	0	0	0	0	0	0.5	0	0	0	0	0	0	1	0	0	0	0	0	0	0	0	0	0	0	0	0	0	0	0	0	0		iltv-miR-I6	0	0	0
iltv-miR-I6*	0	0	1.5	0	1	0	0	0	0	0	0	0.5	1	0	0	1.5	0	2	0	0.5	0	0	0	0	5.5	0	1	1.5	0.5	0	0	0.5	0	0	1	0	0	0	0	0	0	0	0	0		iltv-miR-I6*	0	0	0
iltv-miR-I7	0	0	0	0	0	0	0	0	0	0	0	0	0	0	0	0	0	0	0.5	0	0	0	0	0	0	1	0	0	0	0	0	0	0	0	0	0	0	0	0	0	0	0	0	0		iltv-miR-I7	0	0	0
jcv-miR-J1-3p	0	0	0	0	0	0	0	0	0	0	0	0	0	0	0	0	0	0	0	0	0	0	0	0	0	0	0	0	0	0	0	0	0	0	0	0	0	0	0	0	0	0	0	0		jcv-miR-J1-3p	0	0	0
jcv-miR-J1-5p	0	0	1.5	0	1	0	0.5	0	0	0	0	0.5	2	0	0	1	0	3.5	0	0.5	0	0	0	0	6.5	0	1	1.5	0.5	0	0	0	0	1	1	0	0	0	0	0	0	0	0.5	0		jcv-miR-J1-5p	0	0	0
kshv-miR-K12-1	0	0	0	0	1	0	0	0	0	0	0	0.5	1	0	0	1.5	0	2	0	0.5	0	0	0	0	5	0	0	1.5	0	0	0	0.5	0	0	1	0	0	0	0	0	0	0	0	0		kshv-miR-K12-1	0	0	0
kshv-miR-K12-1*	0	0	0	0	0	0	0	0	0	0	0.5	0	0	0	0	0	0	0	0	0	0	0	0	0	0	0	0	0	0	0	0	0	0	0	0	0	0	0	0	0	0	0	0	0		kshv-miR-K12-1*	0	0	0
kshv-miR-K12-10a	0	0	0	0	0	0	0	0	0	0	0	0	0	0	0	0	0	0	0.5	0	0	0	0	0	0	1	0	0	0	0	0	0	0	0	0	0	0	0	0	0	0	0	0	0		kshv-miR-K12-10a	0	0	0
kshv-miR-K12-10a*	0	0	1.5	0	1	0	0	0	0	0	0	0.5	1	0	0	1.5	0	2	0	0.5	0	0	0	0	5.5	0	1	1.5	0.5	0	0	0.5	0	0	1	0	0	0	0	0	0	0	0	0		kshv-miR-K12-10a*	0	0	0
kshv-miR-K12-10b	0	0	0	0	0	0	0	0	0	0	0	0	0	0	0	0	0	0	0.5	0	0	0	0	0	0	1	0	0	0	0	0	0	0	0	0	0	0	0	0	0	0	0	0	0		kshv-miR-K12-10b	0	0	0
kshv-miR-K12-11	0	0	0	0	0	0	0	0	0	0	0	0	0	0	0	0	0	0	0.5	0	0	0	0	0	0	1	0	0	0	0	0	0	0	0	0	0	0	0	0	0	0	0	0	0		kshv-miR-K12-11	0	0	0
kshv-miR-K12-11*	0	0	1.5	0	1	0	0.5	0	0	0	0	0.5	2	0	0	1.5	0	3.5	0	0.5	0	0	0	0	6.5	0	1	1.5	0.5	0	0	0.5	0	1	1	0	0	0	0	0	0	0	0.5	0		kshv-miR-K12-11*	0	0	0
kshv-miR-K12-12	0	0	0	0	0	0	0	0	0	0	0	0	0	0	0	0	0	0	0	0	0	0	0	0	0	0	0	0	0	0	0	0	0	0	0	0	0	0	0	0	0	0	0	0		kshv-miR-K12-12	0	0	0
kshv-miR-K12-12*	0	0	0	0	0	0	0	0	0	0	0	0	0	0	0	0	0	0	0	0	0	0	0	0	0	0	0	0	0	0	0	0	0	0	0	0	0	0	0	0	0	0	0	0		kshv-miR-K12-12*	0	0	0
kshv-miR-K12-2	0	0	1.5	0	1	0	0.5	0	0	0	0	0.5	2	0	0	1	0	3.5	0	0.5	0	0	0	0	6.5	0	1	1.5	0.5	0	0	0	0	1	1	0	0	0	0	0	0	0	0.5	0		kshv-miR-K12-2	0	0	0
kshv-miR-K12-2*	0	0	0	0	0	0	0	0	0	0	0	0	0	0	0	0	0	0	0	0	0	0	0	0	0	0	0	0	0	0	0	0	0	0	0	0	0	0	0	0	0	0	0	0		kshv-miR-K12-2*	0	0	0
kshv-miR-K12-3	0	0	1.5	0	1	0	0.5	0	0	0	0	0.5	2	0	0	1.5	0	2	0	0.5	0	0	0	0	6	0	1	1.5	0.5	0	0	0.5	0	1	1	0	0	0	0	0	0	0	0	0		kshv-miR-K12-3	0	0	0
kshv-miR-K12-3*	0	0	0	0	0	0	0	0	0	0	0	0	0	0	0	0	0	0	0.5	0	0	0	0	0	0	1	0	0	0	0	0	0	0	0	0	0	0	0	0	0	0	0	0	0		kshv-miR-K12-3*	0	0	0
kshv-miR-K12-4-3p	0	0	0	0	0	0	0	0	0	0	0	0	0	0	0	0	0	0	0.5	0	0	0	0	0	0	1	0	0	0	0	0	0	0	0	0	0	0	0	0	0	0	0	0	0		kshv-miR-K12-4-3p	0	0	0
kshv-miR-K12-4-5p	0	0	1.5	0	1	0	0.5	0	0	0	0	0.5	2	0	0	1.5	0	2	0	0.5	0	0	0	0	6	0	1	1.5	0.5	0	0	0.5	0	1	1	0	0	0	0	0	0	0	0	0		kshv-miR-K12-4-5p	0	0	0
kshv-miR-K12-5	0	0	0	0	0	0	0	0	0	0	0	0	0	0	0	0	0	0	0.5	0	0	0	0	0	0	1	0	0	0	0	0	0	0	0	0	0	0	0	0	0	0	0	0	0		kshv-miR-K12-5	0	0	0
kshv-miR-K12-5*	0	0	1.5	0	1	0	0.5	0	0	0	0	0.5	2	0	0	1.5	0	3.5	0	0.5	0	0	0	0	6.5	0	1	1.5	0.5	0	0	0.5	0	1	1	0	0	0	0	0	0	0	0.5	0		kshv-miR-K12-5*	0	0	0
kshv-miR-K12-6-3p	0	0	0	0	0	0	0	0	0	0	0.5	0	0	0	0	0	0	0	0	0	0	0	0	0	0	0	0	0	0	0	0	0	0	0	0	0	0	0	0	0	0	0	0	0		kshv-miR-K12-6-3p	0	0	0
kshv-miR-K12-6-5p	0	0	1.5	0	1	0	0	0	0	0	0	0.5	1	0	0	1.5	0	2	0	0.5	0	0	0	0	5.5	0	1	1.5	0.5	0	0	0.5	0	0	1	0	0	0	0	0	0	0	0	0		kshv-miR-K12-6-5p	0	0	0
kshv-miR-K12-7	0	0	0	0	0	0	0	0	0	0	0	0	0	0	0	0	0	0	0.5	0	0	0	0	0	0	1	0	0	0	0	0	0	0	0	0	0	0	0	0	0	0	0	0	0		kshv-miR-K12-7	0	0	0
kshv-miR-K12-7*	0	0	1.5	0	1	0	0.5	0	0	0	0	0.5	2	0	0	1.5	0	3.5	0	0.5	0	0	0	0	6.5	0	1	1.5	0.5	0	0	0.5	0	1	1	0	0	0	0	0	0	0	0.5	0		kshv-miR-K12-7*	0	0	0
kshv-miR-K12-8	0	0	0	0	0	0	0	0	0	0	0	0	0	0	0	0	0	0	0.5	0	0	0	0	0	0	1	0	0	0	0	0	0	0	0	0	0	0	0	0	0	0	0	0	0		kshv-miR-K12-8	0	0	0
kshv-miR-K12-8*	0	0	1.5	0	1	0	0	0	0	0	0	0.5	1	0	0	1.5	0	2	0	0.5	0	0	0	0	5.5	0	1	1.5	0.5	0	0	0.5	0	0	1	0	0	0	0	0	0	0	0	0		kshv-miR-K12-8*	0	0	0
kshv-miR-K12-9	0	0	0	0	0	0	0	0	0	0	0.5	0	0	0	0	0	0	0	0	0	0	0	0	0	0	0	0	0	0	0	0	0	0	0	0	0	0	0	0	0	0	0	0	0		kshv-miR-K12-9	0	0	0
kshv-miR-K12-9*	0	0	1.5	0	1	0	0.5	0	0	0	0	0.5	2	0	0	1.5	0	2	0	0.5	0	0	0	0	6	0	1	1.5	0.5	0	0	0.5	0	1	1	0	0	0	0	0	0	0	0	0		kshv-miR-K12-9*	0	0	0
mcmv-miR-M23-1-3p	0	0	0	0	0	0	0	0	0	0	0	0	0	0	0	0	0	0	0.5	0	0	0	0	0	0	0	0	0	0	0	0	0	0	0	0	0	0	0	0	0	0	0	0	0		mcmv-miR-M23-1-3p	0	0	0
mcmv-miR-M23-1-5p	0	0	1.5	0	1	0	0	0	0	0	0	0.5	1	0	0	1.5	0	2	0	0.5	0	0	0	0	5.5	0	1	1.5	0.5	0	0	0.5	0	0	1	0	0	0	0	0	0	0	0	0		mcmv-miR-M23-1-5p	0	0	0
mcmv-miR-M23-2	0	0	0	0	0	0	0	0	0	0	0	0	0	0	0	0	0	0	0.5	0	0	0	0	0	0	1	0	0	0	0	0	0	0	0	0	0	0	0	0	0	0	0	0	0		mcmv-miR-M23-2	0	0	0
mcmv-miR-M23-2*	0	0	1.5	0	1	0	0.5	0	0	0	0	0.5	2	0	0	1.5	0	3.5	0	0.5	0	0	0	0	6.5	0	1	1.5	0.5	0	0	0.5	0	1	1	0	0	0	0	0	0	0	0.5	0		mcmv-miR-M23-2*	0	0	0
mcmv-miR-M44-1	0	0	0	0	0	0	0	0	0	0	0.5	0	0	0	0	0	0	0	0	0	0	0	0	0	0	0	0	0	0	0	0	0	0	0	0	0	0	0	0	0	0	0	0	0		mcmv-miR-M44-1	0	0	0
mcmv-miR-M55-1	0	0	0	0	0	0	0	0	0	0	0	0	0	0	0	0.5	0	0	0	0.5	0	0	0	0	1	0	0	0	0	0	0	0.5	0	0	0	0	0	0	0	0	0	0	0	0		mcmv-miR-M55-1	0	0	0
mcmv-miR-M87-1	0	0	0	0	1	0	0	0	0	0	0	0.5	1	0	0	1.5	0	2	0	0.5	0	0	0	0	5	0	0	1.5	0	0	0	0.5	0	0	1	0	0	0	0	0	0	0	0	0		mcmv-miR-M87-1	0	0	0
mcmv-miR-M95-1-3p	0	0	0	0	0	0	0	0	0	0	0.5	0	0	0	0	0	0	0	0	0	0	0	0	0	0	0	0	0	0	0	0	0	0	0	0	0	0	0	0	0	0	0	0	0		mcmv-miR-M95-1-3p	0	0	0
mcmv-miR-M95-1-5p	0	0	0	0	0	0	0	0	0	0	0	0	0	0	0	0.5	0	0	0	0.5	0	0	0	0	1	0	0	0	0	0	0	0.5	0	0	0	0	0	0	0	0	0	0	0	0		mcmv-miR-M95-1-5p	0	0	0
mcmv-miR-m01-1	0	0	0	0	0	0	0	0	0	0	0	0	0	0	0	0.5	0	0	0	0.5	0	0	0	0	1	0	0	0	0	0	0	0.5	0	0	0	0	0	0	0	0	0	0	0	0		mcmv-miR-m01-1	0	0	0
mcmv-miR-m01-2	0	0	1.5	0	1	0	0	0	0	0	0	0.5	1	0	0	1.5	0	2	0	0.5	0	0	0	0	5.5	0	1	1.5	0.5	0	0	0.5	0	0	1	0	0	0	0	0	0	0	0	0		mcmv-miR-m01-2	0	0	0
mcmv-miR-m01-2*	0	0	0	0	0	0	0	0	0	0	0	0	0	0	0	0	0	0	0.5	0	0	0	0	0	0	1	0	0	0	0	0	0	0	0	0	0	0	0	0	0	0	0	0	0		mcmv-miR-m01-2*	0	0	0
mcmv-miR-m01-3	0	0	0	0	1	0	0	0	0	0	0	0.5	1	0	0	1.5	0	2	0	0.5	0	0	0	0	5	0	0	1.5	0	0	0	0.5	0	0	1	0	0	0	0	0	0	0	0	0		mcmv-miR-m01-3	0	0	0
mcmv-miR-m01-3*	0	0	0	0	0	0	0	0	0	0	0.5	0	0	0	0	0	0	0	0	0	0	0	0	0	0	0	0	0	0	0	0	0	0	0	0	0	0	0	0	0	0	0	0	0		mcmv-miR-m01-3*	0	0	0
mcmv-miR-m01-4	0	0	0	0	1	0	0	0	0	0	0	0.5	1	0	0	1.5	0	2	0	0.5	0	0	0	0	5	0	0	1.5	0	0	0	0.5	0	0	1	0	0	0	0	0	0	0	0	0		mcmv-miR-m01-4	0	0	0
mcmv-miR-m01-4*	0	0	0	0	0	0	0	0	0	0	0	0	0	0	0	0	0	0	0.5	0	0	0	0	0	0	1	0	0	0	0	0	0	0	0	0	0	0	0	0	0	0	0	0	0		mcmv-miR-m01-4*	0	0	0
mcmv-miR-m107-1-3p	0	0	0	0	0	0	0	0	0	0	0	0	0	0	0	0	0	0	0.5	0	0	0	0	0	0	0	0	0	0	0	0	0	0	0	0	0	0	0	0	0	0	0	0	0		mcmv-miR-m107-1-3p	0	0	0
mcmv-miR-m107-1-5p	0	0	0	0	1	0	0	0	0	0	0	0.5	1	0	0	1.5	0	2	0	0.5	0	0	0	0	5	0	0	1.5	0	0	0	0.5	0	0	1	0	0	0	0	0	0	0	0	0		mcmv-miR-m107-1-5p	0	0	0
mcmv-miR-m108-1	0	0	0	0	0	0	0	0	0	0	0	0	0	0	0	0	0	0	0	0	0	0	0	0	0	0	0	0	0	0	0	0	0	0	0	0	0	0	0	0	0	0	0	0		mcmv-miR-m108-1	0	0	0
mcmv-miR-m108-1*	0	0	0	0	1	0	0	0	0	0	0	0.5	1	0	0	1.5	0	2	0	0.5	0	0	0	0	5	0	0	1.5	0	0	0	0.5	0	0	1	0	0	0	0	0	0	0	0	0		mcmv-miR-m108-1*	0	0	0
mcmv-miR-m108-2-5p.1	0	0	1.5	0	1	0	0.5	0	0	0	0	0.5	2	0	0	1	0	3.5	0	0.5	0	0	0	0	5.5	0	1	1.5	0.5	0	0	0	0	1	1	0	0	0	0	0	0	0	0.5	0		mcmv-miR-m108-2-5p.1	0	0	0
mcmv-miR-m108-2-5p.2	0	0	0	0	0	0	0	0	0	0	0	0	0	0	0	0.5	0	0	0	0	0	0	0	0	0	0	0	0	0	0	0	0.5	0	0	0	0	0	0	0	0	0	0	0	0		mcmv-miR-m108-2-5p.2	0	0	0
mcmv-miR-m21-1	0	0	0	0	0	0	0	0	0	0	0	0	0	0	0	0	0	0	0.5	0	0	0	0	0	0	1	0	0	0	0	0	0	0	0	0	0	0	0	0	0	0	0	0	0		mcmv-miR-m21-1	0	0	0
mcmv-miR-m22-1	0	0	0	0	0	0	0	0	0	0	0	0	0	0	0	0	0	0	0.5	0	0	0	0	0	0	1	0	0	0	0	0	0	0	0	0	0	0	0	0	0	0	0	0	0		mcmv-miR-m22-1	0	0	0
mcmv-miR-m59-1	0	0	0	0	0	0	0	0	0	0	0	0	0	0	0	0	0	0	0.5	0	0	0	0	0	0	1	0	0	0	0	0	0	0	0	0	0	0	0	0	0	0	0	0	0		mcmv-miR-m59-1	0	0	0
mcmv-miR-m59-2	0	0	0	0	0	0	0	0	0	0	0	0	0	0	0	0.5	0	0	0	0	0	0	0	0	0	0	0	0	0	0	0	0.5	0	0	0	0	0	0	0	0	0	0	0	0		mcmv-miR-m59-2	0	0	0
mcmv-miR-m88-1	0	0	0	0	0	0	0	0	0	0	0	0	0	0	0	0	0	0	0.5	0	0	0	0	0	0	0	0	0	0	0	0	0	0	0	0	0	0	0	0	0	0	0	0	0		mcmv-miR-m88-1	0	0	0
mcmv-miR-m88-1*	0	0	0	0	0	0	0	0	0	0	0	0	0	0	0	0.5	0	0	0	0	0	0	0	0	0	0	0	0	0	0	0	0.5	0	0	0	0	0	0	0	0	0	0	0	0		mcmv-miR-m88-1*	0	0	0
mcv-miR-M1-3p	0	0	0	0	0	0	0	0	0	0	0	0	0	0	0	0	0	0	0.5	0	0	0	0	0	0	1	0	0	0	0	0	0	0	0	0	0	0	0	0	0	0	0	0	0		mcv-miR-M1-3p	0	0	0
mcv-miR-M1-5p	0	0	1.5	0	1	0	0.5	0	0	0	0	0.5	2	0	0	1	0	3.5	0	0.5	0	0	0	0	5.5	0	1	1.5	0.5	0	0	0	0	1	1	0	0	0	0	0	0	0	0.5	0		mcv-miR-M1-5p	0	0	0
mdv1-miR-M1	0	0	1.5	0	1	0	0.5	0	0	0	0	0.5	2	0	0	1	0	3.5	0	0.5	0	0	0	0	6.5	0	1	1.5	0.5	0	0	0	0	1	1	0	0	0	0	0	0	0	0.5	0		mdv1-miR-M1	0	0	0
mdv1-miR-M1*	0	0	0	0	0	0	0	0	0	0	0	0	0	0	0	0	0	0	0.5	0	0	0	0	0	0	1	0	0	0	0	0	0	0	0	0	0	0	0	0	0	0	0	0	0		mdv1-miR-M1*	0	0	0
mdv1-miR-M10-3p	0	0	0	0	0	0	0	0	0	0	0	0	0	0	0	0	0	0	0.5	0	0	0	0	0	0	0	0	0	0	0	0	0	0	0	0	0	0	0	0	0	0	0	0	0		mdv1-miR-M10-3p	0	0	0
mdv1-miR-M10-5p	0	0	0	0	0	0	0	0	0	0	0	0	0	0	0	0.5	0	0	0	0.5	0	0	0	0	1	0	0	0	0	0	0	0.5	0	0	0	0	0	0	0	0	0	0	0	0		mdv1-miR-M10-5p	0	0	0
mdv1-miR-M11-3p	0	0	0	0	0	0	0	0	0	0	0	0	0	0	0	0	0	0	0.5	0	0	0	0	0	0	0	0	0	0	0	0	0	0	0	0	0	0	0	0	0	0	0	0	0		mdv1-miR-M11-3p	0	0	0
mdv1-miR-M11-5p	0	0	0	0	1	0	0	0	0	0	0	0.5	1	0	0	1.5	0	2	0	0.5	0	0	0	0	5	0	0	1.5	0	0	0	0.5	0	0	1	0	0	0	0	0	0	0	0	0		mdv1-miR-M11-5p	0	0	0
mdv1-miR-M12	0	0	0	0	0	0	0	0	0	0	0.5	0	0	0	0	0	0	0	0	0	0	0	0	0	0	0	0	0	0	0	0	0	0	0	0	0	0	0	0	0	0	0	0	0		mdv1-miR-M12	0	0	0
mdv1-miR-M12*	0	0	1.5	0	1	0	0.5	0	0	0	0	0.5	2	0	0	1.5	0	3.5	0	0.5	0	0	0	0	6.5	0	1	1.5	0.5	0	0	0.5	0	1	1	0	0	0	0	0	0	0	0.5	0		mdv1-miR-M12*	0	0	0
mdv1-miR-M13	0	0	0	0	0	0	0	0	0	0	0.5	0	0	0	0	0	0	0	0	0	0	0	0	0	0	0	0	0	0	0	0	0	0	0	0	0	0	0	0	0	0	0	0	0		mdv1-miR-M13	0	0	0
mdv1-miR-M2-3p	0	0	0	0	0	0	0	0	0	0	0	0	0	0	0	0	0	0	0.5	0	0	0	0	0	0	1	0	0	0	0	0	0	0	0	0	0	0	0	0	0	0	0	0	0		mdv1-miR-M2-3p	0	0	0
mdv1-miR-M2-5p	0	0	1.5	0	1	0	0.5	0	0	0	0	0.5	2	0	0	1.5	0	3.5	0	0.5	0	0	0	0	6.5	0	1	1.5	0.5	0	0	0.5	0	1	1	0	0	0	0	0	0	0	0.5	0		mdv1-miR-M2-5p	0	0	0
mdv1-miR-M3	0	0	1.5	0	1	0	0.5	0	0	0	0	0.5	2	0	0	1.5	0	3.5	0	0.5	0	0	0	0	6.5	0	1	1.5	0.5	0	0	0.5	0	1	1	0	0	0	0	0	0	0	0.5	0		mdv1-miR-M3	0	0	0
mdv1-miR-M3*	0	0	0	0	0	0	0	0	0	0	0	0	0	0	0	0	0	0	0	0	0	0	0	0	0	0	0	0	0	0	0	0	0	0	0	0	0	0	0	0	0	0	0	0		mdv1-miR-M3*	0	0	0
mdv1-miR-M31	0	0	0	0	0	0	0	0	0	0	0	0	0	0	0	0	0	0	0.5	0	0	0	0	0	0	1	0	0	0	0	0	0	0	0	0	0	0	0	0	0	0	0	0	0		mdv1-miR-M31	0	0	0
mdv1-miR-M4	0	0	1.5	0	1	0	0.5	0	0	0	0	0.5	2	0	0	1.5	0	2	0	0.5	0	0	0	0	6	0	1	1.5	0.5	0	0	0.5	0	1	1	0	0	0	0	0	0	0	0	0		mdv1-miR-M4	0	0	0
mdv1-miR-M4*	0	0	0	0	0	0	0	0	0	0	0	0	0	0	0	0	0	0	0	0	0	0	0	0	0	0	0	0	0	0	0	0	0	0	0	0	0	0	0	0	0	0	0	0		mdv1-miR-M4*	0	0	0
mdv1-miR-M5	0	0	0	0	0	0	0	0	0	0	0	0	0	0	0	0	0	0	0.5	0	0	0	0	0	0	1	0	0	0	0	0	0	0	0	0	0	0	0	0	0	0	0	0	0		mdv1-miR-M5	0	0	0
mdv1-miR-M5*	0	0	1.5	0	1	0	0	0	0	0	0	0.5	1	0	0	1.5	0	2	0	0.5	0	0	0	0	5.5	0	1	1.5	0.5	0	0	0.5	0	0	1	0	0	0	0	0	0	0	0	0		mdv1-miR-M5*	0	0	0
mdv1-miR-M6-3p	0	0	0	0	0	0	0	0	0	0	0	0	0	0	0	0	0	0	0.5	0	0	0	0	0	0	1	0	0	0	0	0	0	0	0	0	0	0	0	0	0	0	0	0	0		mdv1-miR-M6-3p	0	0	0
mdv1-miR-M6-5p	0	0	1.5	0	1	0	0.5	0	0	0	0	0.5	2	0	0	1	0	3.5	0	0.5	0	0	0	0	6.5	0	1	1.5	0.5	0	0	0	0	1	1	0	0	0	0	0	0	0	0.5	0		mdv1-miR-M6-5p	0	0	0
mdv1-miR-M7	0	0	0	0	0	0	0	0	0	0	0	0	0	0	0	0	0	0	0.5	0	0	0	0	0	0	1	0	0	0	0	0	0	0	0	0	0	0	0	0	0	0	0	0	0		mdv1-miR-M7	0	0	0
mdv1-miR-M7*	0	0	1.5	0	1	0	0.5	0	0	0	0	0.5	2	0	0	1.5	0	3.5	0	0.5	0	0	0	0	6.5	0	1	1.5	0.5	0	0	0.5	0	1	1	0	0	0	0	0	0	0	0.5	0		mdv1-miR-M7*	0	0	0
mdv1-miR-M8-3p	0	0	0	0	0	0	0	0	0	0	0	0	0	0	0	0	0	0	0	0	0	0	0	0	0	0	0	0	0	0	0	0	0	0	0	0	0	0	0	0	0	0	0	0		mdv1-miR-M8-3p	0	0	0
mdv1-miR-M8-5p	0	0	1.5	0	1	0	0.5	0	0	0	0	0.5	2	0	0	1	0	3.5	0	0.5	0	0	0	0	5.5	0	1	1.5	0.5	0	0	0	0	1	1	0	0	0	0	0	0	0	0.5	0		mdv1-miR-M8-5p	0	0	0
mdv1-miR-M9-3p	0	0	0	0	0	0	0	0	0	0	0	0	0	0	0	0	0	0	0.5	0	0	0	0	0	0	1	0	0	0	0	0	0	0	0	0	0	0	0	0	0	0	0	0	0		mdv1-miR-M9-3p	0	0	0
mdv1-miR-M9-5p	0	0	1.5	0	1	0	0	0	0	0	0	0.5	1	0	0	1.5	0	2	0	0.5	0	0	0	0	5.5	0	1	1.5	0.5	0	0	0.5	0	0	1	0	0	0	0	0	0	0	0	0		mdv1-miR-M9-5p	0	0	0
mdv2-miR-M14-3p	0	0	0	0	0	0	0	0	0	0	0.5	0	0	0	0	0	0	0	0	0	0	0	0	0	0	0	0	0	0	0	0	0	0	0	0	0	0	0	0	0	0	0	0	0		mdv2-miR-M14-3p	0	0	0
mdv2-miR-M14-5p	0	0	1.5	0	1	0	0	0	0	0	0	0.5	1	0	0	1.5	0	2	0	0.5	0	0	0	0	5.5	0	1	1.5	0.5	0	0	0.5	0	0	1	0	0	0	0	0	0	0	0	0		mdv2-miR-M14-5p	0	0	0
mdv2-miR-M15	0	0	0	0	0	0	0	0	0	0	0	0	0	0	0	0	0	0	0.5	0	0	0	0	0	0	1	0	0	0	0	0	0	0	0	0	0	0	0	0	0	0	0	0	0		mdv2-miR-M15	0	0	0
mdv2-miR-M15*	0	0	0	0	1	0	0	0	0	0	0	0.5	1	0	0	1.5	0	2	0	0.5	0	0	0	0	5	0	0	1.5	0	0	0	0.5	0	0	1	0	0	0	0	0	0	0	0	0		mdv2-miR-M15*	0	0	0
mdv2-miR-M16	0	0	1.5	0	1	0	0.5	0	0	0	0	0.5	2	0	0	1.5	0	3.5	0	0.5	0	0	0	0	6.5	0	1	1.5	0.5	0	0	0.5	0	1	1	0	0	0	0	0	0	0	0.5	0		mdv2-miR-M16	0	0	0
mdv2-miR-M16*	0	0	0	0	0	0	0	0	0	0	0	0	0	0	0	0	0	0	0.5	0	0	0	0	0	0	1	0	0	0	0	0	0	0	0	0	0	0	0	0	0	0	0	0	0		mdv2-miR-M16*	0	0	0
mdv2-miR-M17	0	0	0	0	0	0	0	0	0	0	0.5	0	0	0	0	0	0	0	0	0	0	0	0	0	0	0	0	0	0	0	0	0	0	0	0	0	0	0	0	0	0	0	0	0		mdv2-miR-M17	0	0	0
mdv2-miR-M17*	0	0	1.5	0	1	0	0.5	0	0	0	0	0.5	2	0	0	1.5	0	2	0	0.5	0	0	0	0	6	0	1	1.5	0.5	0	0	0.5	0	1	1	0	0	0	0	0	0	0	0	0		mdv2-miR-M17*	0	0	0
mdv2-miR-M18-3p	0	0	0	0	0	0	0	0	0	0	0	0	0	0	0	0	0	0	0.5	0	0	0	0	0	0	1	0	0	0	0	0	0	0	0	0	0	0	0	0	0	0	0	0	0		mdv2-miR-M18-3p	0	0	0
mdv2-miR-M18-5p	0	0	0	0	1	0	0	0	0	0	0	0.5	1	0	0	1.5	0	2	0	0.5	0	0	0	0	5	0	0	1.5	0	0	0	0.5	0	0	1	0	0	0	0	0	0	0	0	0		mdv2-miR-M18-5p	0	0	0
mdv2-miR-M19-3p	0	0	0	0	0	0	0	0	0	0	0	0	0	0	0	0	0	0	0.5	0	0	0	0	0	0	1	0	0	0	0	0	0	0	0	0	0	0	0	0	0	0	0	0	0		mdv2-miR-M19-3p	0	0	0
mdv2-miR-M19-5p	0	0	1.5	0	1	0	0	0	0	0	0	0.5	1	0	0	1.5	0	2	0	0.5	0	0	0	0	5.5	0	1	1.5	0.5	0	0	0.5	0	0	1	0	0	0	0	0	0	0	0	0		mdv2-miR-M19-5p	0	0	0
mdv2-miR-M20	0	0	0	0	0	0	0	0	0	0	0	0	0	0	0	0	0	0	0.5	0	0	0	0	0	0	1	0	0	0	0	0	0	0	0	0	0	0	0	0	0	0	0	0	0		mdv2-miR-M20	0	0	0
mdv2-miR-M20*	0	0	0	0	1	0	0	0	0	0	0	0.5	1	0	0	1.5	0	2	0	0.5	0	0	0	0	5	0	0	1.5	0	0	0	0.5	0	0	1	0	0	0	0	0	0	0	0	0		mdv2-miR-M20*	0	0	0
mdv2-miR-M21	0	0	0	0	0	0	0	0	0	0	0	0	0	0	0	0	0	0	0.5	0	0	0	0	0	0	1	0	0	0	0	0	0	0	0	0	0	0	0	0	0	0	0	0	0		mdv2-miR-M21	0	0	0
mdv2-miR-M21*	0	0	0	0	1	0	0	0	0	0	0	0.5	1	0	0	1.5	0	2	0	0.5	0	0	0	0	5	0	0	1.5	0	0	0	0.5	0	0	1	0	0	0	0	0	0	0	0	0		mdv2-miR-M21*	0	0	0
mdv2-miR-M22	0	0	1.5	0	1	0	0.5	0	0	0	0	0.5	2	0	0	1.5	0	3.5	0	0.5	0	0	0	0	6.5	0	1	1.5	0.5	0	0	0.5	0	1	1	0	0	0	0	0	0	0	0.5	0		mdv2-miR-M22	0	0	0
mdv2-miR-M22*	0	0	0	0	0	0	0	0	0	0	0	0	0	0	0	0	0	0	0.5	0	0	0	0	0	0	1	0	0	0	0	0	0	0	0	0	0	0	0	0	0	0	0	0	0		mdv2-miR-M22*	0	0	0
mdv2-miR-M23	0	0	1.5	0	1	0	0	0	0	0	0	0.5	1	0	0	1.5	0	2	0	0.5	0	0	0	0	5.5	0	1	1.5	0.5	0	0	0.5	0	0	1	0	0	0	0	0	0	0	0	0		mdv2-miR-M23	0	0	0
mdv2-miR-M23*	0	0	0	0	0	0	0	0	0	0	0.5	0	0	0	0	0	0	0	0	0	0	0	0	0	0	0	0	0	0	0	0	0	0	0	0	0	0	0	0	0	0	0	0	0		mdv2-miR-M23*	0	0	0
mdv2-miR-M24	0	0	0	0	0	0	0	0	0	0	0.5	0	0	0	0	0	0	0	0	0	0	0	0	0	0	0	0	0	0	0	0	0	0	0	0	0	0	0	0	0	0	0	0	0		mdv2-miR-M24	0	0	0
mdv2-miR-M24*	0	0	1.5	0	1	0	0	0	0	0	0	0.5	1	0	0	1.5	0	2	0	0.5	0	0	0	0	5.5	0	1	1.5	0.5	0	0	0.5	0	0	1	0	0	0	0	0	0	0	0	0		mdv2-miR-M24*	0	0	0
mdv2-miR-M25-3p	0	0	0	0	0	0	0	0	0	0	0	0	0	0	0	0	0	0	0.5	0	0	0	0	0	0	1	0	0	0	0	0	0	0	0	0	0	0	0	0	0	0	0	0	0		mdv2-miR-M25-3p	0	0	0
mdv2-miR-M25-5p	0	0	1.5	0	1	0	0.5	0	0	0	0	0.5	2	0	0	1.5	0	2	0	0.5	0	0	0	0	6	0	1	1.5	0.5	0	0	0.5	0	1	1	0	0	0	0	0	0	0	0	0		mdv2-miR-M25-5p	0	0	0
mdv2-miR-M26	0	0	0	0	0	0	0	0	0	0	0	0	0	0	0	0.5	0	0	0	0.5	0	0	0	0	1	0	0	0	0	0	0	0.5	0	0	0	0	0	0	0	0	0	0	0	0		mdv2-miR-M26	0	0	0
mdv2-miR-M26*	0	0	0	0	0	0	0	0	0	0	0.5	0	0	0	0	0	0	0	0	0	0	0	0	0	0	0	0	0	0	0	0	0	0	0	0	0	0	0	0	0	0	0	0	0		mdv2-miR-M26*	0	0	0
mdv2-miR-M27-3p	0	0	0	0	0	0	0	0	0	0	0	0	0	0	0	0	0	0	0.5	0	0	0	0	0	0	1	0	0	0	0	0	0	0	0	0	0	0	0	0	0	0	0	0	0		mdv2-miR-M27-3p	0	0	0
mdv2-miR-M27-5p	0	0	1.5	0	1	0	0	0	0	0	0	0.5	1	0	0	1.5	0	2	0	0.5	0	0	0	0	5.5	0	1	1.5	0.5	0	0	0.5	0	0	1	0	0	0	0	0	0	0	0	0		mdv2-miR-M27-5p	0	0	0
mdv2-miR-M28	0	0	1.5	0	1	0	0.5	0	0	0	0	0.5	2	0	0	1.5	0	2	0	0.5	0	0	0	0	6	0	1	1.5	0.5	0	0	0.5	0	1	1	0	0	0	0	0	0	0	0	0		mdv2-miR-M28	0	0	0
mdv2-miR-M28*	0	0	0	0	0	0	0	0	0	0	0	0	0	0	0	0	0	0	0.5	0	0	0	0	0	0	1	0	0	0	0	0	0	0	0	0	0	0	0	0	0	0	0	0	0		mdv2-miR-M28*	0	0	0
mdv2-miR-M29-3p	0	0	0	0	0	0	0	0	0	0	0.5	0	0	0	0	0	0	0	0	0	0	0	0	0	0	0	0	0	0	0	0	0	0	0	0	0	0	0	0	0	0	0	0	0		mdv2-miR-M29-3p	0	0	0
mdv2-miR-M29-5p	0	0	0	0	1	0	0	0	0	0	0	0.5	1	0	0	1.5	0	2	0	0.5	0	0	0	0	5	0	0	1.5	0	0	0	0.5	0	0	1	0	0	0	0	0	0	0	0	0		mdv2-miR-M29-5p	0	0	0
mdv2-miR-M30	0	0	0	0	0	0	0	0	0	0	0	0	0	0	0	0.5	0	0	0	0.5	0	0	0	0	1	0	0	0	0	0	0	0.5	0	0	0	0	0	0	0	0	0	0	0	0		mdv2-miR-M30	0	0	0
mdv2-miR-M30*	0	0	0	0	0	0	0	0	0	0	0.5	0	0	0	0	0	0	0	0	0	0	0	0	0	0	0	0	0	0	0	0	0	0	0	0	0	0	0	0	0	0	0	0	0		mdv2-miR-M30*	0	0	0
mdv2-miR-M32	0	0	0	0	0	0	0	0	0	0	0.5	0	0	0	0	0	0	0	0	0	0	0	0	0	0	0	0	0	0	0	0	0	0	0	0	0	0	0	0	0	0	0	0	0		mdv2-miR-M32	0	0	0
mdv2-miR-M32*	0	0	1.5	0	1	0	0.5	0	0	0	0	0.5	2	0	0	1.5	0	2	0	0.5	0	0	0	0	6	0	1	1.5	0.5	0	0	0.5	0	1	1	0	0	0	0	0	0	0	0	0		mdv2-miR-M32*	0	0	0
mghv-miR-M1-1	0	0	0	0	0	0	0	0	0	0	0.5	0	0	0	0	0	0	0	0	0	0	0	0	0	0	0	0	0	0	0	0	0	0	0	0	0	0	0	0	0	0	0	0	0		mghv-miR-M1-1	0	0	0
mghv-miR-M1-10	0	0	0	0	0	0	0	0	0	0	0.5	0	0	0	0	0	0	0	0	0	0	0	0	0	0	0	0	0	0	0	0	0	0	0	0	0	0	0	0	0	0	0	0	0		mghv-miR-M1-10	0	0	0
mghv-miR-M1-10*	0	0	0	0	0	0	0	0	0	0	0	0	0	0	0	0.5	0	0	0	0	0	0	0	0	0	0	0	0	0	0	0	0.5	0	0	0	0	0	0	0	0	0	0	0	0		mghv-miR-M1-10*	0	0	0
mghv-miR-M1-11-3p	0	0	0	0	0	0	0	0	0	0	0.5	0	0	0	0	0	0	0	0	0	0	0	0	0	0	0	0	0	0	0	0	0	0	0	0	0	0	0	0	0	0	0	0	0		mghv-miR-M1-11-3p	0	0	0
mghv-miR-M1-11-5p	0	0	0	0	0	0	0	0	0	0	0	0	0	0	0	0.5	0	0	0	0	0	0	0	0	0	0	0	0	0	0	0	0.5	0	0	0	0	0	0	0	0	0	0	0	0		mghv-miR-M1-11-5p	0	0	0
mghv-miR-M1-12	0	0	0	0	0	0	0	0	0	0	0	0	0	0	0	0	0	0	0.5	0	0	0	0	0	0	1	0	0	0	0	0	0	0	0	0	0	0	0	0	0	0	0	0	0		mghv-miR-M1-12	0	0	0
mghv-miR-M1-12*	0	0	0	0	1	0	0	0	0	0	0	0.5	1	0	0	1.5	0	2	0	0.5	0	0	0	0	5	0	0	1.5	0	0	0	0.5	0	0	1	0	0	0	0	0	0	0	0	0		mghv-miR-M1-12*	0	0	0
mghv-miR-M1-13	0	0	0	0	0	0	0	0	0	0	0.5	0	0	0	0	0	0	0	0	0	0	0	0	0	0	0	0	0	0	0	0	0	0	0	0	0	0	0	0	0	0	0	0	0		mghv-miR-M1-13	0	0	0
mghv-miR-M1-13*	0	0	0	0	0	0	0	0	0	0	0	0	0	0	0	0.5	0	0	0	0	0	0	0	0	0	0	0	0	0	0	0	0.5	0	0	0	0	0	0	0	0	0	0	0	0		mghv-miR-M1-13*	0	0	0
mghv-miR-M1-14	0	0	0	0	0	0	0	0	0	0	0.5	0	0	0	0	0	0	0	0	0	0	0	0	0	0	0	0	0	0	0	0	0	0	0	0	0	0	0	0	0	0	0	0	0		mghv-miR-M1-14	0	0	0
mghv-miR-M1-14*	0	0	0	0	0	0	0	0	0	0	0	0	0	0	0	0.5	0	0	0	0.5	0	0	0	0	1	0	0	0	0	0	0	0.5	0	0	0	0	0	0	0	0	0	0	0	0		mghv-miR-M1-14*	0	0	0
mghv-miR-M1-15	0	0	0	0	1	0	0	0	0	0	0	0.5	1	0	0	1.5	0	2	0	0.5	0	0	0	0	5	0	0	1.5	0	0	0	0.5	0	0	1	0	0	0	0	0	0	0	0	0		mghv-miR-M1-15	0	0	0
mghv-miR-M1-2-3p	0	0	0	0	0	0	0	0	0	0	0	0	0	0	0	0	0	0	0.5	0	0	0	0	0	0	1	0	0	0	0	0	0	0	0	0	0	0	0	0	0	0	0	0	0		mghv-miR-M1-2-3p	0	0	0
mghv-miR-M1-3	0	0	0	0	0	0	0	0	0	0	0.5	0	0	0	0	0	0	0	0	0	0	0	0	0	0	0	0	0	0	0	0	0	0	0	0	0	0	0	0	0	0	0	0	0		mghv-miR-M1-3	0	0	0
mghv-miR-M1-4	0	0	1.5	0	1	0	0.5	0	0	0	0	0.5	2	0	0	1	0	3.5	0	0.5	0	0	0	0	6.5	0	1	1.5	0.5	0	0	0	0	1	1	0	0	0	0	0	0	0	0.5	0		mghv-miR-M1-4	0	0	0
mghv-miR-M1-5	0	0	0	0	0	0	0	0	0	0	0	0	0	0	0	0.5	0	0	0	0	0	0	0	0	0	0	0	0	0	0	0	0.5	0	0	0	0	0	0	0	0	0	0	0	0		mghv-miR-M1-5	0	0	0
mghv-miR-M1-6	0	0	0	0	0	0	0	0	0	0	0.5	0	0	0	0	0	0	0	0	0	0	0	0	0	0	0	0	0	0	0	0	0	0	0	0	0	0	0	0	0	0	0	0	0		mghv-miR-M1-6	0	0	0
mghv-miR-M1-6*	0	0	0	0	0	0	0	0	0	0	0	0	0	0	0	0.5	0	0	0	0	0	0	0	0	0	0	0	0	0	0	0	0.5	0	0	0	0	0	0	0	0	0	0	0	0		mghv-miR-M1-6*	0	0	0
mghv-miR-M1-7-3p	0	0	0	0	0	0	0	0	0	0	0.5	0	0	0	0	0	0	0	0	0	0	0	0	0	0	0	0	0	0	0	0	0	0	0	0	0	0	0	0	0	0	0	0	0		mghv-miR-M1-7-3p	0	0	0
mghv-miR-M1-7-5p	0	0	0	0	0	0	0	0	0	0	0	0	0	0	0	0.5	0	0	0	0	0	0	0	0	0	0	0	0	0	0	0	0.5	0	0	0	0	0	0	0	0	0	0	0	0		mghv-miR-M1-7-5p	0	0	0
mghv-miR-M1-8	0	0	1.5	0	1	0	0.5	0	0	0	0	0.5	2	0	0	1.5	0	2	0	0.5	0	0	0	0	6	0	1	1.5	0.5	0	0	0.5	0	1	1	0	0	0	0	0	0	0	0	0		mghv-miR-M1-8	0	0	0
mghv-miR-M1-9	0	0	0	0	0	0	0	0	0	0	0.5	0	0	0	0	0	0	0	0	0	0	0	0	0	0	0	0	0	0	0	0	0	0	0	0	0	0	0	0	0	0	0	0	0		mghv-miR-M1-9	0	0	0
mghv-mir-M1-1*	0	0	0	0	0	0	0	0	0	0	0	0	0	0	0	0.5	0	0	0	0.5	0	0	0	0	1	0	0	0	0	0	0	0.5	0	0	0	0	0	0	0	0	0	0	0	0		mghv-mir-M1-1*	0	0	0
mghv-mir-M1-2-5p	0	0	0	0	0	0	0	0	0	0	0	0	0	0	0	0.5	0	0	0	0	0	0	0	0	0	0	0	0	0	0	0	0.5	0	0	0	0	0	0	0	0	0	0	0	0		mghv-mir-M1-2-5p	0	0	0
mghv-mir-M1-3*	0	0	1.5	0	1	0	0	0	0	0	0	0.5	1	0	0	1.5	0	2	0	0.5	0	0	0	0	5.5	0	1	1.5	0.5	0	0	0.5	0	0	1	0	0	0	0	0	0	0	0	0		mghv-mir-M1-3*	0	0	0
mghv-mir-M1-4*	0	0	0	0	0	0	0	0	0	0	0	0	0	0	0	0	0	0	0.5	0	0	0	0	0	0	1	0	0	0	0	0	0	0	0	0	0	0	0	0	0	0	0	0	0		mghv-mir-M1-4*	0	0	0
mghv-mir-M1-5*	0	0	0	0	0	0	0	0	0	0	0.5	0	0	0	0	0	0	0	0	0	0	0	0	0	0	0	0	0	0	0	0	0	0	0	0	0	0	0	0	0	0	0	0	0		mghv-mir-M1-5*	0	0	0
mghv-mir-M1-8*	0	0	0	0	0	0	0	0	0	0	0	0	0	0	0	0	0	0	0.5	0	0	0	0	0	0	1	0	0	0	0	0	0	0	0	0	0	0	0	0	0	0	0	0	0		mghv-mir-M1-8*	0	0	0
rlcv-miR-rL1-1	0	0	1.5	0	1	0	0.5	0	0	0	0	0.5	2	0	0	1	0	3.5	0	0.5	0	0	0	0	6.5	0	1	1.5	0.5	0	0	0	0	1	1	0	0	0	0	0	0	0	0.5	0		rlcv-miR-rL1-1	0	0	0
rlcv-miR-rL1-10	0	0	0	0	0	0	0	0	0	0	0	0	0	0	0	0	0	0	0.5	0	0	0	0	0	0	1	0	0	0	0	0	0	0	0	0	0	0	0	0	0	0	0	0	0		rlcv-miR-rL1-10	0	0	0
rlcv-miR-rL1-11	0	0	0	0	0	0	0	0	0	0	0	0	0	0	0	0	0	0	0.5	0	0	0	0	0	0	1	0	0	0	0	0	0	0	0	0	0	0	0	0	0	0	0	0	0		rlcv-miR-rL1-11	0	0	0
rlcv-miR-rL1-12-3p	0	0	0	0	0	0	0	0	0	0	0	0	0	0	0	0	0	0	0	0	0	0	0	0	0	0	0	0	0	0	0	0	0	0	0	0	0	0	0	0	0	0	0	0		rlcv-miR-rL1-12-3p	0	0	0
rlcv-miR-rL1-12-5p	0	0	1.5	0	1	0	0.5	0	0	0	0	0.5	2	0	0	1	0	3.5	0	0.5	0	0	0	0	6.5	0	1	1.5	0.5	0	0	0	0	1	1	0	0	0	0	0	0	0	0.5	0		rlcv-miR-rL1-12-5p	0	0	0
rlcv-miR-rL1-13	0	0	0	0	0	0	0	0	0	0	0	0	0	0	0	0	0	0	0.5	0	0	0	0	0	0	1	0	0	0	0	0	0	0	0	0	0	0	0	0	0	0	0	0	0		rlcv-miR-rL1-13	0	0	0
rlcv-miR-rL1-14-5p	0	0	0	0	0	0	0	0	0	0	0	0.5	0	0	0	0	0	0	2	0	0	0	0	0	0	0	0	0	0	0.5	0	0	0	0	0	0	0	0	0	0	0	0	0	0		rlcv-miR-rL1-14-5p	0	0	0
rlcv-miR-rL1-15	0	0	0	0	0	0	0	0	0	0	0	0	0	0	0	0	0	0	0	0	0	0	0	0	0	0	0	0	0	0	0	0	0	0	0	0	0	0	0	0	0	0	0	0		rlcv-miR-rL1-15	0	0	0
rlcv-miR-rL1-16-3p	0	0	0	0	0	0	0	0	0	0	0	0	0	0	0	0	0	0	0.5	0	0	0	0	0	0	1	0	0	0	0	0	0	0	0	0	0	0	0	0	0	0	0	0	0		rlcv-miR-rL1-16-3p	0	0	0
rlcv-miR-rL1-16-5p	0	0	1.5	0	1	0	0.5	0	0	0	0	0.5	2	0	0	1	0	3.5	0	0.5	0	0	0	0	6.5	0	1	1.5	0.5	0	0	0	0	1	1	0	0	0	0	0	0	0	0.5	0		rlcv-miR-rL1-16-5p	0	0	0
rlcv-miR-rL1-17	0	0	0	0	0	0	0	0	0	0	0	0	0	0	0	0	0	0	0	0	0	0	0	0	0	0	0	0	0	0	0	0	0	0	0	0	0	0	0	0	0	0	0	0		rlcv-miR-rL1-17	0	0	0
rlcv-miR-rL1-18	0	0	0	0	0	0	0	0	0	0	0	0	0	0	0	0	0	0	0.5	0	0	0	0	0	0	1	0	0	0	0	0	0	0	0	0	0	0	0	0	0	0	0	0	0		rlcv-miR-rL1-18	0	0	0
rlcv-miR-rL1-19	0	0	1.5	0	1	0	0.5	0	0	0	0	0.5	2	0	0	1	0	3.5	0	0.5	0	0	0	0	6.5	0	1	1.5	0.5	0	0	0	0	1	1	0	0	0	0	0	0	0	0.5	0		rlcv-miR-rL1-19	0	0	0
rlcv-miR-rL1-2	0	0	0	0	0	0	0	0	0	0	0	0	0	0	0	0	0	0	0.5	0	0	0	0	0	0	1	0	0	0	0	0	0	0	0	0	0	0	0	0	0	0	0	0	0		rlcv-miR-rL1-2	0	0	0
rlcv-miR-rL1-20-3p	0	0	0	0	0	0	0	0	0	0	0	0	0	0	0	0	0	0	0	0	0	0	0	0	0	0	0	0	0	0	0	0	0	0	0	0	0	0	0	0	0	0	0	0		rlcv-miR-rL1-20-3p	0	0	0
rlcv-miR-rL1-20-5p	0	0	0	0	0	0	0	0	0	0	0	0	0	0	0	0	0	0	0	0	0	0	0	0	0	0	0	0	0	0	0	0	0	0	0	0	0	0	0	0	0	0	0	0		rlcv-miR-rL1-20-5p	0	0	0
rlcv-miR-rL1-21	0	0	0	0	0	0	0	0	0	0	0	0	0	0	0	0	0	0	0	0	0	0	0	0	0	0	0	0	0	0	0	0	0	0	0	0	0	0	0	0	0	0	0	0		rlcv-miR-rL1-21	0	0	0
rlcv-miR-rL1-22	0	0	0	0	0	0	0	0	0	0	0	0	0	0	0	0	0	0	0	0	0	0	0	0	0	0	0	0	0	0	0	0	0	0	0	0	0	0	0	0	0	0	0	0		rlcv-miR-rL1-22	0	0	0
rlcv-miR-rL1-23-3p	0	0	0	0	0	0	0	0	0	0	0	0	0	0	0	0	0	0	0	0	0	0	0	0	0	0	0	0	0	0	0	0	0	0	0	0	0	0	0	0	0	0	0	0		rlcv-miR-rL1-23-3p	0	0	0
rlcv-miR-rL1-23-5p	0	0	0	0	0	0	0	0	0	0	0	0	0	0	0	0	0	0	0	0	0	0	0	0	0	0	0	0	0	0	0	0	0	0	0	0	0	0	0	0	0	0	0	0		rlcv-miR-rL1-23-5p	0	0	0
rlcv-miR-rL1-24-3p	0	0	0	0	0	0	0	0	0	0	0	0	0	0	0	0	0	0	0	0	0	0	0	0	0	0	0	0	0	0	0	0	0	0	0	0	0	0	0	0	0	0	0	0		rlcv-miR-rL1-24-3p	0	0	0
rlcv-miR-rL1-24-5p	0	0	0	0	0	0	0	0	0	0	0	0	0	0	0	0	0	0	0	0	0	0	0	0	0	0	0	0	0	0	0	0	0	1	0	0	0	0	0	0	0	0	0	0		rlcv-miR-rL1-24-5p	0	0	0
rlcv-miR-rL1-25	0	0	0	0	0	0	0	0	0	0	0	0	0	0	0	0	0	0	0	0	0	0	0	0	0	0	0	0	0	0	0	0	0	0	0	0	0	0	0	0	0	0	0	0		rlcv-miR-rL1-25	0	0	0
rlcv-miR-rL1-26	0	0	0	0	0	0	0	0	0	0	0	0	0	0	0	0	0	0	0.5	0	0	0	0	0	0	1	0	0	0	0	0	0	0	0	0	0	0	0	0	0	0	0	0	0		rlcv-miR-rL1-26	0	0	0
rlcv-miR-rL1-27	0	0	0	0	0	0	0	0	0	0	0	0	0	0	0	0	0	0	0.5	0	0	0	0	0	0	1	0	0	0	0	0	0	0	0	0	0	0	0	0	0	0	0	0	0		rlcv-miR-rL1-27	0	0	0
rlcv-miR-rL1-28	0	0	0	0	0	0	0	0	0	0	0	0	0	0	0	0	0	0	0	0	0	0	0	0	0	0	0	0	0	0	0	0	0	0	0	0	0	0	0	0	0	0	0	0		rlcv-miR-rL1-28	0	0	0
rlcv-miR-rL1-29	0	0	0	0	0	0	0	0	0	0	0	0	0	0	0	0	0	0	0	0	0	0	0	0	0	0	0	0	0	0	0	0	0	0	0	0	0	0	0	0	0	0	0	0		rlcv-miR-rL1-29	0	0	0
rlcv-miR-rL1-3	0	0	0	0	0	0	0	0	0	0	0	0	0	0	0	0	0	0	0.5	0	0	0	0	0	0	1	0	0	0	0	0	0	0	0	0	0	0	0	0	0	0	0	0	0		rlcv-miR-rL1-3	0	0	0
rlcv-miR-rL1-30	0	0	0	0	0	0	0	0	0	0	0	0	0	0	0	0	0	0	0	0	0	0	0	0	0	0	0	0	0	0	0	0	0	0	0	0	0	0	0	0	0	0	0	0		rlcv-miR-rL1-30	0	0	0
rlcv-miR-rL1-31-3p	0	0	0	0	0	0	0	0	0	0	0	0	0	0	0	0	0	0	0	0	0	0	0	0	0	0	0	0	0	0	0	0	0	0	0	0	0	0	0	0	0	0	0	0		rlcv-miR-rL1-31-3p	0	0	0
rlcv-miR-rL1-31-5p	0	0	0	0	0	0	0	0	0	0	0	0	0	0	0	0	0	0	0	0	0	0	0	0	0	0	0	0	0	0	0	0	0	1	0	0	0	0	0	0	0	0	0	0		rlcv-miR-rL1-31-5p	0	0	0
rlcv-miR-rL1-32-3p	0	0	0	0	0	0	0	0	0	0	0	0	0	0	0	0	0	0	0.5	0	0	0	0	0	0	1	0	0	0	0	0	0	0	0	0	0	0	0	0	0	0	0	0	0		rlcv-miR-rL1-32-3p	0	0	0
rlcv-miR-rL1-32-5p	0	0	1.5	0	1	0	0.5	0	0	0	0	0.5	2	0	0	1	0	3.5	0	0.5	0	0	0	0	6.5	0	1	1.5	0.5	0	0	0	0	1	1	0	0	0	0	0	0	0	0.5	0		rlcv-miR-rL1-32-5p	0	0	0
rlcv-miR-rL1-33	0	0	1.5	0	1	0	0.5	0	0	0	0	0.5	2	0	0	1	0	3.5	0	0.5	0	0	0	0	6.5	0	1	1.5	0.5	0	0	0	0	1	1	0	0	0	0	0	0	0	0.5	0		rlcv-miR-rL1-33	0	0	0
rlcv-miR-rL1-34-3p	0	0	0	0	0	0	0	0	0	0	0	0	0	0	0	0	0	0	0	0	0	0	0	0	0	0	0	0	0	0	0	0	0	0	0	0	0	0	0	0	0	0	0	0		rlcv-miR-rL1-34-3p	0	0	0
rlcv-miR-rL1-34-5p	0	0	0	0	0	0	0	0	0	0	0	0	0	0	0	0	0	0	0	0	0	0	0	0	0	0	0	0	0	0	0	0	0	0	0	0	0	0	0	0	0	0	0	0		rlcv-miR-rL1-34-5p	0	0	0
rlcv-miR-rL1-35-3p	0	0	0	0	0	0	0	0	0	0	0	0	0	0	0	0	0	0	0.5	0	0	0	0	0	0	1	0	0	0	0	0	0	0	0	0	0	0	0	0	0	0	0	0	0		rlcv-miR-rL1-35-3p	0	0	0
rlcv-miR-rL1-35-5p	0	0	1.5	0	1	0	0.5	0	0	0	0	0.5	2	0	0	1	0	3.5	0	0.5	0	0	0	0	6.5	0	1	1.5	0.5	0	0	0	0	1	1	0	0	0	0	0	0	0	0.5	0		rlcv-miR-rL1-35-5p	0	0	0
rlcv-miR-rL1-4-3p	0	0	0	0	0	0	0	0	0	0	0	0	0	0	0	0	0	0	0	0	0	0	0	0	0	0	0	0	0	0	0	0	0	0	0	0	0	0	0	0	0	0	0	0		rlcv-miR-rL1-4-3p	0	0	0
rlcv-miR-rL1-4-5p	0	0	0	0	0	0	0	0	0	0	0	0	0	0	0	0	0	0	0	0	0	0	0	0	0	0	0	0	0	0	0	0	0	0	0	0	0	0	0	0	0	0	0	0		rlcv-miR-rL1-4-5p	0	0	0
rlcv-miR-rL1-5-3p	0	0	0	0	0	0	0	0	0	0	0	0	0	0	0	0	0	0	0.5	0	0	0	0	0	0	1	0	0	0	0	0	0	0	0	0	0	0	0	0	0	0	0	0	0		rlcv-miR-rL1-5-3p	0	0	0
rlcv-miR-rL1-5-5p	0	0	1.5	0	1	0	0.5	0	0	0	0	0.5	2	0	0	1	0	3.5	0	0.5	0	0	0	0	6.5	0	1	1.5	0.5	0	0	0	0	1	1	0	0	0	0	0	0	0	0.5	0		rlcv-miR-rL1-5-5p	0	0	0
rlcv-miR-rL1-6	0	0	0	0	0	0	0	0	0	0	0	0	0	0	0	0	0	0	0.5	0	0	0	0	0	0	1	0	0	0	0	0	0	0	0	0	0	0	0	0	0	0	0	0	0		rlcv-miR-rL1-6	0	0	0
rlcv-miR-rL1-6-5p	0	0	1.5	0	1	0	0.5	0	0	0	0	0.5	2	0	0	1	0	3.5	0	0.5	0	0	0	0	6.5	0	1	1.5	0.5	0	0	0	0	1	1	0	0	0	0	0	0	0	0.5	0		rlcv-miR-rL1-6-5p	0	0	0
rlcv-miR-rL1-7	0	0	1.5	0	1	0	0.5	0	0	0	0	0.5	2	0	0	1	0	3.5	0	0.5	0	0	0	0	6.5	0	1	1.5	0.5	0	0	0	0	1	1	0	0	0	0	0	0	0	0.5	0		rlcv-miR-rL1-7	0	0	0
rlcv-miR-rL1-8	0	0	1.5	0	1	0	0.5	0	0	0	0	0.5	2	0	0	1	0	3.5	0	0.5	0	0	0	0	6.5	0	1	1.5	0.5	0	0	0	0	1	1	0	0	0	0	0	0	0	0.5	0		rlcv-miR-rL1-8	0	0	0
rlcv-miR-rL1-9	0	0	0	0	0	0	0	0	0	0	0	0	0	0	0	0	0	0	0	0	0	0	0	0	0	0	0	0	0	0	0	0	0	0	0	0	0	0	0	0	0	0	0	0		rlcv-miR-rL1-9	0	0	0
rrv-miR-rR1-1	0	0	1.5	0	1	0	0.5	0	0	0	0	0.5	2	0	0	1	0	3.5	0	0.5	0	0	0	0	6.5	0	1	1.5	0.5	0	0	0	0	1	1	0	0	0	0	0	0	0	0.5	0		rrv-miR-rR1-1	0	0	0
rrv-miR-rR1-1*	0	0	0	0	0	0	0	0	0	0	0	0	0	0	0	0	0	0	0.5	0	0	0	0	0	0	0	0	0	0	0	0	0	0	0	0	0	0	0	0	0	0	0	0	0		rrv-miR-rR1-1*	0	0	0
rrv-miR-rR1-2	0	0	0	0	0	0	0	0	0	0	0	0	0	0	0	0	0	0	0	0	0	0	0	0	0	0	0	0	0	0	0	0	0	0	0	0	0	0	0	0	0	0	0	0		rrv-miR-rR1-2	0	0	0
rrv-miR-rR1-3	0	0	0	0	0	0	0	0	0	0	0	0	0	0	0	0.5	0	0	0	0.5	0	0	0	0	1	0	0	0	0	0	0	0.5	0	0	0	0	0	0	0	0	0	0	0	0		rrv-miR-rR1-3	0	0	0
rrv-miR-rR1-4	0	0	1.5	0	1	0	0.5	0	0	0	0	0.5	2	0	0	1	0	3.5	0	0.5	0	0	0	0	6.5	0	1	1.5	0.5	0	0	0	0	1	1	0	0	0	0	0	0	0	0.5	0		rrv-miR-rR1-4	0	0	0
rrv-miR-rR1-4*	0	0	0	0	0	0	0	0	0	0	0	0	0	0	0	0	0	0	0	0	0	0	0	0	0	0	0	0	0	0	0	0	0	0	0	0	0	0	0	0	0	0	0	0		rrv-miR-rR1-4*	0	0	0
rrv-miR-rR1-5	0	0	1.5	0	1	0	0.5	0	0	0	0	0.5	2	0	0	1	0	3.5	0	0.5	0	0	0	0	6.5	0	1	1.5	0.5	0	0	0	0	1	1	0	0	0	0	0	0	0	0.5	0		rrv-miR-rR1-5	0	0	0
rrv-miR-rR1-6	0	0	1.5	0	1	0	0.5	0	0	0	0	0.5	2	0	0	1	0	3.5	0	0.5	0	0	0	0	6.5	0	1	1.5	0.5	0	0	0	0	1	1	0	0	0	0	0	0	0	0.5	0		rrv-miR-rR1-6	0	0	0
rrv-miR-rR1-6*	0	0	0	0	0	0	0	0	0	0	0	0	0	0	0	0	0	0	0.5	0	0	0	0	0	0	1	0	0	0	0	0	0	0	0	0	0	0	0	0	0	0	0	0	0		rrv-miR-rR1-6*	0	0	0
rrv-miR-rR1-7-3p	0	0	0	0	0	0	0	0	0	0	0	0	0	0	0	0	0	0	0.5	0	0	0	0	0	0	1	0	0	0	0	0	0	0	0	0	0	0	0	0	0	0	0	0	0		rrv-miR-rR1-7-3p	0	0	0
rrv-miR-rR1-7-5p	0	0	1.5	0	1	0	0.5	0	0	0	0	0.5	2	0	0	1	0	3.5	0	0.5	0	0	0	0	6.5	0	1	1.5	0.5	0	0	0	0	1	1	0	0	0	0	0	0	0	0.5	0		rrv-miR-rR1-7-5p	0	0	0
sv40-miR-S1-3p	0	0	0	0	0	0	0	0	0	0	0	0	0	0	0	0	0	0	0	0	0	0	0	0	0	0	0	0	0	0	0	0	0	0	0	0	0	0	0	0	0	0	0	0		sv40-miR-S1-3p	0	0	0
sv40-miR-S1-5p	0	0	0	0	0	0	0	0	0	0	0	0	0	0	0	0	0	0	0	0	0	0	0	0	0	0	0	0	0	0	0	0	0	0	0	0	0	0	0	0	0	0	0	0		sv40-miR-S1-5p	0	0	0
[truncated: 8 more columns]
