# Supplementary material for: Classifying Lung Neuroendocrine Neoplasms through MicroRNA Sequence Data Mining
Source: Cancers (Basel). 2020 Sep 17;12(9):2653. doi: 10.3390/cancers12092653 (PMC7564332; doi:10.3390/cancers12092653)
Supplement: Supplementary file 1 [file cancers-12-02653-s001.zip › Table_S2.xlsx]

## Sheet: Sheet1
Supplementary Table S2. miRNA cistron sequence read counts for all study samples
Discovery set	Typical carcinoid 1	Typical carcinoid 2	Typical carcinoid 3	Typical carcinoid 4	Typical carcinoid 5	Typical carcinoid 6	Typical carcinoid 7	Typical carcinoid 8	Typical carcinoid 9	Typical carcinoid 10	Typical carcinoid 11	Atypical carcinoid 1	Atypical carcinoid 2	Atypical carcinoid 3	Atypical carcinoid 4	Atypical carcinoid 5	Atypical carcinoid 6	Atypical carcinoid 7	Atypical carcinoid 8	Atypical carcinoid 9	Atypical carcinoid 10	Atypical carcinoid 11	Atypical carcinoid 12	Small cell lung carcinoma 1	Small cell lung carcinoma 2	Small cell lung carcinoma 3	Small cell lung carcinoma 4	Small cell lung carcinoma 5	Small cell lung carcinoma 6	Small cell lung carcinoma 7	Small cell lung carcinoma 8	Small cell lung carcinoma 9	Large cell neuroendocrine carcinoma 1	Large cell neuroendocrine carcinoma 2	Large cell neuroendocrine carcinoma 3	Large cell neuroendocrine carcinoma 4	Large cell neuroendocrine carcinoma 5	Large cell neuroendocrine carcinoma 6	Large cell neuroendocrine carcinoma 7	Large cell neuroendocrine carcinoma 8	Large cell neuroendocrine carcinoma 9	Large cell neuroendocrine carcinoma 10	Large cell neuroendocrine carcinoma 11	Large cell neuroendocrine carcinoma 12		Validation set	Typical carcinoid 12	Typical carcinoid 13	Typical carcinoid 14
bhv1-miR-B1	0	0	0	0	0	0	0	0	0	0	0	0	0	0	0	0.5	0	0	0	0	0	0	0	0	0	0	0	0	0	0	0	0.5	0	0	0	0	0	0	0	0	0	0	0	0		bhv1-miR-B1	0	0	0
bhv1-miR-B10	0	0	0	0	0	0	0	0	0	0	0.5	0	0	0	0	0	0	0	0	0	0	0	0	0	0	0	0	0	0	0	0	0	0	0	0	0	0	0	0	0	0	0	0	0		bhv1-miR-B10	0	0	0
bhv1-miR-B2	0	0	0	0	0	0	0	0	0	0	0	0	0	0	0	0.5	0	0	0	0	0	0	0	0	0	0	0	0	0	0	0	0.5	0	0	0	0	0	0	0	0	0	0	0	0		bhv1-miR-B2	0	0	0
bhv1-miR-B3	0	0	0	0	0	0	0	0	0	0	0	0	0	0	0	0	0	0	0.5	0	0	0	0	0	0	1	0	0	0	0	0	0	0	0	0	0	0	0	0	0	0	0	0	0		bhv1-miR-B3	0	0	0
bhv1-miR-B4	0	0	1.5	0	1	0	0.5	0	0	0	0	0.5	2	0	0	1.5	0	2	0	0.5	0	0	0	0	6	0	1	1.5	0.5	0	0	0.5	0	1	1	0	0	0	0	0	0	0	0	0		bhv1-miR-B4	0	0	0
bhv1-miR-B5	0	0	1.5	0	1	0	0.5	0	0	0	0	0.5	2	0	0	1.5	0	3.5	0	0.5	0	0	0	0	6.5	0	1	1.5	0.5	0	0	0.5	0	1	1	0	0	0	0	0	0	0	0.5	0		bhv1-miR-B5	0	0	0
bhv1-miR-B6	0	0	1.5	0	1	0	0.5	0	0	0	0	0.5	2	0	0	1	0	3.5	0	0.5	0	0	0	0	6.5	0	1	1.5	0.5	0	0	0	0	1	1	0	0	0	0	0	0	0	0.5	0		bhv1-miR-B6	0	0	0
bhv1-miR-B6*	0	0	0	0	0	0	0	0	0	0	0	0	0	0	0	0	0	0	0.5	0	0	0	0	0	0	1	0	0	0	0	0	0	0	0	0	0	0	0	0	0	0	0	0	0		bhv1-miR-B6*	0	0	0
bhv1-miR-B7	0	0	0	0	0	0	0	0	0	0	0	0	0	0	0	0	0	0	0.5	0	0	0	0	0	0	1	0	0	0	0	0	0	0	0	0	0	0	0	0	0	0	0	0	0		bhv1-miR-B7	0	0	0
bhv1-miR-B8-3p	0	0	0	0	0	0	0	0	0	0	0	0	0	0	0	0	0	0	0.5	0	0	0	0	0	0	1	0	0	0	0	0	0	0	0	0	0	0	0	0	0	0	0	0	0		bhv1-miR-B8-3p	0	0	0
bhv1-miR-B8-5p	0	0	1.5	0	1	0	0.5	0	0	0	0	0.5	2	0	0	1.5	0	2	0	0.5	0	0	0	0	6	0	1	1.5	0.5	0	0	0.5	0	1	1	0	0	0	0	0	0	0	0	0		bhv1-miR-B8-5p	0	0	0
bhv1-miR-B9	0	0	0	0	0	0	0	0	0	0	0	0	0	0	0	0	0	0	0.5	0	0	0	0	0	0	1	0	0	0	0	0	0	0	0	0	0	0	0	0	0	0	0	0	0		bhv1-miR-B9	0	0	0
bkv-miR-B1-3p	0	0	0	0	0	0	0	0	0	0	0	0	0	0	0	0	0	0	0	0	0	0	0	0	0	0	0	0	0	0	0	0	0	0	0	0	0	0	0	0	0	0	0	0		bkv-miR-B1-3p	0	0	0
bkv-miR-B1-5p	0	0	0	0	0	0	0	0	0	0	0	0	0	0	0	0	0	0	0	0	0	0	0	0	0	0	0	0	0	0	0	0	0	0	0	0	0	0	0	0	0	0	0	0		bkv-miR-B1-5p	0	0	0
cluster-hsa-let-7i(1)	17837.3	1609.22	58994.4	43204.8	4190	33779.3	17591.5	31920.3	26974.8	19226	90839.9	67780.1	39626.7	20169.3	570	33427.2	33393	22859.8	42778.2	9566.5	4991	2560	16367.2	4002.56	174215	231812	8992.89	29388.5	17478.8	9038.89	20981.8	17047.8	2128.5	28995.9	22909.3	21150.2	15770	2552	8130.83	28827.6	4730.25	11784.1	7100.17	9455		cluster-hsa-let-7i(1)	71570.5	2505.5	1642
cluster-hsa-mir-1-1(4)	612.34	32	286	872.66	44	178.66	508.66	526	254.66	1883.66	2507.66	366.66	5824.66	583	3	117	75	402.66	89	19	5	32	39	19	2327	296	617.34	772.34	82.66	23	21	5	26	49	38.66	235	22	140	32	153	136	22	25	904.66		cluster-hsa-mir-1-1(4)	250	67.34	37
cluster-hsa-mir-101-1(2)	58334	2286	183298	139480	1812	90271	22998	67642	33409	48902	180231	210888	140507	44288	689	61867	51845	21061	41777	5624	6098	5450	6652	23383	335262	365394	11661	24805	11953	7070	2362	12800	2909	20699	2099385	32244	7613	3294	6582	12060	5165	3728	10092	9483		cluster-hsa-mir-101-1(2)	206282	1105	206
cluster-hsa-mir-103-1(2)	24972.3	282	85128.7	8238	930	9112	6216.66	10999.3	13433.7	12004.3	43995.8	256774	84963.7	74920	713	60343.2	149642	2269.34	24382	1433.34	1126.66	347.66	14776.8	10267.3	110381	152060	709	5001.5	1687.34	1257	327	7098.66	2370.34	10464.3	117753	26575.7	3734.34	195.34	1220.66	19459.2	428	561	3683.66	4804.66		cluster-hsa-mir-103-1(2)	57679.3	356	412.66
cluster-hsa-mir-105-1(3)	0	0	0	237	1	4	0	0	8	6	9	4	3	1	36	13	4	4	7	220	0	4	341	11	1	0	2	0	596	3	148	44	0	24	4	6	32	249	9	1741	174	4	0	203		cluster-hsa-mir-105-1(3)	0	0	0
cluster-hsa-mir-107(1)	1728.67	44	5058.33	698	42	760	733.33	1084.67	1553.33	916.67	4689.17	19255.5	6148.33	4772	85	2653.83	3868.33	191.67	371	117.67	94.33	31.33	1492.17	622.67	6062	19233.5	76	454.5	191.67	125	24	599.33	284.67	1446.67	8679	2612.33	127.67	16.67	89.33	1015.83	34	58	317.33	314.33		cluster-hsa-mir-107(1)	4444.67	28	18.33
cluster-hsa-mir-10a(1)	6932.5	431.5	5916.5	7809	657	2526	6442	7543	2056	6837.5	6401	2146.5	74359.5	1289	853	2443	1133.5	35216	95510.5	705.5	147.5	844	33282	37563.5	30667.5	339704	9496	16665.5	6772.5	506.5	602	13113.5	1603.5	1549.5	385239	3191	1496	680	1880	27274.5	2732	4710	6987	26087		cluster-hsa-mir-10a(1)	13195	2275	233
cluster-hsa-mir-10b(1)	2488	344	6047	7560.5	770	1923.5	3195.5	3802.5	1608.5	2990.5	4197	6216	137452	4506	274	1367	2104	1541	7931.5	495	160	2010.5	5098.5	370	14119	195148	589.5	1298.5	449.5	842	614.5	143.5	64.5	2515.5	40922.5	1127.5	2329.5	478	930	16779	155.5	586	106	7257		cluster-hsa-mir-10b(1)	4175.5	210.5	135
cluster-hsa-mir-1179(1)	25	0	14	0	0	5	2	2	100	12	356	409	4	35	3	282	269	2	79	3	0	0	0	0	12	172	0	5	0	4	0	0	0	5	8	10	0	0	0	0	0	0	3	28		cluster-hsa-mir-1179(1)	79	1	0
cluster-hsa-mir-1180(1)	90	1	841	559	120	146	243	51	374	111	362	1177	568	411	4	802	1013	80	150	439	31	13	159	28	1901	1751	32	270	63	117	6	30	36	614	1139	646	22	40	45	96	9	15	9	32		cluster-hsa-mir-1180(1)	754	141	53
cluster-hsa-mir-122(1)	0	0	0	0	0	0	0	0	6	0	1	1	1	1	0	0	0	0	0	0	0	0	4	0	2	9	0	1	1	0	0	0	0	24889.8	7	0	0	0	0	3	0	0	0	0		cluster-hsa-mir-122(1)	7	0	0
cluster-hsa-mir-1224(1)	411	7	165	34	28	137	36	365	68	98	59	144	407	135	7	408	224	73	149	221	42	2	100	10	96	875	72	56	13	9	1	0	59	108	91	143	2	26	28	36	1	0	28	127		cluster-hsa-mir-1224(1)	508	31	75
cluster-hsa-mir-1225(1)	0	0	5	5	0	3	0	0	3	1	4	6	0	6	0	9	6	2	1	0	0	0	1	0	1	5	0	1	0	0	0	0	0	0	2	3	0	0	0	2	0	0	0	0		cluster-hsa-mir-1225(1)	0	0	1
cluster-hsa-mir-1226(1)	60	1	181	66	12	123	50	93	54	45	240	183	119	346	2	194	221	14	74	30	3	6	38	3	229	165	6	44	19	41	3	9	0	25	61	66	2	6	12	51	3	0	5	12		cluster-hsa-mir-1226(1)	176	3	7
cluster-hsa-mir-1227(1)	5	0	4	9	0	7	2	15	7	4	11	23	10	7	1	7	10	1	15	1	0	0	9	0	74	45	0	3	6	10	1	4	0	4	6	7	0	1	5	3	0	0	2	2		cluster-hsa-mir-1227(1)	27	1	0
cluster-hsa-mir-1228(1)	0	0	0	0	0	1	4	1	1	2	5	7	5	2	0	7	11	6	7	1	0	2	0	0	0	2	0	1	1	0	0	9	0	3	6	2	0	0	5	3	1	1	0	0		cluster-hsa-mir-1228(1)	3	0	0
cluster-hsa-mir-1229(1)	22	0	53	8	2	46	12	24	26	16	72	51	85	101	7	80	87	2	9	11	4	0	9	0	23	65	0	18	0	7	1	6	0	18	4	2	1	9	5	14	0	1	7	5		cluster-hsa-mir-1229(1)	47	0	0
cluster-hsa-mir-1231(1)	0	0	1	0	0	2	0	0	0	0	0	0	0	0	0	0	1	0	0	0	0	3	0	0	0	0	0	0	0	0	0	0	0	0	4	1	0	0	0	0	1	0	0	0		cluster-hsa-mir-1231(1)	0	0	0
cluster-hsa-mir-1233(2)	15	0	22	2	0	2	2	2	2	0	20	4	6	1	0	13	11	0	0	0	0	0	2	0	1	16	1	2	0	0	0	0	0	1	3	5	0	0	0	2	0	0	0	0		cluster-hsa-mir-1233(2)	29	0	4
cluster-hsa-mir-1236(1)	0	0	2	2	0	12	0	0	0	0	4	3	4	1	1	1	0	0	1	0	0	0	4	0	12	4	0	2	0	7	0	1	0	0	2	0	0	0	0	1	0	0	0	0		cluster-hsa-mir-1236(1)	1	1	0
cluster-hsa-mir-1237(1)	0	0	5	2	2	7	2	4	3	2	12	5	6	3	0	11	0	6	7	3	0	0	3	0	21	52	3	12	0	3	0	1	0	4	11	5	4	0	2	1	0	0	3	1		cluster-hsa-mir-1237(1)	6	0	0
cluster-hsa-mir-124-1(3)	5.01	0	54	774.99	5.01	2.01	3	2.01	2.01	12	3	15	11.01	0	15	1809.98	11.01	12.99	42	0	255.99	21.99	18.99	0	32.01	228.99	8.01	99	5.01	0.99	3.99	0	5.01	657	20.01	23.01	0	24	5.01	10.98	0	0	10.02	8.01		cluster-hsa-mir-124-1(3)	426	60	0
cluster-hsa-mir-1245(2)	0	0	0	0	0	0	0	0	0	0	0	1	0	0	0	1	1	0	1	0	0	0	0	0	2	0	0	0	0	0	0	1	0	0	4	0	0	0	0	2	0	0	0	3		cluster-hsa-mir-1245(2)	0	0	0
cluster-hsa-mir-1247(1)	3	7	0	71	32	3	40	26	1	37	127	6	12	0	6	4	9	27	9	6	0	31	10	0	56	67	4	169	39	6	0	0	0	0	0	37	6	65	9	3	48	20	0	38		cluster-hsa-mir-1247(1)	20	37	6
cluster-hsa-mir-1249(1)	9	1	22	7	1	6	12	28	4	3	33	60	35	21	5	39	1	4	3	10	0	4	2	5	36	15	1	3	3	0	3	10	0	6	58	28	2	2	3	4	0	0	4	8		cluster-hsa-mir-1249(1)	45	5	1
cluster-hsa-mir-1250(1)	19	0	69	97	45	148	67	87	35	37	208	252	179	19	0	72	25	3	41	28	0	0	47	5	29	49	4	0	0	17	0	2	0	77	0	17	0	0	4	54	0	0	0	0		cluster-hsa-mir-1250(1)	172	26	22
cluster-hsa-mir-1251(1)	3	1	212	3	45	335	120	0	176	371	1195	6418	232	170	29	1104	646	19	4	5	2	0	56	0	4	4190	41	37	198	2	0	0	0	93	0	171	0	0	1	2	0	0	29	14		cluster-hsa-mir-1251(1)	1745	22	24
cluster-hsa-mir-1252(1)	0	0	132	2	2	20	11	7	18	20	79	364	82	31	1	125	17	11	0	0	0	0	4	3	0	166	0	8	0	0	0	0	0	11	0	62	4	0	0	6	0	0	1	2		cluster-hsa-mir-1252(1)	168	0	6
cluster-hsa-mir-1255a(1)	0	0	14	10	0	8	4	1	31	6	20	24	8	3	0	15	9	3	4	0	0	0	0	2	24	10	0	2	3	0	0	13	0	3	167	5	0	1	6	3	0	0	1	4		cluster-hsa-mir-1255a(1)	22	0	0
cluster-hsa-mir-1256(1)	0	0	1	0	0	0	3	0	0	2	3	10	5	6	0	2	4	0	0	0	0	0	0	0	6	8	0	0	0	0	2	4	0	0	6	2	0	0	0	0	1	0	0	0		cluster-hsa-mir-1256(1)	11	0	2
cluster-hsa-mir-1258(1)	0	0	0	0	0	0	0	0	0	0	0	0	0	0	0	0	0	1	1	0	0	0	0	0	0	0	0	0	0	0	0	0	0	0	0	0	0	0	0	0	0	0	0	0		cluster-hsa-mir-1258(1)	0	0	0
cluster-hsa-mir-126(1)	8938	1189	11922	17360.5	899	8270	6534	23808	4359	13600.5	17150.5	34628.5	35450	21911	239	8868	11778	16984.5	7533	2461	1156	1525	3774	3264	74293	30235.5	4076	23996.5	13007	3669.5	1687	4682.5	3375.5	8780	30625.5	5190.5	2158	1677	3029	5850	7024	2214	5369	13500.5		cluster-hsa-mir-126(1)	20071	1232.5	578
cluster-hsa-mir-1263(1)	0	0	1	3	0	0	1	0	0	0	0	0	0	2	0	0	0	1	0	0	0	0	0	0	0	139	1	0	3	0	0	2	0	0	0	0	0	0	0	0	0	0	0	0		cluster-hsa-mir-1263(1)	0	0	0
cluster-hsa-mir-1266(1)	1	0	0	1	1	0	1	1	2	0	0	4	5	0	0	1	6	2	7	0	2	0	2	0	10	14	2	0	0	0	2	4	0	0	4	0	11	0	1	0	2	1	1	1		cluster-hsa-mir-1266(1)	4	1	0
cluster-hsa-mir-1269(1)	0	0	0	419	3	4	0	0	6	1	2	16	16	4	6	0	6	2675	5	1	1	760	447	0	134	16994	61	0	200	483	1064	811	344	114	58	2139	408	186	14	848	67	47	0	653		cluster-hsa-mir-1269(1)	0	3	2
cluster-hsa-mir-127(8)	141526	2264	230264	170955	36104	225090	38130	153948	73650	54347	352642	84831	25924	341711	1030	401187	11810	5053	1265	1097	1891	9224	35028	45	4971	934	495	3580	234	3685	207	288.5	49	40936	349	2350	3570	1300	6869	771	285	280	388	3409		cluster-hsa-mir-127(8)	412989	5305	16429
cluster-hsa-mir-1270-1(1)	0	0	1	4.5	4.5	43.5	0.5	1	1.5	2	8	14	4	0	0	4.5	1.5	11.5	1.5	18.5	0	0	4.5	1.5	242	0	1.5	1	1	11	37	9	0	0	0	0	20	0	5.5	22.5	0.5	39.5	6.5	1		cluster-hsa-mir-1270-1(1)	1	0	0
cluster-hsa-mir-1270-2(1)	0	0	1	4.5	4.5	43.5	0.5	1	1.5	2	8	14	4	0	0	4.5	1.5	11.5	1.5	18.5	0	0	4.5	1.5	242	0	1.5	1	1	11	37	9	0	0	0	0	20	0	5.5	22.5	0.5	39.5	6.5	1		cluster-hsa-mir-1270-2(1)	1	0	0
cluster-hsa-mir-1271(1)	66	0	55	213	16	98	81	94	162	81	477	722	368	52	3	112	114	29	63	7	30	19	69	0	117	260	13	135	25	19	5	12	0	73	372	100	18	0	21	85	8	9	18	35		cluster-hsa-mir-1271(1)	128	2	7
cluster-hsa-mir-1276(1)	8	0	0	4	0	0	0	2	0	5	0	9	2	0	0	0	5	0	4	3	0	0	2	0	10	42	0	5	3	2	3	8	0	0	6	5	0	1	0	8	0	1	3	3		cluster-hsa-mir-1276(1)	4	0	0
cluster-hsa-mir-1277(1)	131	13	786	350	2	132	84	272	172	185	850	1192	712	383	8	576	616	64	321	38	37	19	96	32	2574	3004	53	103	71	20	0	141	32	381	890	129	20	19	36	98	15	24	86	85		cluster-hsa-mir-1277(1)	490	4	4
cluster-hsa-mir-1278(1)	0	0	0	0	0	0	0	0	3	1	6	8	5	1	0	5	3	0	3	0	0	0	0	2	9	7	0	0	0	0	0	3	3	0	9	2	0	0	4	0	0	3	0	0		cluster-hsa-mir-1278(1)	2	0	0
cluster-hsa-mir-128-1(2)	812	35	7438	32273	263	4570	1720	6216	5295	2830	34743	11986	6947	2141	57	4197	4508	989	6725	1033	373	567	1911	173	9271	20421	763	1563	792	395	229	1403	64	2135	4676	1007	221	109	379	1408	289	230	596	588		cluster-hsa-mir-128-1(2)	36749	270	68
cluster-hsa-mir-1284(1)	0	0	13	5	0	2	2	5	4	10	7	13	3	2	0	11	8	0	2	0	0	4	0	0	14	5	0	1	4	7	0	2	0	0	16	5	2	0	0	0	0	0	0	0		cluster-hsa-mir-1284(1)	3	1	0
cluster-hsa-mir-1286(1)	0	0	7	7	0	2	0	0	0	0	2	0	1	2	0	1	0	5	45	5	2	3	4	1	68	12	0	2	0	0	5	3	0	0	34	2	0	0	8	2	4	1	2	0		cluster-hsa-mir-1286(1)	0	0	0
cluster-hsa-mir-1287(1)	31	1	79	163	28	66	111	134	54	126	77	449	246	29	0	204	191	283	171	6	0	15	220	11	249	544	16	45	38	34	2	29	6	11	36	133	4	8	76	28	17	21	13	31		cluster-hsa-mir-1287(1)	203	8	9
cluster-hsa-mir-1289(1)	0	0	0	4	0	0	3	0	5	0	1	4	0	1	0	0	0	1	14	0	0	0	0	0	15	35	0	0	0	1	0	0	0	0	8	2	0	0	0	2	0	0	0	0		cluster-hsa-mir-1289(1)	0	0	0
cluster-hsa-mir-129-1(2)	31766	465	62864	117842	3211	10567	2130	24422	26543	1639	202962	25758	2988	39056	33	14606	39034	222	384	1466	1509	17	176	15	318	4374	129	20	21	196	0	22	25	868	18	59	715	120	35	46	1	3	26	104		cluster-hsa-mir-129-1(2)	73033	984	869
cluster-hsa-mir-1292(1)	16	3	26	12	4	13	6	11	3	6	24	36	39	19	0	31	18	8	7	5	0	0	3	1	40	98	2	9	3	4	0	6	0	14	165	7	3	1	1	14	2	0	4	0		cluster-hsa-mir-1292(1)	55	1	0
cluster-hsa-mir-1294(1)	0	0	13	4	3	3	0	0	0	0	1	0	4	0	0	3	4	0	0	2	0	1	0	0	5	5	0	3	0	1	0	1	0	0	2	1	0	0	0	1	0	0	0	0		cluster-hsa-mir-1294(1)	8	0	1
cluster-hsa-mir-1295(1)	0	0	0	0	0	0	1	2	1	3	0	1	1	1	0	0	1	0	1	0	0	1	0	0	3	3	0	1	2	0	9	1	0	0	59	4	4	0	0	1	0	1	0	0		cluster-hsa-mir-1295(1)	7	0	1
cluster-hsa-mir-1296(1)	439	0	969	404	57	1082	406	408	341	268	1627	2663	826	535	14	1231	480	91	367	156	18	55	196	49	1701	1476	36	127	118	71	15	186	0	300	932	533	18	7	54	64	12	26	51	17		cluster-hsa-mir-1296(1)	3061	62	37
cluster-hsa-mir-1301(1)	552	6	1843	350	193	462	364	614	766	314	1104	3257	2071	715	20	2284	1606	256	291	284	59	42	192	18	2069	3138	102	284	224	242	73	269	83	804	918	239	53	56	84	208	38	112	109	152		cluster-hsa-mir-1301(1)	2845	127	161
cluster-hsa-mir-1303(1)	29	0	50	13	0	8	11	12	9	11	38	67	34	7	0	19	24	10	10	0	0	5	9	0	106	99	2	6	2	3	9	1	0	8	64	29	3	0	3	15	9	1	2	7		cluster-hsa-mir-1303(1)	60	2	0
cluster-hsa-mir-1304(1)	0	0	7	22	5	10	6	21	8	5	15	20	6	4	0	6	3	10	18	0	0	3	0	0	52	147	3	3	13	6	6	20	0	0	104	2	7	0	9	8	5	10	1	2		cluster-hsa-mir-1304(1)	24	3	3
cluster-hsa-mir-1305(1)	0	0	0	0	0	2	0	0	0	0	2	4	17	0	0	0	0	0	31	0	0	0	4	18	74	561	3	0	5	5	0	0	5	0	0	0	0	10	1	2	0	0	4	2		cluster-hsa-mir-1305(1)	0	0	0
cluster-hsa-mir-1306(1)	30	2	81	114	20	60	31	56	75	75	249	441	166	36	8	187	50	56	169	28	9	5	42	1	175	368	15	90	8	6	20	39	3	43	138	45	31	7	24	28	28	27	39	27		cluster-hsa-mir-1306(1)	122	10	0
cluster-hsa-mir-1307(1)	5762	169	10438	9975	5763	16978	8132	5960	8134	3439	12901	23097	10855	6145	74	12890	9368	6046	3375	7347	1039	518	2698	831	13900	36627	520	3109	1157	1836	1328	1562	756	4995	6593	4906	379	1137	1289	8701	1136	962	1251	1163		cluster-hsa-mir-1307(1)	30784	2730	2623
cluster-hsa-mir-130a(1)	350	30	1348.5	563	93	562	718	744.5	2166.5	500	2937	9310.5	4932	1031.5	97	3215	433.5	695	2692	129.5	62	132	684	371	11424	12765	382.5	542	611.5	254	22	2317.5	13	268	12952.5	11415.5	130	71	280	309.5	141	408	345	1234		cluster-hsa-mir-130a(1)	3681.5	34.5	18
cluster-hsa-mir-130b(2)	225.5	8	903	273.5	44	549	313	231.5	566	224.5	1092.5	3294.5	3173.5	694	25.5	1857.5	287	342	2438	128.5	54	22	409	260	7347.5	10162.5	141.5	865	665.5	385	71	550.5	47	142	13212	1708	166	51	242	197	71	58	273	105.5		cluster-hsa-mir-130b(2)	715.5	17.5	19
cluster-hsa-mir-132(2)	1409	34	6915	6981	291	5427	649	1069	4268	1267	11219	7596	7130	2389	46	8947	5543	920	859	98	1399	55	502	80	1592	3579	55	851	163	39	55	183	38	4651	1362	419	73	22	246	1193	86	37	230	268		cluster-hsa-mir-132(2)	9287	92	72
cluster-hsa-mir-133b(2)	4.67	0	0	1.33	0	2.33	2.33	7	0.33	4.33	5.33	0.33	22.33	1	0	0	0	0.33	0	0	0	0	0	0	21	0	0.67	7.67	3.33	0	0	1	0	7	0.33	11	0	0	0	0	1	0	0	1.33		cluster-hsa-mir-133b(2)	2	0.67	0
cluster-hsa-mir-134(43)	88821	1365.01	199904	103016	8186	89656	21080	107493	40449	46613	421282	152155	50345	315172	1144	402542	18247	4926.01	6420	390	1113	6879	72479	61	6457.99	8752.49	413	5532.01	288	4829.99	154	299	105	44748	650	4400.01	2690.99	1449	4461	1166.32	217	211	1737	3981		cluster-hsa-mir-134(43)	291017	1483.99	3517
cluster-hsa-mir-135a-1(3)	10597.8	481.7	67596.7	41064	1649.58	44154.2	28542.2	57259.6	43120.9	25416.7	170917	258774	72437.9	37402.1	1849.89	91781.8	55395	13870.6	14377.9	9303.48	4280.06	2345.43	25503.7	1591.4	39791.8	273652	4240.54	15376.8	7533.22	3002.79	1736.58	12894.4	756.64	10152	35984.6	24615	3973.62	1081.73	5950.32	13984.3	1694.7	3590.19	11061	11492.3		cluster-hsa-mir-135a-1(3)	116087	2128.95	344.75
cluster-hsa-mir-135b(1)	9	14	3413.67	309	21.33	738.67	876.33	22	1923	2346.67	6863.67	16042.7	7850.17	8747.5	209	27713.2	423.67	252.67	520.67	1	0	9	8008.5	217.33	13396.8	448.5	26.33	66.67	148.67	126	9	632	51	1313.67	598	205.33	202	21	313	1228.17	6	17	106	316		cluster-hsa-mir-135b(1)	15879.5	163	5
cluster-hsa-mir-137(1)	5	11	19808	6797	0	5	0	0	1	10	14	2	456	0	6	8	35571	0	125	1	2	1	0	28	777	31	8	16	14	1	3	2	3	3435	4	1	0	4	34	145	0	0	5	104		cluster-hsa-mir-137(1)	16820	3	3
cluster-hsa-mir-138-1(2)	11	8	111	63	54	52	85	5	8	51	105	459	33	88	23	51	47	111	20	5	2	2	18	31	333	4548	13	403	96	1	0	30	63	220	119	25	3	8	44	88	21	3	38	33		cluster-hsa-mir-138-1(2)	80	33	40
cluster-hsa-mir-139(1)	94	21	198	500	36	54	87	297	57	155	1189	410	215	155	3	44	362	150	494	30	10	36	11	4	598	530	25	57	89	254	9	66	29	55	2306	89	14	20	77	104	41	13	63	118		cluster-hsa-mir-139(1)	655	15	31
cluster-hsa-mir-140(1)	5157	202	10012	15329	1009	5162	5083	13652	6642	11430	18446	12582	22557	2971	93	2849	3296	4471	5896	1143	471	822	930	543	10140	12205	4968	3768	1357	649	444	1089	118	1438	6247	5089	1648	540	1024	5932	1656	1526	1108	4059		cluster-hsa-mir-140(1)	7663	458	427
cluster-hsa-mir-141(2)	119182	2050	337053	144652	7310	108220	65174.3	132255	119426	155515	221551	628654	464777	145696	2609.5	303367	383834	33022.2	185197	36934.3	15679.8	22500.5	74904.5	25781.5	534570	973476	16627.7	58240.8	36696	13028.5	9369.5	122260	3894	71020.3	561157	88092.8	56028	6562	24278	147931	18219.5	9646	39366.3	17067.2		cluster-hsa-mir-141(2)	381927	6910	1766
cluster-hsa-mir-142(1)	410	1011	1355	1389	178	453	893	330	304	1971	1087	2159	2463	1054	2285	1181	1409	7848	7557	248	110	80	416	1192	29715	7061	369	19251	5854	625	683	7425	1108	360	31673	8597	3021	213	3323	1458	1791	1535	4276	6886		cluster-hsa-mir-142(1)	2830	123	36
cluster-hsa-mir-143(2)	383131	9350	723472	371279	7972	192942	127785	267248	123587	243628	381338	164121	768140	126815	721	78932	24472	88916	31166	13646	4036	9671	9598	20263	379978	145274	92244	67149	25566	13177	11468	9967	15749	104938	47351	39143	12875	20161	9685	28775	26428	8763	14728	119840		cluster-hsa-mir-143(2)	1020772	20065	7161
cluster-hsa-mir-144(2)	894	153	1936	6789	87	1318	3154	1073	949	2592	2078	5463	3088	3172	815	2902	5856	2705	7883	401	397	267	363	1923	13753	1543	297	1469	1049	766	72	178	1548	860	6539	2278	140	130	492	230	2387	107	365	1202		cluster-hsa-mir-144(2)	16207	185	117
cluster-hsa-mir-1468(1)	513	17	5060	177	1318	4630	133	2135	799	339	2276	3805	126	60	0	621	284	19	33	170	18	61	15	2	50	64	11	3	5	10	2	21	23	23	37	34	16	0	6	7	16	4	0	8		cluster-hsa-mir-1468(1)	11836	188	173
cluster-hsa-mir-146a(1)	92.5	347.5	327.5	447.5	696	262	435.5	346.5	210.5	1411.5	452	989	355	313.5	116	582.5	564	4452.5	1166.5	445.5	33	190	153	117.5	4902	1769.5	194.5	3877	2131.5	734.5	256	3728	274.5	696	6296	2838	874	203.5	1672.5	741.5	710	1242	3210.5	1717.5		cluster-hsa-mir-146a(1)	657.5	169.5	87.5
cluster-hsa-mir-146b(1)	737.5	108.5	2015.5	1342.5	367	682	1552.5	1217.5	649.5	2256.5	2428	3014	1484	600.5	74	1355.5	1133	5864.5	1992.5	1424.5	246	495	774	378.5	23768	7596.5	799.5	3718	3735.5	1374.5	1754	3533	551.5	389	11971	3016	1338	599.5	4126.5	13632.5	850	2356	3102.5	2567.5		cluster-hsa-mir-146b(1)	3389.5	200.5	141.5
cluster-hsa-mir-147(1)	11	3	23	1	8	6	2	11	3	5	15	22	63	9	2	13	11	25	18	1	0	5	17	0	95	82	3	16	16	1	12	60	0	7	119	12	472	4	39	13	7	57	84	1		cluster-hsa-mir-147(1)	24	1	4
cluster-hsa-mir-148a(1)	15653	4106.83	314345	73205.7	6761.5	108960	55054.5	49951.7	37907.7	45997.7	282757	380671	188933	25319.5	991.5	154918	69608.3	43343.8	39430.5	5175.5	5709.5	4160.83	35688.3	6507.83	171561	249830	11146.3	18298.8	16398.2	9400.33	5767	23118.8	5145	35445.3	39066	36812.2	26292.5	4988	17143	74953.3	10954.5	15858.5	14144.5	5930.5		cluster-hsa-mir-148a(1)	497195	2228.5	1032.5
cluster-hsa-mir-148b(1)	7388	169.83	25556.8	21340.2	865	18603.5	3671.5	31865.2	7279.67	7699.67	41541.7	76101.2	34961.7	4540.5	167.5	14723.5	24826.3	1601.83	8845	4945	3721	2169.83	3711.83	1264.83	30220.2	39769.2	1711.33	4663.33	2704.67	1346.33	1349	2285.33	183	2561.83	14649.5	4449.67	2262.5	1249.5	1436	10728.3	1202	2311	3414.5	1324		cluster-hsa-mir-148b(1)	30133.7	326.5	278.5
cluster-hsa-mir-149(1)	190	10	320	1033	382	1741	874	321	369	152	1881	4706	3174	1636	17	1581	2136	113	574	1001	174	899	456	3	3102	8623	30	334	215	174	13	93	5	626	283	1825	13	18	195	408	51	37	157	50		cluster-hsa-mir-149(1)	810	92	34
cluster-hsa-mir-150(1)	27	127	180	361	224	98	505	159	53	549	401	282	150	135	497	79	142	3906	2350	119	27	76	106	176	4153	682	151	11890	2595	624	42	2025	66	8	3581	1572	999	136	1445	444	1553	626	1368	2152		cluster-hsa-mir-150(1)	306	113	38
cluster-hsa-mir-151(1)	10611	440	37365.5	16461	4100	18462	8768	11843	17871	11397.5	25419.5	47219	21453.8	8110	345	21736.5	8620	5215	17867.5	8049.5	2281.5	3421	6817.5	3783	98911.8	87493.5	3328.5	5590	6915	5901	3619.5	4898	1425	8668.5	31630	22399	5728.5	1520	4416.5	8927	1750	2987.5	3996	6282.5		cluster-hsa-mir-151(1)	52502.5	1899	931
cluster-hsa-mir-152(1)	1124	75.33	2990.33	955.17	148.5	1253	538	3484.17	1034.67	1737.67	2277.67	3279.17	2187.17	571	8	699	1377.33	830.33	1105.5	218.5	155.5	4015.33	189.83	139.33	4379.17	4511.67	464.33	1487.83	642.17	147.33	454	410.83	80	275.83	1450.5	759.17	476.5	150.5	495	1113.33	522.5	723.5	534	1642.5		cluster-hsa-mir-152(1)	2470.17	76	44
cluster-hsa-mir-153-1(2)	985	6	4234	2062	70	1235	910	871	3799	1425	10212	20031	10389	2695	216	12381	6851	113	765	330	379	29	641	393	4376	8663	42	376	86	50	5	22	87	1389	123	569	13	32	148	1204	6	2	279	323		cluster-hsa-mir-153-1(2)	6502	116	35
cluster-hsa-mir-1537(1)	0	0	0	1	0	2	0	0	0	1	2	11	7	4	0	6	8	0	3	0	0	0	0	0	6	9	0	10	1	0	0	1	0	2	12	7	0	0	2	1	0	0	0	0		cluster-hsa-mir-1537(1)	0	0	0
cluster-hsa-mir-155(1)	66	48	331	172	84	118	78	28	31	347	196	220	239	82	42	63	126	1255	1191	45	6	21	63	104	2286	760	89	1585	773	159	67	1349	30	647	4247	1852	312	26	617	1198	142	662	288	358		cluster-hsa-mir-155(1)	219	6	5
cluster-hsa-mir-15a(4)	8914.16	176	54378	9617	269	6578.34	4902.66	7718.16	8351.66	14411.7	34135.7	97883.2	47659.3	30778.3	844	62086.3	41294.7	2558.66	24369.3	854	528	266	6231.34	6256.66	65925.8	188625	2628	11035.8	3865.5	2270.66	226	17070	316	1262	132281	36876.8	2157.66	114	1617	2274	541	1186	5034.34	4359.66		cluster-hsa-mir-15a(4)	61041.7	270	94
cluster-hsa-mir-17(12)	17712.8	1221.66	148109	28713.1	1724	18192.4	14137.8	16357.3	12362	16080.4	37166	80146.7	38618.2	47066.5	1537.67	39139.5	16800.8	19595.6	214042	4286.33	3058.35	1940.34	24679.3	30534.8	549987	821919	17480.6	90318.3	13589.3	6577.65	10594	100163	8060.49	14787.8	2.16474e+06	243045	78833.4	2502.84	14692.7	27478.2	6668.66	9179.34	30300.7	20863.7		cluster-hsa-mir-17(12)	58007.8	1645.84	402
cluster-hsa-mir-181a-1(4)	1077.66	142	8231.66	61548.8	1683.16	5542	3116	4796.5	1846.66	6640.84	8559.84	18788.3	24520.3	4931.18	160.5	8950.16	6045.5	11334.7	7885	1825.34	308	13610.5	12302.2	2318	37325.5	29491.7	4343.5	8863.66	6301.5	2381	2342.66	24876.8	645	3909.16	209565	7366.5	8106.34	1591.34	3973.16	7890.16	4093.66	4069.66	4881.16	8332		cluster-hsa-mir-181a-1(4)	6575	918	674.5
cluster-hsa-mir-181c(2)	2072.33	25	6387.33	5834.16	1062.83	13845	6512	4301.5	5435.33	2942.17	27772.2	63898.2	25639.7	4785.83	23.5	17846.8	191.5	524.33	3620	1852.67	413	44.5	9853.83	97	7905.5	8578.33	781.5	1170.33	340.5	729	144.33	4699.17	22	4736.83	40409	1572.5	460.67	59.67	545.83	2671.83	268.33	272.33	649.83	422		cluster-hsa-mir-181c(2)	4255	604	139.5
cluster-hsa-mir-184(1)	0	0	400	42	14	68	17	0	27	64	306	155	12	17	5	207	10	37	2	2	0	6	56	0	38	13	0	1	5	0	0	0	5	0	1	3	0	0	10	32	4	0	3	0		cluster-hsa-mir-184(1)	580	10	7
cluster-hsa-mir-185(1)	958	31	2642	2364	376	1543	507	964	1113	671	4954	5458	2796	658	12	2858	544	660	369	491	146	58	129	33	5417	3480	81	329	218	90	138	314	84	643	3527	304	243	53	151	158	209	150	363	153		cluster-hsa-mir-185(1)	4404	133	158
cluster-hsa-mir-186(1)	2099	110	12838	4092	588	2927	2623	2161	4271	3008	11373	29114	8532	4071	219	8368	5143	1519	2792	1557	407	326	818	964	26016	32731	463	3328	1120	772	619	1591	270	2905	27016	6096	1879	381	1258	2018	262	417	1488	1383		cluster-hsa-mir-186(1)	13357	372	304
cluster-hsa-mir-187(1)	0	4	1020	633	53	134	22	4	323	116	4000	829	743	18	5	622	15115	76	2809	398	2	3	337	19	9960	150	2	7	117	516	9	72	7	6	8	81	9	34	248	530	25	19	20	13		cluster-hsa-mir-187(1)	2893	6	11
cluster-hsa-mir-188(8)	1657.5	77	10852	4286.16	471	6428.5	1788	9586	3860.5	2491.16	8974	14553.2	10658.5	2933.32	89	4990	2234.5	2134	11443.5	815	1000.5	516.5	266	807.5	36411.2	26631	952.5	813.5	1562	2888.5	360.5	2098.16	266.5	2348.16	10144.5	6681	1104	310	1030	5455.5	1067	686.5	1506	1460.5		cluster-hsa-mir-188(8)	11163	374.5	209
cluster-hsa-mir-1908(1)	0	0	0	0	1	3	4	0	0	0	0	5	4	4	0	0	0	3	7	0	0	0	2	0	12	39	0	2	4	1	0	2	0	0	10	0	0	0	0	8	1	0	2	1		cluster-hsa-mir-1908(1)	10	0	0
cluster-hsa-mir-1909(1)	0	0	0	0	0	2	0	0	0	0	0	4	0	3	0	5	0	0	0	0	0	0	0	0	2	1	0	1	0	0	0	1	0	0	1	0	0	0	0	0	0	0	0	0		cluster-hsa-mir-1909(1)	0	0	0
cluster-hsa-mir-190a(1)	56	3	237	172	3	50	73	56	54	90	198	461	354	66	8	306	159	31	137	16	7	0	75	7	1021	372	24	62	10	14	7	72	22	168	4192	149	62	2	23	73	43	15	36	79		cluster-hsa-mir-190a(1)	507	2	6
cluster-hsa-mir-190b(1)	86	10	6905	303	45	598	170	103	206	419	578	4280	1589	223	4	1252	1057	98	499	31	9	26	30	115	5165	701	18	67	17	126	2	24	9	569	853	18	18	27	55	233	5	6	72	50		cluster-hsa-mir-190b(1)	1941	41	21
cluster-hsa-mir-191(2)	9442	229	35300	15554	944	14002	1379	18357	17962	14973	33544	67025	42442	8687	655	30312	39450	5283	21218	4974	1464	682	3817	5265	57977	93723	1575	10729	3903	1809	2067	12800	282	1926	132583	18627	7548	1313	4376	34014	4943	1230	5844	4764		cluster-hsa-mir-191(2)	33354	777	327
cluster-hsa-mir-1910(1)	0	0	0	0	0	0	1	0	0	1	5	3	0	0	0	0	1	6	2	0	0	2	0	0	1	0	0	0	0	0	0	0	0	0	0	0	0	0	0	0	0	2	0	0		cluster-hsa-mir-1910(1)	2	0	0
cluster-hsa-mir-1914(1)	0	0	10	0	0	4	0	2	0	0	12	6	2	3	0	3	0	2	8	0	0	0	0	0	15	7	0	0	1	2	0	1	0	5	10	1	0	0	1	2	0	0	0	0		cluster-hsa-mir-1914(1)	3	0	1
cluster-hsa-mir-192(4)	138099	1191	3138	3045	209	3514	1148	267659	2970	994	4400	5975	4710	1663	75	2931	2045	2777	7748	18622	1081	107	656	84	11849	23561	644	1338	324	363	94	913	5178	1788	233433	1586	638	1786	1396	4110	342	291	565	18360		cluster-hsa-mir-192(4)	7979	322	57
cluster-hsa-mir-193a(5)	692	31	596	1050	173	938	1095	1061	287	478	1496	838	13061	4353	99	1213	178	906	1356	374	130	70	936	1201	8148	1822	590	594	526	267	149	682	278	946	6572	8506	203	89	248	649	283	166	269	395		cluster-hsa-mir-193a(5)	4079	190	166
cluster-hsa-mir-195(2)	2211.83	300	7085	2927	139	589.67	2931.33	3756.83	1002.33	4360.33	1968.33	13992.8	11759.7	3788.67	254	3412.67	5518.33	1475.33	9622.67	203	127	134	2213.67	663.33	21778.2	38092.8	685	1817.17	664.5	1212.33	159	906.5	84	488	3647	24002.2	635.33	98	563	1603	276	201	925.67	2924.33		cluster-hsa-mir-195(2)	11272.3	275	80
cluster-hsa-mir-196a-1(3)	1	39	22	21	37	30	7	2	39	27	12	36	7	13	24	76	10	152.84	8680.34	7	1	54.66	24	68	352.16	3172.84	269.66	118.66	43	16.84	916.49	1226.34	165	414	20729.7	116.16	1611.66	5	22.34	9	204.66	342	12	245.5		cluster-hsa-mir-196a-1(3)	25	6	14
cluster-hsa-mir-196b(1)	10	0	22	10	3	2	1	1	11	6	6	3	22	4	18	3	4	1260.17	22.67	7	3	5.33	0	0	12063.8	17888.2	119.33	3234.33	10	650.17	20.83	5.67	13	1	184.33	5323.83	382.33	7	99.67	16	59.33	47	0	229.5		cluster-hsa-mir-196b(1)	17	2	3
cluster-hsa-mir-197(1)	319	24	1767	868	66	592	292	376	702	504	2530	4722	1259	692	38	1421	963	360	1095	318	57	64	343	256	9420	7636	139	613	334	240	113	835	27	309	5823	2616	333	41	419	331	91	98	216	310		cluster-hsa-mir-197(1)	2463	51	46
cluster-hsa-mir-1976(1)	33	3	44	25	27	100	19	37	25	16	107	55	52	65	0	40	6	65	42	24	0	2	3	0	139	72	3	42	25	12	1	8	11	11	34	36	13	15	35	44	10	12	12	16		cluster-hsa-mir-1976(1)	134	8	11
cluster-hsa-mir-199a-1(3)	2217	1010.66	9458.68	5714.32	454.34	1222	2809	11273.3	1864	13043.3	8420.68	5323.5	13603.3	4117.32	206.68	6276.34	4444	11033.7	6682.66	1179	201.32	2173.34	1444.68	923.34	51709.2	15124.3	3503.68	7336.34	3494.66	977.66	1840.34	8552.09	500	1289	7976.34	2894	2143	923.66	3773.32	11906.5	1986.34	2987.32	4180	22600.8		cluster-hsa-mir-199a-1(3)	12599	527	279.34
cluster-hsa-mir-199b(1)	628	617.33	2756.34	2369.66	240.67	749	1942	3795.67	979	6130.66	4593.34	4427.5	4993.67	1815.66	67.34	2999.67	1452	4424.33	1971.33	644	91.66	1157.67	859.34	386.67	24568.8	5193.67	1451.34	3254.67	1548.33	448.33	761.67	3270.92	303	374	3459.67	1259	990	603.33	1838.66	4923.5	921.67	1448.66	1671	10326.2		cluster-hsa-mir-199b(1)	4147	239	62.67
cluster-hsa-mir-200a(3)	81022.8	1775	414003	143540	12912	223072	84186.7	268811	102750	283641	373371	898524	301397	441279	2431.5	489745	314286	25783.8	127709	26830.7	9370.17	3472.5	75953.5	9288.5	317208	1.23862e+06	4525.33	61467.2	17263	9209.5	5090.5	64928.7	6163	39768.7	448960	71612.2	9268	5750	12977	28220.8	3392.5	6587	39518.7	28166.8		cluster-hsa-mir-200a(3)	446344	10040	3022
cluster-hsa-mir-202(1)	0	0	11	9	0	0	1	10	2	6	4	5	1	4	0	0	0	3	0	0	0	0	0	4	12	1	0	4	0	0	0	0	0	0	0	1	0	1	0	0	0	0	0	0		cluster-hsa-mir-202(1)	0	0	0
cluster-hsa-mir-203(1)	8	19	875	57	72	1200	732	33	7	89	46	101	41	9	2	8	120	537	484	69	6	93	19	2	377	457	50	345	607	22	39	1011	70	74	156	164	542	133	97	262	2067	607	256	74		cluster-hsa-mir-203(1)	357	5	394
cluster-hsa-mir-204(1)	0	9	87	37	50	50.5	30	3	11	101	31	220.5	128	82	49	9	8964.5	18	78	471.5	21	3	277	4	275.5	29	30	150.5	13	7	3	12	13	370	10	9074	5	6	20	72	81	1	3	160.5		cluster-hsa-mir-204(1)	78.5	9	3
cluster-hsa-mir-205(1)	2	225	0	74	444	109	800	123	1	1039	16	157	30	0	21	1	4	174	808	61	4	18528	30	3	19995	33	34	111	154	499	762	2183.5	0	7	1052	32112	197	511	1268	52	34	1068	27	1151		cluster-hsa-mir-205(1)	67	79	131
cluster-hsa-mir-208a(1)	0	0	5	0	0	0	0	0	34	0	0	0	0	0	0	0	0	0	0	0	0	0	3	0	8	6	0	0	0	0	0	0	0	0	41	42	0	0	0	2	1	0	0	0		cluster-hsa-mir-208a(1)	0	0	0
cluster-hsa-mir-208b(1)	0	0	0	1	0	0	0	0	0	8	2	0	0	0	1	0	2	0	0	0	0	0	0	0	3	13	0	0	0	0	0	3	0	12	0	17	0	0	0	1	0	0	0	0		cluster-hsa-mir-208b(1)	0	0	0
cluster-hsa-mir-21(1)	25361	12997	240219	124630	14951	130078	88500	91756	69299	213533	326169	335961	407748	56610	5741	182763	182843	301435	599400	27482	5842	17537	32521	84320	4062398	643706	78626	146404	144452	37484	65766	748854	39141	81054	2728217	221648	98669	19742	197100	315674	138238	218507	241102	325729		cluster-hsa-mir-21(1)	375773	9774	1591
cluster-hsa-mir-210(1)	640	31	7041	2162	483	12150	1100	1100	3722	1444	4609	8058	2972	1075	77	7650	13367	2800	6777	1956	119	329	529	1863	53518	43138	516	2911	1673	652	596	4236	350	20794	33797	5706	1040	258	2255	2791	592	611	3119	314		cluster-hsa-mir-210(1)	5682	864	341
cluster-hsa-mir-211(1)	0	0	0	0	0	0.5	0	0	0	0	0	1.5	4	0	0	0	6.5	0	0	0.5	0	0	0	0	0.5	0	1	1.5	0	0	4	1	0	0	0	12	14	0	0	1	0	0	0	4.5		cluster-hsa-mir-211(1)	0.5	0	0
cluster-hsa-mir-2110(1)	73	6	160	80	24	111	60	101	98	49	278	295	93	88	8	145	94	24	50	30	7	11	40	0	199	318	4	26	8	25	14	16	0	10	81	77	7	10	12	55	6	12	23	7		cluster-hsa-mir-2110(1)	357	22	6
cluster-hsa-mir-2113(1)	0	0	0	0	0	0	0	0	0	0	0	0	0	0	0	0	0	0	0	0	0	0	0	0	0	0	0	0	0	0	0	0	0	0	0	0	0	0	0	0	0	0	0	0		cluster-hsa-mir-2113(1)	0	0	0
cluster-hsa-mir-2114(1)	1	0	29	0	0	2	0	15	1	3	6	13	211	6	2	32	66	2	0	10	0	1	16	10	200	24	0	1	0	0	0	11	0	36	36	12	0	0	0	15	0	0	0	14		cluster-hsa-mir-2114(1)	23	0	0
cluster-hsa-mir-2115(1)	0	0	0	0	0	1	0	0	2	0	0	0	1	0	0	5	2	0	0	0	0	0	0	0	0	10	0	1	0	0	0	0	0	0	0	1	0	0	0	0	0	0	0	0		cluster-hsa-mir-2115(1)	0	0	0
cluster-hsa-mir-2116(1)	0	0	3	5	3	5	0	5	2	10	6	5	5	0	0	1	1	0	10	0	1	0	0	0	21	5	1	6	6	5	10	20	0	1	33	11	6	4	3	1	3	6	2	4		cluster-hsa-mir-2116(1)	7	0	0
cluster-hsa-mir-216a(3)	0	0	45	30	1	3	9	19	1	24	11	24	29	4	1	8	27	143	18222	31	6	41	48	1156	217	889583	240	14604	84	681	0	5	0	5	11	1331	38	64	107	44	4	1	3848	27		cluster-hsa-mir-216a(3)	75	4	2
cluster-hsa-mir-218-1(3)	113	57	484	76	16	59	147	377	44	259	11645	584	833	189	11	13235	216	304	4476	312	30	62	254	135	2036	7273	69	821	213	384	23	753	286	669	7655	195	70	168	137	3830	126	36	112	529		cluster-hsa-mir-218-1(3)	1410	42	16
cluster-hsa-mir-219-1(2)	13	0	57	16	1	18	6	14	22	17	55	310	133	38	1	109	49	10	44	20	1	0	15	16	406	131	3	7	1	5	0	7	0	5	358	55	8	1	6	9	0	2	6	9		cluster-hsa-mir-219-1(2)	73	2	5
cluster-hsa-mir-22(1)	30899	699	59398	7301	3081	5873	4844	6485	3787	9470	27326	35652	44042	19757	230	32416	55597	4313	2650	3497	1474	1224	2093	1857	55677	15252	655	4400	2060	668	331	2553	1912	11410	14063	14170	1385	1367	3079	7234	1418	1461	3427	5006		cluster-hsa-mir-22(1)	97901	1797	5714
cluster-hsa-mir-221(2)	553.33	329.67	1379.67	2028.67	1276	2111.33	1562.67	1139.67	659.67	2129.33	7683.33	1629	1969.67	1307.33	166.67	4930	1097.33	7360.5	12305.3	818	110	1921	803	1784.33	12770.3	127631	1607	3504	2822.67	1220.67	491	2141.5	1676.33	625.67	9154	1364	533.33	712.67	2399.33	8097	909	1194	2902	3905.67		cluster-hsa-mir-221(2)	4035	548.67	537.67
cluster-hsa-mir-223(1)	28	50	136	506	37	102	226	149	15	206	390	235	438	157	18	102	248	685	444	64	10	40	36	14	1404	195	136	1660	576	95	33	272	61	19	338	167	67	52	981	213	210	641	164	300		cluster-hsa-mir-223(1)	348	18	18
cluster-hsa-mir-224(2)	272	43	197	24221	66	77	129	166	42	90	104	153	100	127	2	23	51	397	899	27	1	2197	17	670	654	232	391	170	128	41	105	1065	30	33	179	76	18	38	99	2570	41	755	71	566		cluster-hsa-mir-224(2)	265	12	23
cluster-hsa-mir-2276(1)	2	0	0	0	0	0	2	6	0	0	0	5	0	0	0	0	2	1	1	3	0	0	0	4	8	9	0	0	0	0	0	0	0	0	13	3	0	2	0	1	0	0	0	2		cluster-hsa-mir-2276(1)	0	0	0
cluster-hsa-mir-2277(1)	6	0	11	8	1	20	7	7	3	3	37	28	57	8	0	36	46	17	55	5	1	0	7	3	133	427	1	20	6	8	2	7	0	69	140	147	3	2	8	0	1	3	32	14		cluster-hsa-mir-2277(1)	75	6	4
cluster-hsa-mir-2278(1)	3	0	0	0	0	0	0	0	0	0	1	6	1	1	0	9	1	0	0	0	0	0	0	0	9	10	0	0	2	0	0	0	0	0	8	5	0	0	0	0.5	0	0	2	0		cluster-hsa-mir-2278(1)	9	0	0
cluster-hsa-mir-2355(1)	11	0	72	44	22	28	11	9	15	21	68	246	48	30	0	50	47	10	29	17	5	4	2	4	373	125	4	19	19	7	9	18	5	49	164	34	7	1	9	26	4	4	6	13		cluster-hsa-mir-2355(1)	120	4	2
cluster-hsa-mir-23a(6)	134053	4321	292199	97547	6520	65673	30132	175103	51045	69010	158835	375759	197940	172478	2185	128383	66485	23510	32465.5	37531	27667	2697	26063	27525	267880	559457	11746	33956.5	18977	6615	3171	30373	3024	28550	148513	40647	11309	4794	13279	61675	7016	6826	31639.8	39549		cluster-hsa-mir-23a(6)	318670	3289	2063
cluster-hsa-mir-2467(1)	1	0	0	0	0	2	0	0	4	0	9	4	7	3	0	0	1	0	0	0	0	0	0	5	26	17	1	3	2	0	0	0	2	2	3	6	0	0	0	0	0	0	0	0		cluster-hsa-mir-2467(1)	5	0	0
cluster-hsa-mir-25(3)	13533.7	619.33	49859.2	18861.2	1899	17020	25531.2	18972.5	24834	9601	41306.5	81356.7	47594.5	13083.3	1723.83	16445.3	24011.9	24511	199966	9415.5	5319.17	2278	45648.2	20428.7	579040	979461	24025.4	76408.4	30606.2	14401	14622.3	67010.3	2707.17	10279.8	372641	73177	31874.3	5890.17	21157.2	62260.4	8754.83	14303.7	15946.2	12078.8		cluster-hsa-mir-25(3)	54935.2	1181	275
cluster-hsa-mir-2681(2)	0	0	137	55	0	3	1	0	4	8	5	9	5	0	0	3	33	6	2	2	1	0	1	2	17	34	1	7	2	0	0	2	6	7	3	7	0	0	2	5	0	0	0	0		cluster-hsa-mir-2681(2)	41	0	0
cluster-hsa-mir-26a-1(2)	43740.7	1795.34	209004	66602	1441.34	42617.3	24158.7	74528.3	82688	62319.7	175908	440063	241436	139490	2302	171702	88399.3	18796.3	39863.3	7132.66	5013.34	3465.34	25815.3	10219.3	185414	216031	5395.34	31854.7	15129.3	3635.34	1957.34	31874.7	1425.66	10512.7	285468	42152.3	7418.66	1043	6111.34	26476	3493	3427	11744.7	27522.7		cluster-hsa-mir-26a-1(2)	273542	1668	404.34
cluster-hsa-mir-26b(1)	9738.33	366.67	47201	17046	315.67	11591.7	6284.33	5330.67	17695	20510.3	59850	93814.5	55559.8	42243.2	834	53902.8	36214.7	3337.67	8159.67	2134.33	2403.67	443.67	8980.67	1273.67	60367.7	40312	1088.67	6295.33	1947.67	555.67	772.67	9003.33	432.33	9066.33	43359.5	9782.67	1958.33	292	2771.67	10588	1389	721	1910.33	8613.33		cluster-hsa-mir-26b(1)	54927	368	77.67
cluster-hsa-mir-28(1)	1615	123	4076.5	1615	343	779	605	2465	400	998.5	2399.5	837	3911.83	440	42	1620.5	536	2258	3073.5	1954.5	220.5	155	77.5	551	21971.3	1145.5	560.5	938	847	456	328.5	2918	328	768.5	17604	5295	728.5	195	1104.5	1327	702	914.5	311	1010.5		cluster-hsa-mir-28(1)	4242.5	173	122
cluster-hsa-mir-296(1)	24	0	99	4	2	18	1	26	1	13	49	28	37	12	1	31	2	5	251	0	0	2	1	15	120	64	0	8	6	6	10	81	4	56	2180	22	72	2	4	109	6	21	39	15		cluster-hsa-mir-296(1)	59	1	2
cluster-hsa-mir-29a(4)	71486	4032	308906	164476	6177	84285	77383	117429	177444	116299	423144	528767	261750	390245	7222	244046	267907	27979.7	16923	11335	15948	10289	41172	3851	120104	70608	5273	30679	21167	2606.01	1876.99	14251	4475.01	58111.5	42233	25014	3582	2630.99	11339	31184	10032	6411	29704	30601		cluster-hsa-mir-29a(4)	337213	5413	1959.99
cluster-hsa-mir-301a(2)	1186.5	5	6119.5	1336.5	38	1911	1194	2336	3455.5	1285.5	7725.5	11709	13784.5	7173.5	128.5	6447.5	7573.5	665	4066	184	83	45	705	345	25950	16749.5	310	1301	598	1264	53	1111	89	369	5139.5	1718.5	119	60	273	468.5	97	64	360	789.5		cluster-hsa-mir-301a(2)	3931	30	7
cluster-hsa-mir-302a(5)	0	0	0	0	0	0	0	0	0	1	3.5	2	1	1	0	5	1	0	2	0	0	0	0	0	0	0	0	2	0	0	0	0	0	0	1	0	0	0	0	1	0	0	0	7		cluster-hsa-mir-302a(5)	0	0	0
cluster-hsa-mir-3064(1)	0	0	35	19	7	26	21	21	36	19	35	39	28	60	3	26	28	5	5	7	4	2	11	8	28	52	1	5	2	13	4	4	0	18	11	6	1	0	3	27	1	1	2	7		cluster-hsa-mir-3064(1)	51	7	8
cluster-hsa-mir-3065(1)	771	0	405	1231	47	635	84	551	1069	307	2285	3279	220	1019	3	193	148	75	727	655	843	5	44	26	1934	1243	31	174	166	227	0	17	0	205	28	239	27	6	80	266	89	2	160	29		cluster-hsa-mir-3065(1)	199	14	1
cluster-hsa-mir-3074(1)	7	0	8	6	3	12	7	7	7	2	32	30	13	1	0	16	21	7	32	1	0	2	13	4	99	353	8	4	2	5	0	14	0	16	72	37	2	0	1	0	0	1	16	8		cluster-hsa-mir-3074(1)	33	0	0
cluster-hsa-mir-30a(4)	46553.3	1876	126758	80300.7	8866.34	53661.8	30426.5	69993	35227.7	47736.5	113963	205597	127207	48241.3	5796.16	75808.8	62671.7	36261.7	52962.8	12647	7514	5105.16	22683.2	8173.32	271093	312239	10029.3	34786.5	21517.5	14102.2	4873.84	26193.3	6298	32203.2	201560	49176.7	10162.7	5385.34	8753.66	41305.7	9765.5	8579.16	13744.8	21025		cluster-hsa-mir-30a(4)	244967	4020	1769.16
cluster-hsa-mir-30b(2)	69192.7	1039	223118	104484	18090.7	172493	55906.5	216339	106848	142846	233189	493193	257480	192329	2564.83	188795	82302.3	28098.3	51571.2	13066	9956	5427.83	71372.8	25694.7	170170	432952	14930.7	29194.5	21777.5	10608.8	3103.17	9969.67	5222	74440.8	67765.8	48720.3	3621.33	5573.67	6246.33	34780.3	6919.5	4653.83	15451.2	13273		cluster-hsa-mir-30b(2)	400616	8467	3849.83
cluster-hsa-mir-31(1)	0	3	0	5	8	4	5	2	0	5	1	5	0	0	0	11	0	10	30	0	0	3	1	98	2158	10	0	52	5	0	4	35	16	0	491	533	46	0	26	32	3	9	305	68		cluster-hsa-mir-31(1)	9	9	1
cluster-hsa-mir-3117(1)	0	0	63	21	1	0	1	7	14	14	106	76	111	0	0	112	105	13	2	0	0	8	4	3	56	390	1	0	14	0	2	1	0	22	238	10	1	1	0	72	3	0	0	11		cluster-hsa-mir-3117(1)	180	0	0
cluster-hsa-mir-3120(1)	0	0	0	0	0	0	0	0	0	0	1	4	0	0	0	1	2	0	0	0	0	0	0	0	0	2	0	3	5	0	0	0	0	0	2	0	2	0	0	0	0	0	0	0		cluster-hsa-mir-3120(1)	0	0	0
cluster-hsa-mir-3124(1)	0	0	1	2	2.5	4.5	0	0	0.5	2	3.5	2	2	1.5	0	4.5	0.5	1	1	0	0	0	0	0.5	5.5	11.5	0	1	0.5	0	0	0	0	0	3.5	2.5	0	0	0.5	2	1	0	0	0.5		cluster-hsa-mir-3124(1)	2	0.5	0
cluster-hsa-mir-3126(1)	0	0	1	0	0	0	0	1	0	0	0	0	1	1	0	0	2	0	0	0	0	0	0	0	8	0	0	0	0	0	0	0	0	0	0	1	0	0	0	0	0	0	0	1		cluster-hsa-mir-3126(1)	0	0	0
cluster-hsa-mir-3127(1)	5	0	11	3	2	7	4	10	1	5	21	20	12	4	0	5	20	3	27	3	7	0	0	0	60	46	0	2	0	3	6	0	0	0	36	9	9	0	0	6	0	0	1	0		cluster-hsa-mir-3127(1)	0	0	0
cluster-hsa-mir-3128(1)	0	0	0	0	0	4	0	0	0	0	1	1	1	0	0	0	1	0	0	0	0	0	0	0	2	2	0	0	0	0	0	0	0	0	4	0	0	0	0	2	1	0	0	0		cluster-hsa-mir-3128(1)	0	0	0
cluster-hsa-mir-3130(1)	0	0	3	18	2	7	5	6	6	7	9	8	13	0	0	5	2	1	13	6	0	3	1	6	34	16	0	8	7	0	0	11	0	8	62	7	2	1	0	17	5	4	3	1		cluster-hsa-mir-3130(1)	16	1	3
cluster-hsa-mir-3132(1)	0	0	0	1	0	3	0	0	1	4	1	4	1	3	0	7	6	1	0	0	0	0	3	0	0	0	0	1	0	0	0	0	0	11	0	0	1	0	2	0	0	0	0	0		cluster-hsa-mir-3132(1)	0	0	0
cluster-hsa-mir-3136(1)	0	0	0	1	0	1	0	0	2	4	4	2	6	2	0	6	0	0	10	2	0	0	4	0	4	4	0	2	1	0	0	0	0	0	6	1	0	4	0	3	1	0	0	0		cluster-hsa-mir-3136(1)	0	0	0
cluster-hsa-mir-3138(1)	0	0	0	0	0	0	0	0	0	0	0	0	0	0	0	1	0	0	3	0	0	0	0	0	4	3	0	0	4	0	0	0	0	0	8	1	0	0	0	0	0	0	0	0		cluster-hsa-mir-3138(1)	0	0	0
cluster-hsa-mir-3139(1)	0	0	0	2	0	0	0	0	0	0	2	3	1	0	0	0	3	0	0	0	0	0	0	0	3	13	0	0	0	0	0	0	0	0	1	4	0	0	0	0	0	0	0	0		cluster-hsa-mir-3139(1)	0	0	0
cluster-hsa-mir-3140(1)	0	0	0	0	0	0	0	0	0	0	0	1	0	0	0	4	0	2	0	0	0	0	0	0	6	6	0	0	1	1	0	0	0	0	8	0	0	0	0	0	0	0	0	0		cluster-hsa-mir-3140(1)	0	0	0
cluster-hsa-mir-3144(1)	0	0	5	4	0	8	0	3	0	6	2	3	13	3	0	3	3	15	11	0	0	0	28	0	5	182	7	0	0	0	3	0	1	0	210	6	0	0	0	0	0	0	0	5		cluster-hsa-mir-3144(1)	3	0	0
cluster-hsa-mir-3145(1)	0	0	0	0	0	0	0	7	0	0	0	0	5	0	0	0	0	2	1	2	0	0	0	0	6	2	0	0	0	0	1	1	0	0	5	3	0	0	0	0	0	0	0	0		cluster-hsa-mir-3145(1)	0	0	0
cluster-hsa-mir-3146(1)	0	0	0	0	0	0	0	0	0	0	1	0	0	0	0	0	0	0	0	0	0	0	2	0	0	0	0	5	0	0	0	1	0	3	1	0	0	0	0	0	0	0	1	0		cluster-hsa-mir-3146(1)	4	0	0
cluster-hsa-mir-3150(1)	0	0	0	0	0	4	0	4	2	6	2	6	4	2	0	0	1	1	4	0	0	0	4	0	8	23	0	1	3	0	0	15	0	0	15	4	2	0	0	2	0	0	2	0		cluster-hsa-mir-3150(1)	0	0	0
cluster-hsa-mir-3151(1)	4	0	0	12	0	0	0	0	0	0	2	0	1	0	0	2	0	1	8	0	0	0	0	0	61	3	4	0	0	0	0	0	5	0	1	17	0	0	2	4	0	1	11	0		cluster-hsa-mir-3151(1)	0	0	0
cluster-hsa-mir-3152(1)	0	0	6	0	0	0	0	2	0	1	3	0	0	0	0	1	28	1	1	0	0	0	0	3	0	128	1	11	0	0	0	0	0	3	0	10	0	0	0	0	0	0	0	0		cluster-hsa-mir-3152(1)	0	0	0
cluster-hsa-mir-3155(1)	0	0	0	0	7	1	2	3	0	1	0	1	0	0	0	0	0	4	2	0	0	0	0	0	9	5	0	0	1	0	1	0	3	0	17	4	0	0	0	5	4	6	0	0		cluster-hsa-mir-3155(1)	0	2	0
cluster-hsa-mir-3157(1)	0	0	4	3	0	9	2	2	9	2	9	14	8	5	0	16	8	3	1	3	2	0	5	0	27	15	0	2	2	0	1	1	10	0	25	5	6	0	0	5	1	0	1	1		cluster-hsa-mir-3157(1)	8	0	0
cluster-hsa-mir-3158(1)	0	0	19	17	3	15	5	1	12	13	21	38	25	8	0	19	17	8	6	5	0	2	6	11	26	162	2	5	2	3	3	4	7	0	81	33	1	0	3	8	1	1	3	0		cluster-hsa-mir-3158(1)	101	6	2
cluster-hsa-mir-3161(1)	0	0	0	0	0	0	0	0	2	0	0	0	1	0	0	0	1	0	0	0	0	0	3	0	19	0	0	3	0	0	0	0	0	0	4	0	0	0	0	0	0	0	0	0		cluster-hsa-mir-3161(1)	0	0	0
cluster-hsa-mir-3163(1)	0	0	0	0	0	0	0	0	0	0	0	0	0	0	0	0	0	0	2	0	0	0	0	0	0	2	0	0	0	0	0	0	0	0	2	0	0	0	0	0	0	0	0	0		cluster-hsa-mir-3163(1)	0	0	0
cluster-hsa-mir-3165(1)	0	0	0	0	0	0	0	0	0	0	0	1	0	0	0	0	2	0	0	0	0	0	0	0	0	4	0	0	0	0	0	0	0	8	5	0	0	0	0	2	0	0	1	0		cluster-hsa-mir-3165(1)	3	0	0
cluster-hsa-mir-3167(1)	0	0	0	0	0	0	0	0	0	0	1	1	0	1	0	0	9	0	1	0	0	1	0	0	0	38	0	0	0	0	0	1	0	0	0	0	0	0	0	0	0	0	0	0		cluster-hsa-mir-3167(1)	0	0	0
cluster-hsa-mir-3171(1)	0	0	2	0	0	0	0	0	0	0	0	0	2	0	0	0	0	0	0	0	0	1	0	0	0	0	0	0	0	0	0	0	0	6	0	0	5	0	0	0	0	0	1	0		cluster-hsa-mir-3171(1)	0	0	0
cluster-hsa-mir-3173(1)	0	0	7	17	7	19	15	9	8	2	37	18	6	3	0	9	2	14	18	9	2	2	5	0	46	43	0	2	10	3	2	10	0	13	55	7	4	2	4	3	1	6	0	0		cluster-hsa-mir-3173(1)	16	7	5
cluster-hsa-mir-3174(1)	0	0	10	0	0	0	0	1	0	0	2	7	4	0	0	6	0	0	2	0	0	0	0	0	3	7	0	0	0	0	1	2	0	0	3	3	0	1	0	0	0	0	0	0		cluster-hsa-mir-3174(1)	1	0	0
cluster-hsa-mir-3175(1)	0	0	0	1	0	0	0	0	0	1	0	4	4	0	0	0	0	0	0	1	0	0	1	0	1	0	0	0	0	0	0	0	0	0	0	0	1	0	2	0	0	0	0	0		cluster-hsa-mir-3175(1)	0	0	7
cluster-hsa-mir-3176(1)	15	0	3	2	6	3	0	12	2	0	7	20	15	3	0	3	8	2	55	0	0	1	0	0	13	36	0	0	4	0	2	1	0	9	98	26	0	0	0	0	1	5	3	0		cluster-hsa-mir-3176(1)	0	1	1
cluster-hsa-mir-3177(1)	6	0	60	57	4	17	8	23	52	17	58	122	36	31	0	28	2	13	3	8	1	3	8	0	63	81	0	17	14	0	3	3	7	41	45	31	0	2	9	22	0	6	2	10		cluster-hsa-mir-3177(1)	74	2	0
cluster-hsa-mir-3183(1)	1	0	0	0	3	5	0	0	1	0	4	4	1	0	0	6	2	0	1	0	0	0	0	0	20	0	0	0	1	0	0	7	0	0	2	0	0	0	1	0	0	0	0	0		cluster-hsa-mir-3183(1)	1	0	0
cluster-hsa-mir-3187(1)	14	0	21	9	2	14	0	0	3	6	16	54	15	6	0	38	34	6	40	29	0	0	9	0	124	83	2	2	5	15	0	7	0	36	50	25	2	0	0	2	0	4	1	4		cluster-hsa-mir-3187(1)	28	1	3
cluster-hsa-mir-3189(1)	0	0	0	0	0	0	0	0	0	0	2	0	0	0	0	0	0	3	2	0	0	0	0	0	2	0	2	0	0	0	0	1	0	0	0	0	0	0	1	0	0	7	0	0		cluster-hsa-mir-3189(1)	0	0	0
cluster-hsa-mir-3192(1)	0	0	1	8	2	3	0	3	4	0	1	0	1	0	0	2	0	2	2	0	0	0	0	0	0	7	0	1	0	0	1	0	0	0	4	1	3	0	3	2	0	0	0	0		cluster-hsa-mir-3192(1)	8	0	0
cluster-hsa-mir-3193(1)	0	0	0	0	0	0	0	0	0	0	3	0	0	1	0	0	1	0	2	0	0	0	0	0	0	0	0	0	0	1	0	0	0	0	0	1	0	0	0	4	2	0	0	0		cluster-hsa-mir-3193(1)	2	1	0
cluster-hsa-mir-3194(1)	7	1	60	5	0	10	0	6	9	9	30	97	34	15	0	81	10	2	3	0	0	0	0	11	108	151	4	3	0	1	0	3	0	0	32	27	2	0	0	9	0	1	1	3		cluster-hsa-mir-3194(1)	158	1	1
cluster-hsa-mir-3198(1)	4	0	0	0	0	0	0	0	0	0	0	4	0	2	0	1	2	1	0	0	0	0	0	0	0	0	0	0	0	0	0	0	0	0	7	3	0	0	0	0	0	0	0	0		cluster-hsa-mir-3198(1)	5	0	0
cluster-hsa-mir-32(1)	853	20	3403	330	10	385	457	1056	1017	454	1292	5875	2855	2442	133	4747	1590	249	610	155	204	36	1108	1121	20241	13060	100	748	541	203	35	736	153	524	13229	6703	164	20	207	408	37	76	434	685		cluster-hsa-mir-32(1)	3618	10	0
cluster-hsa-mir-320(1)	6944	129	13134	3081	2270	4944	1944	1928	1908	2261	7912	14435	16105	7777	53	13192	5824	2174	2417	1376	257	656	2750	485	21156	83140	328	1417	349	1716	231	1334	769	6042	21258	2613	568	672	347	1323	299	327	2265	767		cluster-hsa-mir-320(1)	29352	963	2350
cluster-hsa-mir-3200(1)	192	5	1115	482	17	391	120	297	158	130	898	958	466	237	5	271	479	21	240	89	21	0	57	1	975	309	14	68	8	124	7	15	0	210	169	178	25	0	74	67	46	7	11	12		cluster-hsa-mir-3200(1)	472	12	4
cluster-hsa-mir-324(1)	746	37	2427	1472	203	1664	1548	1733	1537	998	4585	7640	4449	3985	68	1957	7051	343	2790	220	128	126	1392	177	5632	6725	103	700	259	360	99	277.5	63	584	5168	2782	108	108	155	3240	143	74	182	204		cluster-hsa-mir-324(1)	4232	145	137
cluster-hsa-mir-325(2)	0	0	1	0	0	0	0	0	0	0	2	0	0	0	0	0	0	0	0	0	0	0	0	0	0	0	0	0	0	0	0	0	0	0	0	0	0	0	0	0	0	0	0	0		cluster-hsa-mir-325(2)	0	0	0
cluster-hsa-mir-328(1)	942	54	2927	5776	2526	9309	2092	3299	3974	2078	12499	9755	1323	3431	73	3753	3470	755	864	1065	300	166	838	28	4358	3691	116	547	87	297	54	150	47	2343	1253	1088	134	142	216	639	192	50	187	430		cluster-hsa-mir-328(1)	7034	1612	1874
cluster-hsa-mir-330(1)	1624	15	1647	830	77	828	240	499	1036	316	1268	2237	845	846	15	1042	761	74	255	86	36	25	321	28	963	1798	20	44	84	87	20	54.5	68	647	366	140	14	53	42	516	29	25	66	66		cluster-hsa-mir-330(1)	1530	57	46
cluster-hsa-mir-331(1)	504	11	1132	1304	231	1930	669	1592	2025	590	3120	5183	2545	1162	39	3213	2711	604	2319	414	49	142	604	106	3545	3521	155	720	446	161	100	558	77	488	1293	492	107	61	148	1202	92	127	277	240		cluster-hsa-mir-331(1)	3245	178	103
cluster-hsa-mir-335(1)	193	9	6506	922	68	650	1006	315	3449	1316	4387	25742	12719	1455	79	6715	1230	703	1565	40	27	36	3298	543	39236	56097	133	681	198	1357	93	800	350	1243	16173	4024	187	78	267	3418	116	27	2734	462		cluster-hsa-mir-335(1)	10184	145	18
cluster-hsa-mir-338(1)	1529	33	2756	1099	99	1631	2450	2589	2841.25	566	5633	15341.8	5480.5	1327	21	5373.25	2750.25	737	1263	676	433	5	1051	187	1507	1165.75	28	301	386	59	12	185	15	1012	172	942	22	25	137	2195	114	14	154	162		cluster-hsa-mir-338(1)	5068.5	131	36
cluster-hsa-mir-339(1)	897	57	3376.5	1827	558	4964	1407	1391	1015.5	1013.5	2512	4867	2605	1934	48	2484.5	3155	586	3927	348	211	76	469	357	13368	8784	288	1620	475	546	291	1162	57	1645	5697	4327	177.5	240	481	968	248	353	874	601		cluster-hsa-mir-339(1)	4859	225	299
cluster-hsa-mir-33a(1)	488	28	772	554	12	129	107.5	629.5	208	206.5	981.5	2411	1371.5	843.5	52	3732	772.5	90	299	184.5	39.5	12	222.5	384.5	12463.5	6381.5	91.5	181.5	106	39	38.5	676.5	62.5	304	9504	626.5	131.5	18.5	87	90.5	46.5	51	230	81		cluster-hsa-mir-33a(1)	3335	19	8
cluster-hsa-mir-33b(1)	159	5	336.5	38	4	32	13	172.5	100	35	145.5	188.5	62	161	5	315.5	99	13	57	204.5	33	3	10.5	140.5	2819.5	309.5	8	30.5	20	12	14	74.5	89.5	44	1516.5	1157	52	2	27	28	11.5	1	40	9		cluster-hsa-mir-33b(1)	279	3	3
cluster-hsa-mir-340(1)	799	28	5696	1463	45	1215	946	624	1483	1051	4095	11231	7846	3630	47	2742	11693	241	2191	172	256	49	817	142	5877	8661	71	1132	262	202	49	871	133	1259	5985	2368	192	41	299	1323	93	115	296	291		cluster-hsa-mir-340(1)	3833	27	8
cluster-hsa-mir-342(1)	1188	107	7163	6431	327	2485	1995	3262	1204	4227	7044	14696	8208	2820	93	4733	3728	871	3011	1913	202	244	2013	241	8762	16961	339	3374	760	308	202	1367	71	948	4998	1587	182	161	539	976	310	368	830	958		cluster-hsa-mir-342(1)	17499	245	68
cluster-hsa-mir-345(1)	243	30	998	102	39	206	120	161	92	119	419	3047	1108	181	15	1725	224	315	1416	139	12	10	322	591	16672	24668	71	437	225	699	42	388	72	150	14785	4538	171	74	147	170	69	76	131	135		cluster-hsa-mir-345(1)	1061	30	16
cluster-hsa-mir-346(1)	11	0	196	79	24	122	89	25	12	95	134	179	123	5	7	406	0	1	6	16	0	1	84	0	1	2	2	1	2	0	0	0	0	29	1	1	0	0	1	0	2	0	2	0		cluster-hsa-mir-346(1)	681	30	10
cluster-hsa-mir-34a(1)	985	162	7429	1700	584	4221.33	3846	1215	4375	2523	5314	11908	17459	9239	84	11774	10494	1199	2461	1007	416	295	1940	262	7334	1223	229	1302	763	119	261	729	830	8143	1543	5569	224	143	904	1996	779	403	1372	2451		cluster-hsa-mir-34a(1)	6764	813	210
cluster-hsa-mir-34b(2)	19	2537	298	182	37	76	1806	135	72	3602	115	1151	149	79	6	160	50	512	5830	60	2	1534	68	4	48444	295	56	87	405	385	3	929	2	196	5525	8767	63	1353	48	363	9	365	35	3404		cluster-hsa-mir-34b(2)	260	82	20
cluster-hsa-mir-3591(1)	0	0	0	0	0	0	0	0	1	0	0	0	0	0	0	0	0	0	0	0	0	0	0	0	0	0	0	0	0	0	0	0	0	1.5	0	0	0	0	0	0	0	0	0	0		cluster-hsa-mir-3591(1)	0	0	0
cluster-hsa-mir-3605(1)	76	3	113	186	10	101	60	193	55	46	151	164	73	109	1	90	31	56	57	52	14	7	70	4	159	331	13	55	26	26	24	35	11	40	60	49	5	8	28	41	5	0	12	8		cluster-hsa-mir-3605(1)	158	6	6
cluster-hsa-mir-361(1)	4316	194	12781	10091	1686	8383	3203	14258	10118	7154	30044	47217	15920	9263	106	15865	11087	3241	5633	1711	420	458	4989	560	27296	43364	759	1674	728	770	538	4138	305	7139	12964	4276	726	379	891	2599	881	618	2165	2296		cluster-hsa-mir-361(1)	19886	603	493
cluster-hsa-mir-3612(1)	0	0	0	0	0	0	0	0	0	0	0	0	0	0	0	0	0	0	0	0	0	0	0	0	0	0	0	0	0	0	0	0	0	0	0	0	0	0	0	0	0	0	0	0		cluster-hsa-mir-3612(1)	0	0	0
cluster-hsa-mir-3613(1)	201	5	657	421	42	346	180	210	80	250	1199	1002	309	196	2	444	232	101	425	52	21	10	65	22	741	1152	25	135	40	21	8	212	20	38	348	216	32	27	34	32	32	17	64	56		cluster-hsa-mir-3613(1)	1233	22	3
cluster-hsa-mir-3614(1)	0	0	0	0	0	5	1	0	0	6	0	0	3	0	1	3	0	7	6	0	0	19	0	1	1	4	2	8	2	1	0	0	0	6	3	1	0	0	3	8	2	0	2	0		cluster-hsa-mir-3614(1)	0	0	0
cluster-hsa-mir-3617(1)	0	0	0	0	0	2	0	0	0	0	1	4	0	0	0	0	17	0	2	0	0	1	0	0	14	7	0	0	0	0	0	1	0	8	1	1	0	0	2	0	0	0	0	4		cluster-hsa-mir-3617(1)	0	0	0
cluster-hsa-mir-3619(1)	0	0	2	2	1	1	0	0	0	0	0	0	0	0	0	2	0	0	20	0	0	0	0	1	55	11	0	0	0	1	0	0	0	0	22	1	0	0	0	3	5	0	2	0		cluster-hsa-mir-3619(1)	0	0	0
cluster-hsa-mir-3620(1)	27	0	46	14	4	51	6	11	2	17	26	37	62	49	1	87	76	5	23	6	0	0	3	2	36	32	0	7	3	4	0	7	0	11	14	15	4	1	9	12	6	0	0	4		cluster-hsa-mir-3620(1)	57	2	2
cluster-hsa-mir-3657(1)	4	0	0	0	0	0	0	0	6	1	2	0	0	4	1	2	0	0	1	0	0	0	1	0	6	0	0	0	1	0	0	1	0	0	10	2	1	0	0	0	1	0	0	0		cluster-hsa-mir-3657(1)	2	0	0
cluster-hsa-mir-3659(1)	0	0	0	0	0	0	0	2	0	0	0	0	0	0	0	0	0	2	0	0	0	0	0	0	0	1	0	0	0	0	0	0	0	0	5	2	0	0	0	3	0	0	2	0		cluster-hsa-mir-3659(1)	0	0	0
cluster-hsa-mir-3663(1)	0	0	0	0	0	2	0	0	0	0	0	0	0	0	0	0	0	0	6	0	0	0	0	0	0	0	0	0	1	0	0	0	0	0	0	0	0	0	0	0	0	2	0	0		cluster-hsa-mir-3663(1)	0	0	0
cluster-hsa-mir-3664(1)	0	0	4	0	4	1	5	0	0	13	2	1	0	0	0	1	0	0	3	0	3	0	0	0	22	35	0	0	0	0	2	10	0	2	10	1	1	0	0	0	0	0	4	0		cluster-hsa-mir-3664(1)	0	0	0
cluster-hsa-mir-3667(1)	0	0	0	0	0	0	0	0	0	0	1	0	0	0	0	0	1	3	0	0	0	0	0	0	0	0	0	0	1	0	0	2	0	0	0	0	0	0	0	0	0	0	0	0		cluster-hsa-mir-3667(1)	0	0	0
cluster-hsa-mir-3677(1)	0	0	2	2	2	4	3	0	2	2	5	6	21	2	1	6	2	4	21	2	0	0	0	1	22	94	4	2	10	2	6	3	0	2	19	13	0	2	0	7	3	0	3	0		cluster-hsa-mir-3677(1)	10	0	0
cluster-hsa-mir-3679(1)	3	0	0	3	1	4	0	4	0	2	8	1	10	1	0	4	0	6	7	3	0	0	1	1	22	17	2	1	2	4	4	11	0	1	14	3	2	0	0	6	0	1	5	1		cluster-hsa-mir-3679(1)	6	0	1
cluster-hsa-mir-3681(1)	0	0	0	0	0	0	0	0	0	0	0	1	0	0	0	0	0	1	2	0	0	0	0	0	42	1	0	0	0	0	0	0	0	0	0	0	0	0	0	1	0	0	0	0		cluster-hsa-mir-3681(1)	0	0	0
cluster-hsa-mir-3682(1)	4	0	0	3	0	1	0	1	0	1	2	2	3	2	0	1	0	0	0	0	0	0	1	0	0	4	0	1	0	0	0	2	0	0	4	1	0	0	2	1	0	0	1	0		cluster-hsa-mir-3682(1)	0	0	0
cluster-hsa-mir-3690-1(2)	0	0	3	0	2	0	1	0	0	0	0	1	4	0	0	2	0	7	1	1	0	0	0	0	13	2	2	3	1	0	0	0	0	2	2	0	0	0	0	0	0	0	1	0		cluster-hsa-mir-3690-1(2)	0	0	0
cluster-hsa-mir-3691(1)	0	0	2	3	1	0	3	4	3	0	2	0	1	0	0	0	0	0	1	0	0	0	0	0	6	19	0	2	1	3	0	3	0	0	6	0	0	0	1	7	0	1	1	0		cluster-hsa-mir-3691(1)	0	0	0
cluster-hsa-mir-3692(1)	2	0	0	0	0	0	0	0	0	0	0	5	0	0	0	1	0	1	2	0	0	0	0	0	2	5	0	2	0	0	0	0	0	0	2	1	0	0	0	0	0	0	0	0		cluster-hsa-mir-3692(1)	2	0	0
cluster-hsa-mir-370(1)	10200	84	16867	7468	1757	7324	2392	9964	3679	2932	9574	4328	1239	8112	67	16441	554	391	285	78	60	486	2783	0	243	32	22	209	9	527	8	3	21	5344	23	174	230	83	301	36	10	3	33	113		cluster-hsa-mir-370(1)	27378	366	699
cluster-hsa-mir-371(3)	0	0	0	1	0	0	0	1	0	0	0	0	0	0	1	0	0	1	0	0	0	0	0	0	0	0	0	0	0	0	0	0	0	0	5	0	0	0	0	0	0	0	0	0		cluster-hsa-mir-371(3)	1	0	0
cluster-hsa-mir-374a(4)	2998	86	9714	5392	89	3880.33	1862	3990	3845	3977	19525.5	89419.5	27415	6182	257	13968.7	17501	2059	11384.5	631	470	178	2432	2439	97421	83687.5	850	4756	890	505	280	4519	408	4280	62836	12044	1133	172	869	4184.5	932	458	1091	3587		cluster-hsa-mir-374a(4)	18668	116	21
cluster-hsa-mir-375(1)	123281	2852	1234947	347650	427058	804622	445273	166192	193905	404537	540620	3383660	1874650	1507716	7369	923970	3081709	79574	160866	277503	36225	392	240891	11827	452842	1566882	13068	58832	10811	22254	833	23028	26048	134794	268303	85459	2350	15814	25675	91704	513	149	27739	101388		cluster-hsa-mir-375(1)	2567105	172750	254158
cluster-hsa-mir-378(1)	3184	131	20971	7637	1698	4647	1653	2439	1471	2243	3010	6683	7127	1239	25	1043	1718	2046	3333	850	112	969	250	2343	5219	2514	592	2056	2111	521	2116	1248	95	681	4517	1307	1055	376	845	668	705	795	634	633		cluster-hsa-mir-378(1)	37437	462	2279
cluster-hsa-mir-383(1)	0	0	0	0	0	0	0	0	0	0	63	0	1	11	1	174	397	0	0	95	123	0	3	1	0	3	0	1	0	0	0	0	0	10	0	0	0	0	0	0	0	0	0	5		cluster-hsa-mir-383(1)	0	0	0
cluster-hsa-mir-3909(1)	6	0	40	26	2	24	8	2	10	28	39	97	27	9	0	60	33	5	23	4	1	0	0	0	50	21	0	1	6	3	0	6	0	14	15	13	2	0	1	7	2	4	11	0		cluster-hsa-mir-3909(1)	136	1	0
cluster-hsa-mir-3910(1)	0	0	0	0	0	0	0	0	0	0	0	4	0	0	0	0	0	0	0	0	0	0	0	0	0	5	0	0	0	0	0	1	0	0	0	0	0	0	0	0	0	0	0	0		cluster-hsa-mir-3910(1)	0	0	0
cluster-hsa-mir-3912(1)	14	0	27	10	0	2	4	17	12	15	63	133	78	16	0	35	22	4	32	1	1	0	11	16	52	161	1	24	5	1	0	9	0	6	39	12	4	0	2	27	2	1	6	4		cluster-hsa-mir-3912(1)	24	2	0
cluster-hsa-mir-3919(1)	0	0	0	0	0	0	0	0	0	0	0	0	0	0	0	0	0	0	0	0	0	0	0	0	0	0	0	1	0	1	0	0	0	0	0	0	0	0	0	3	0	0	0	0		cluster-hsa-mir-3919(1)	0	0	0
cluster-hsa-mir-3922(1)	0	0	0	1	0	0	0	0	1	2	0	0	1	0	0	1	0	0	4	0	0	0	2	0	1	21	0	2	1	0	0	0	0	0	0	1	0	2	0	0	0	4	4	1		cluster-hsa-mir-3922(1)	0	2	2
cluster-hsa-mir-3928(1)	15	0	67	4	13	14	3	4	4	5	27	55	37	3	0	37	0	3	2	3	0	9	2	0	28	86	3	6	7	6	2	1	5	4	29	4	0	1	2	3	8	1	3	0		cluster-hsa-mir-3928(1)	138	1	6
cluster-hsa-mir-3934(1)	0	5	96	14	2	48	13	4	25	18	50	72	28	17	0	10	1	4	34	2	0	0	6	4	197	61	1	3	14	4	0	6	0	0	38	3	0	2	27	14	3	2	7	5		cluster-hsa-mir-3934(1)	180	0	0
cluster-hsa-mir-3938(1)	0	0	0	0	0	0	0	0	2	0	4	18	0	1	0	0	0	0	3	0	0	0	0	0	6	13	1	0	0	0	0	1	0	0	13	1	1	0	0	1	0	0	0	0		cluster-hsa-mir-3938(1)	2	0	0
cluster-hsa-mir-3939(1)	0	0	2	0	0	1	0	0	0	0	0	3	3	0	0	0	2	0	2	0	0	0	0	0	1	6	1	0	0	0	0	0	0	0	4	1	0	0	0	0	0	0	0	0		cluster-hsa-mir-3939(1)	2	0	0
cluster-hsa-mir-3940(1)	3	0	20	7	3	4	0	3	7	3	6	57	30	1	1	36	4	9	18	4	0	0	6	0	24	18	0	6	6	1	3	8	0	5	9	0	0	0	5	6	0	2	3	4		cluster-hsa-mir-3940(1)	8	0	0
cluster-hsa-mir-3942(1)	0	0	1	7	0	2	0	1	1	1	5	3	2	3	0	0	0	0	1	0	0	0	3	2	19	8	0	1	0	0	0	0	0	0	9	0	1	0	0	0	0	0	0	1		cluster-hsa-mir-3942(1)	2	0	0
cluster-hsa-mir-3944(1)	0	0	0	2	0	1	2	0	1	1	0	2	4	0	0	2	1	0	0	0	0	0	0	0	5	2	0	0	0	0	1	0	0	7	5	3	0	2	0	0	1	1	1	0		cluster-hsa-mir-3944(1)	0	0	0
cluster-hsa-mir-423(2)	4713	141	12152	4842	1243	3984	1396	3480	2392	3222	10488	18989	11875	3468	137	10147	9435	1635	5659	1850	406	455	1312	1684	49285	35684	630	1593	761	1258	613	3102	570	5531	57038	10874	795	526	782	3049	356	711	2368	1103		cluster-hsa-mir-423(2)	23710	560	1166
cluster-hsa-mir-424(2)	226	18	895	223	55	104	105	567	152	294	212	895	747	928	49	399	489	226	5772	37	26	57	69	56	13200	2367	103	267	101	293	80	1395	30	121	8703	629	253	22	203	364	49	113	127	868		cluster-hsa-mir-424(2)	811	23	7
cluster-hsa-mir-4326(1)	13	0	22	28	1	19	1	11	2	1	32	0	26	3	0	19	14	18	89	11	4	1	3	3	127	107	1	4	4	8	9	5	0	2	40	23	7	10	2	35	4	6	12	3		cluster-hsa-mir-4326(1)	66	2	0
cluster-hsa-mir-4422(1)	0	0	0	1	0	0	0	0	0	0	0	2	0	0	0	0	0	0	1	0	0	0	0	0	0	0	0	0	0	0	1	0	0	0	1	3	0	0	0	0	0	0	0	0		cluster-hsa-mir-4422(1)	6	0	0
cluster-hsa-mir-4436(1)	0	0	0	1	1	0	0	0	0	0	1	0	0	1	0	2	0	0	0	1	0	0	0	0	0	0	0	0	0	0	0	0	0	0	1	1	0	0	0	0	0	0	0	0		cluster-hsa-mir-4436(1)	3	1	0
cluster-hsa-mir-4464(1)	0	0	0	0	0	0	0	0	0	0	0	0	0	0	0	0	0	0	0	0	0	0	0	0	0	0	0	0	0	0	0	0	0	0	0	0	0	0	0	0	0	0	0	0		cluster-hsa-mir-4464(1)	0	0	0
cluster-hsa-mir-4473(1)	5	0	21	3	0	8	2	4	0	7	8	27	13	4	0	17	6	0	9	6	0	3	6	5	14	19	0	10	1	0	0	1	0	1	4	64	4	0	0	0	1	1	2	2		cluster-hsa-mir-4473(1)	5	4	0
cluster-hsa-mir-448(5)	0	0	0	2	0	0	0	1	0	0	0	0	0	0	0	3	1	0	1	0	0	0	0	0	3	0	0	0	0	2	0	0	0	3	1	0	2	0	0	18	2	0	0	0		cluster-hsa-mir-448(5)	0	0	0
cluster-hsa-mir-449a(3)	0	88	81	7	1	0.33	323	1	12	188	5	48	13	15	11	13	33	26	1121	10	0	43	4	4	1819	1601	3	114	34	2	2	3.67	12	0	89	280	15	111	31	9	2	8	68	140		cluster-hsa-mir-449a(3)	33	14	0
cluster-hsa-mir-4504(1)	0	0	6	1	0	1	0	1	0	1	2	1	2	2	0	5	0	0	0	0	0	0	1	0	8	0	0	0	0	0	0	0	0	0	0	1	0	0	0	0	0	0	0	0		cluster-hsa-mir-4504(1)	0	0	0
cluster-hsa-mir-450a-1(4)	107	39	593	119	13	75	40	338	19	87	126	350	418	225	19	112	177	105	4105	27	5	41	11	50	9891	832	90	299	42	123	55	327	61	379	2843	426	94	36	83	202	67	56	54	132		cluster-hsa-mir-450a-1(4)	498	11	4
cluster-hsa-mir-455(1)	14	8	259	100	45	134	47	106	11	272	404	436	261	186	4	77	31	112	158	191	35	76	13	10	493	144	48	50	55	7	24	115	5	628	724	311	37	11	101	38	32	23	74	142		cluster-hsa-mir-455(1)	224	13	13
cluster-hsa-mir-4636(1)	0	0	4	0	0	0	1	3	0	0	4	5	5	0	0	1	0	4	10	0	0	0	0	0	22	13	0	2	0	0	0	0	0	0	188	1	0	2	1	9	0	0	2	1		cluster-hsa-mir-4636(1)	7	0	0
cluster-hsa-mir-4638(1)	4	0	10	10	0	0	2	15	0	5	6	8	15	7	1	5	6	1	3	2	0	0	2	0	0	4	1	1	0	0	0	1	0	5	1	2	0	0	0	4	0	1	0	0		cluster-hsa-mir-4638(1)	11	0	1
cluster-hsa-mir-4640(1)	7	0	2	4	1	2	0	0	2	2	4	0	6	0	0	1	9	0	2	4	0	0	2	0	4	0	0	4	0	1	0	0	0	0	11	4	0	0	5	4	1	1	0	1		cluster-hsa-mir-4640(1)	0	0	0
cluster-hsa-mir-4646(1)	2	0	15	6	2	1	1	2	3	1	3	9	7	7	0	6	10	3	4	0	0	0	6	0	5	8	0	2	0	0	0	0	0	0	4	3	0	0	0	1	0	0	0	1		cluster-hsa-mir-4646(1)	15	0	1
cluster-hsa-mir-4653(1)	0	0	1	0	0	0	0	0	0	0	0	1	1	0	0	0	0	0	0	0	0	0	0	0	5	0	0	0	0	0	0	0	0	0	0	0	0	0	0	0	0	0	0	0		cluster-hsa-mir-4653(1)	0	0	0
cluster-hsa-mir-4657(1)	0	0	0	0	0	0	0	0	0	0	0	0	0	2	0	0	0	0	0	0	0	0	0	0	3	4	0	0	0	0	0	0	0	0	0	1	0	0	0	0	0	0	0	0		cluster-hsa-mir-4657(1)	0	0	0
cluster-hsa-mir-466(1)	0	0	0	4	0	2	2	0	1	0	7	34	5	1	0	7	0	1	0	2	0	0	0	0	2	3	0	0	0	0	0	0	0	4	0	0	0	0	0	0	1	0	0	3		cluster-hsa-mir-466(1)	0	0	0
cluster-hsa-mir-4676(1)	0	0	0	0	0	0	1.5	0	0	0	1	0	0	0	0	0	0	0	0	0	0	0	0	0	4	0	0	0	0	0	0	0	0	0	4	2	0	0	0	2	0	0	0	0		cluster-hsa-mir-4676(1)	0	0	0
cluster-hsa-mir-4685(1)	0	0	2	13	1	3	10	2	0	1	8	6	21	8	0	10	6	4	4	1	0	0	6	0	7	0	1	7	1	0	0	0	0	0	4	0	2	2	3	3	0	0	0	1		cluster-hsa-mir-4685(1)	22	2	1
cluster-hsa-mir-4687(1)	0	0	3	1	1	0	4	0	0	2	2	2	3	0	0	0	1	0	5	0	0	0	2	0	7	7	0	3	0	1	0	1	0	0	13	7	0	0	1	4	0	1	0	0		cluster-hsa-mir-4687(1)	0	0	1
cluster-hsa-mir-4688(1)	7	0	10	0	0	0	0	0	0	0	4	4	0	4	0	0	0	0	1	0	0	0	0	0	2	6	0	0	0	0	0	0	0	0	5	0	0	0	0	0	0	0	0	0		cluster-hsa-mir-4688(1)	20	0	0
cluster-hsa-mir-4690(1)	23	0	46	4	6	10	2	7	7	5	31	29	139	17	0	59	4	0	4	4	0	3	4	4	13	81	0	1	3	2	0	1	6	3	3	1	0	3	0	6	0	0	1	1		cluster-hsa-mir-4690(1)	128	2	0
cluster-hsa-mir-4697(1)	0	0	3	0	0	0	2	0	0	0	0	0	6	1	0	1	0	1	0	0	0	5	0	0	4	34	0	2	1	0	0	0	0	3	3	0	0	0	0	10	0	0	0	0		cluster-hsa-mir-4697(1)	0	0	0
cluster-hsa-mir-4699(1)	0	0	0	0	0	0	0	0	0	0	2	0	0	0	0	0	0	0	1	0	0	0	0	0	9	0	0	0	0	0	0	2	0	3	5	0	0	0	0	0	0	0	0	0		cluster-hsa-mir-4699(1)	0	0	0
cluster-hsa-mir-4701(1)	0	0	0	0	0	0	0	4	0	0	2	0	0	0	0	0	2	0	3	0	0	0	1	0	0	1	0	0	0	0	0	0	0	0	1	0	0	0	0	0	0	0	0	0		cluster-hsa-mir-4701(1)	11	0	0
cluster-hsa-mir-4703(1)	0	0	0	0	0	0	0	0	0	1	0	0	0	2	0	0	0	1	0	0	0	0	0	0	2	0	0	0	0	0	0	0	0	0	0	0	0	0	0	0	0	0	0	0		cluster-hsa-mir-4703(1)	0	0	0
cluster-hsa-mir-4709(1)	0	0	0	0	0	5	1	0	0	0	0	0	1	0	0	0	1	6	0	0	0	0	0	0	0	6	2	2	4	0	0	2	4	10	3	0	0	0	0	2	2	0	2	2		cluster-hsa-mir-4709(1)	6	0	2
cluster-hsa-mir-4713(1)	0	0	0	0	0	0	1	0	0	0	0	0	0	0	0	0	0	0	0	0	0	0	0	0	0	0	0	0	0	0	4	7	0	0	1	2	0	0	0	4	0	0	0	1		cluster-hsa-mir-4713(1)	0	0	0
cluster-hsa-mir-4729(1)	0	0	0	0	0	0	0	0	0	0	0	1	0	0	0	0	0	0	0	0	0	0	0	0	1	0	0	0	0	0	0	0	0	0	0	0	0	0	0	0	0	0	0	0		cluster-hsa-mir-4729(1)	3	0	0
cluster-hsa-mir-4731(1)	0	0	0	0	0	0	0	0	0	0	0	2	0	1	0	0	0	0	0	0	0	0	0	0	3	0	0	0	4	0	0	0	0	0	0	0	0	0	0	0	0	0	0	0		cluster-hsa-mir-4731(1)	0	0	0
cluster-hsa-mir-4733(1)	0	0	15	3	0	4	2	1	3	1	2	12	2	6	0	0	6	0	2	1	0	0	0	0	6	10	0	0	0	0	0	0	0	5	11	1	0	0	0	1	0	0	2	0		cluster-hsa-mir-4733(1)	15	0	0
cluster-hsa-mir-4743(1)	0	0	5	9	0	5	0	5	0	2	18	2	2	5	0	1	4	0	5	0	0	0	2	0	6	12	0	0	1	1	0	4	0	0	4	4	0	0	0	3	0	0	1	0		cluster-hsa-mir-4743(1)	6	0	1
cluster-hsa-mir-4746(1)	0	0	11	4	0	0	4	0	3	1	3	1	2	2	0	0	0	1	53	1	0	2	2	11	109	133	4	6	7	13	4	7	0	7	30	8	6	1	5	3	0	3	7	0		cluster-hsa-mir-4746(1)	9	0	3
cluster-hsa-mir-4749(1)	4	0	5.5	7	0	12	0	8	4	0	24	12.5	10	7	0	10	5	3	1	1	0	0	7	0	9	15	0	0	0	4	0	6	0	2	12	4	0	0	0	0	1	1	0	0		cluster-hsa-mir-4749(1)	19	1	0
cluster-hsa-mir-4753(1)	0	0	0	0	0	0	2	0	0	0	0	2	5	0	0	3	0	0	0	0	0	0	0	0	1	0	0	0	0	0	0	0	0	0	0	0	0	0	0	0	0	0	0	0		cluster-hsa-mir-4753(1)	0	0	0
cluster-hsa-mir-4755(1)	0	0	0	5	0	5	0	1	0	0	2	4	2	0	0	0	0	2	0	4	0	0	1	0	2	6	0	3	0	1	0	1	0	0	12	0	1	0	1	5	0	0	0	0		cluster-hsa-mir-4755(1)	2	1	1
cluster-hsa-mir-4758(1)	0	0	0	0	1	2	0	0	0	0	0	0	1	0	0	2	0	0	0	0	0	0	0	0	1	0	0	0	0	0	0	1	0	10	0	0	0	0	0	1	0	3	0	0		cluster-hsa-mir-4758(1)	0	0	0
cluster-hsa-mir-4760(1)	0	0	0	0	0	0	0	1	0	0	4	2	2	0	0	0	0	0	0	0	0	0	0	0	0	0	0	0	0	0	0	0	0	0	0	4	0	0	0	0	0	0	0	0		cluster-hsa-mir-4760(1)	0	0	0
cluster-hsa-mir-4762(1)	0	0	5	0	0	0	4	0	0	1	0	0	1	0	0	0	0	1	1	0	0	0	0	0	9	3	0	2	0	0	0	0	0	0	1	0	0	0	0	0	0	0	0	0		cluster-hsa-mir-4762(1)	0	0	0
cluster-hsa-mir-4764(1)	0	0	0	0	0	0	0	0	0	0	0	0	0	0	0	0	0	0	0	0	0	0	0	0	0	0	0	0	0	0	0	0	0	0	1	0	0	0	0	1	0	0	0	0		cluster-hsa-mir-4764(1)	0	0	0
cluster-hsa-mir-4766(1)	0	0	3	0	0	0	0	1	0	0	0	3	1	0	0	1	0	1	0	0	0	0	1	5	16	3	0	0	2	0	0	0	0	0	36	4	4	0	0	2	4	0	0	0		cluster-hsa-mir-4766(1)	0	0	0
cluster-hsa-mir-4768(1)	4	0	0	0	0	0	0	0	0	1	0	1	1	1	0	0	0	0	0	0	0	0	0	0	1	3	0	0	0	0	0	0	0	0	0	0	0	0	0	0	0	1	0	0		cluster-hsa-mir-4768(1)	2	0	0
cluster-hsa-mir-4772(1)	0	0	0	2	1	0	2	0	0	0	0	0	0	2	1	0	0	12	1	0	0	0	0	0	16	3	2	3	4	0	2	0	0	0	3	2	4	0	8	3	1	13	0	4		cluster-hsa-mir-4772(1)	4	0	0
cluster-hsa-mir-4776(1)	0	0	0	0	0	0	0	0	0	0	0	0	0	0	0	0	0	0	0	0	0	0	0	0	0	0	0	0	0	0	0	0	0	0	0	1	0	0	0	0	0	0	0	0		cluster-hsa-mir-4776(1)	0	0	0
cluster-hsa-mir-4780(1)	2	0	0	0	0	0	0	0	0	0	0	0	1	0	0	0	1	0	0	1	0	1	0	0	0	0	0	2	0	0	0	1	0	0	0	0	8	0	0	0	0	0	0	0		cluster-hsa-mir-4780(1)	0	0	0
cluster-hsa-mir-4789(1)	0	0	1	0	0	0	0	0	0	0	0	4	1	2	0	1	0	0	4	0	0	0	0	0	14	4	0	0	0	0	0	2	0	0	7	2	0	0	1	0	0	0	0	0		cluster-hsa-mir-4789(1)	0	0	0
cluster-hsa-mir-4793(1)	0	0	3	0	0	0	0	2	0	0	2	1	0	0	0	1	2	0	0	0	0	0	3	0	10	9	0	3	0	1	0	0	0	0	0	2	0	0	1	0	0	0	0	0		cluster-hsa-mir-4793(1)	0	0	0
cluster-hsa-mir-4799(1)	0	0	0	0	0	0	0	0	0	0	0	0	0	0	0	0	0	0	0	0	0	0	0	0	0	0	0	0	0	0	0	0	0	0	1	1	0	0	0	0	0	0	0	1		cluster-hsa-mir-4799(1)	0	0	0
cluster-hsa-mir-4802(1)	15	0	31	7	0	2	2	7	1	9	0	8	0	0	0	0	26	1	22	4	0	0	0	3	97	3	1	1	2	2	2	9	0	0	30	18	2	0	1	25	6	3	2	7		cluster-hsa-mir-4802(1)	19	0	0
cluster-hsa-mir-4804(1)	0	0	0	0	0	0	0	2	0	0	1	6	1	1	1	5	1	0	1	0	0	0	1	0	8	8	0	0	1	0	0	0	0	0	13	6	0	0	0	1	0	0	0	0		cluster-hsa-mir-4804(1)	0	0	0
cluster-hsa-mir-483(1)	0	0	0	8	1	380	85	2	69	6	0	7	4	1	0	2	1	446	3323	2	0	7	0	0	13140	6	3	14	3	305	0	7	0	646	240	45	7	519	1272	4	0	3	519	31		cluster-hsa-mir-483(1)	2	3	2
cluster-hsa-mir-484(1)	557	64	2346	1840	161	2730	1130	2893	1377	866	5928	5062	23654	3128	48	6083	1364	743	2702	659	269	242	879	150	2472	13047	407	846	679	219	188	1468	142	610	1812	1416	158	132	207	510	213	282	599	591		cluster-hsa-mir-484(1)	3747	198	58
cluster-hsa-mir-486(1)	144	46	6481	6619	833	2653	2270	573	964	1299	2681	2328	341	494	45	903	575	1787	6321	1397	624	630	388	145	3609	3842	685	998	1031	832	616	256	228	2841	977	257	291	189	723	468	1971	102	329	231		cluster-hsa-mir-486(1)	4503	405	544
cluster-hsa-mir-488(1)	69	4	295	274	64	8	21	49	19	29	1569	1276	151	50	2	359	1942	15	46	49	14	1	467	1	2664	11	0	24	7	127	0	4	0	293	2	354	38	2	23	46	7	0	26	3		cluster-hsa-mir-488(1)	442	2	6
cluster-hsa-mir-489(2)	1	0	13	8	0	6	5	18	5	26	12	59	24	30	0	2	4	46	15	636	109	0	150	0	51	2	3	15	11	3	3	33	6	7	13	34	33	11	503	31	4	0	2	81		cluster-hsa-mir-489(2)	15	1	0
cluster-hsa-mir-490(1)	0	0	0	2	0	0	0	0	0	0	0	0	0	0	0	0	0	0	466	11	2	9	0	0	0	0	0	6	0	4	0	3	0	6	13	10	0	5	70	0	2	0	0	1		cluster-hsa-mir-490(1)	0	0	3
cluster-hsa-mir-491(1)	62	0	242	46	20	44	79	21	54	52	84	760	233	205	1	177	332	10	24	14	2	3	40	68	611	359	9	15	12	6	2	9	2	170	106	119	6	0	2	7	6	2	17	7		cluster-hsa-mir-491(1)	664	7	16
cluster-hsa-mir-4965(1)	0	0	0	0	0	0	0	0	0	0	1	9	0	3	0	1	3	0	0	0	0	0	1	0	2	0	0	0	0	0	0	1	0	0	1	1	0	0	0	0	0	0	0	0		cluster-hsa-mir-4965(1)	0	0	0
cluster-hsa-mir-498(46)	4	4	8	8	5	2	3.01	3	22.05	9	4	45.96	3	12.6	0	5	11.01	6	5.97	2	0	0	0	15	54	0	0	4	1	0	0	5.5	9	38	61	4	3.02	4	2	5	16	2	6	2		cluster-hsa-mir-498(46)	19.99	0	1
cluster-hsa-mir-499(1)	67	4	787	15	0	78	71	57	91	136	469	936	273	209	3	1349	165	165	72	3	7	4	144	133	550	585	76	29	21	5	1	60	5	11	1135	132	13	2	10	464	8	9	23	22		cluster-hsa-mir-499(1)	416	2	0
cluster-hsa-mir-504(1)	38	1	249	129	46	210	246	70	219	166	86	2371	704	51	2	357	12	28	79	130	34	133	27	0	66	27	30	13	8	17	14	77	184	387	14	300	16	9	12	33	7	10	31	66		cluster-hsa-mir-504(1)	670	2	23
cluster-hsa-mir-505(1)	46	6	88	314	13	65	46	28	18	54	137	256	706	87	13	148	29	93	175	98	8	32	49	24	2066	2158	51	138	136	138	48	326	7	190	1282	144	65	7	126	211	18	28	60	47		cluster-hsa-mir-505(1)	451	6	10
cluster-hsa-mir-506(11)	3.99	0.99	3.99	9.99	619.34	22.98	6.98	0	109.97	1117.73	47.02	2085.04	62	838.15	0.99	4.01	11.01	10.32	96	0	0	0	4.01	10.01	87.98	40.02	1	23.01	4.34	3	2	33.01	22.99	38.75	90.65	1370.18	0.99	2.01	0	72.99	0.66	0	10.97	2.01		cluster-hsa-mir-506(11)	83.01	2.01	1
cluster-hsa-mir-5090(1)	0	0	0	0	0	0	0	0	0	0	0	0	0	0	0	0	0	0	0	0	0	0	0	0	0	0	0	0	0	0	0	0	0	0	0	0	0	0	0	0	0	0	0	0		cluster-hsa-mir-5090(1)	0	0	0
cluster-hsa-mir-5092(1)	0	0	0	0	1	0	0	0	0	0	0	0	0	0	0	1	0	0	3	0	0	0	0	0	0	0	0	0	0	0	0	0	0	0	6	1	0	0	0	0	0	0	0	2		cluster-hsa-mir-5092(1)	0	0	0
cluster-hsa-mir-5094(1)	0	0	1	0	0	0	0	0	0	0	3	1	0	0	0	1	0	0	2	0	0	0	2	0	0	5	0	0	0	0	0	0	0	0	0	1	0	0	0	0	0	0	1	0		cluster-hsa-mir-5094(1)	0	0	0
cluster-hsa-mir-511-1(2)	4.34	1.33	21	6.67	0.33	1.33	3	3	0.67	3	11.66	7	27.67	7.34	1.33	16.67	3.33	20.34	6	3.66	0.66	0	0.33	4	77.67	11.33	1.33	6.67	10.33	0	5	14.33	0	2.67	9.67	17	2	2.66	11.67	4.66	4	6	3	9		cluster-hsa-mir-511-1(2)	33.33	1.67	0.66
cluster-hsa-mir-513b(1)	0	0	0	1	0	2	0	0	5	22	0	18.33	1	9	0	0	0	0	3	0	0	0	0	0	8	0	0	0	0	0	0	0	0	0	3	10	0	0	2	5	0	0	0	0		cluster-hsa-mir-513b(1)	0	0	0
cluster-hsa-mir-513c(1)	0	0	0	0	6.67	0	0	0	7	43	0	30.33	2	11.33	0	0	0	1.67	3	0	0	0	0	0	2	0	0	3	0.67	0	0	1	0	0	0.33	23.33	0	0	1	15	0.33	0	0	0		cluster-hsa-mir-513c(1)	0	0	0
cluster-hsa-mir-514b(1)	2	0	0	0	8	0	0	0	0	12.25	0	45.25	0	15.5	0	1	0	0	2	0	0	0	0	0	2	0	0	0	0	0	0	0	0	0	4	18.5	0	0	0	1	0	0	0	0		cluster-hsa-mir-514b(1)	11	0	0
cluster-hsa-mir-5187(1)	3	0	16	4	2	2	0	6	6	1	7	25	11	5	0	7	15	3	1	2	0	0	0	0	16	12	0	0	0	3	0	1	0	7	3	4	2	0	5	6	0	1	3	3		cluster-hsa-mir-5187(1)	33	0	5
cluster-hsa-mir-5189(1)	0	0	0	2	0	2	0	0	0	0	0	2	0	0	0	1	0	0	0	2	0	0	0	0	1	1	0	0	0	0	0	0	0	0	0	3	0	0	0	0	0	0	0	0		cluster-hsa-mir-5189(1)	0	0	0
cluster-hsa-mir-5193(2)	0	0	0	4	0	0	2	0	0	0	0	0	2	0	2	3	1	4	0	0	0	0	0	3	2	4	0	3	0	0	0	2	0	0	1	2	0	0	0	4	0	0	0	1		cluster-hsa-mir-5193(2)	0	0	0
cluster-hsa-mir-548(2)	14.5	0	35	25.5	4.5	35	13.5	22.5	15	33	69.5	142	48.5	19	0	35.5	37	16.5	28	16	0	1	2.5	4.5	231	279	1	35	18	6.5	3	20	12	43	295.17	73.33	10	3.5	10.5	32	6	7	9	10		cluster-hsa-mir-548(2)	53.5	5	6
cluster-hsa-mir-548b(1)	4	0	10	83	1	43	23	37	69	54	199	287	110	50	0	73	74	43	255	17	2	10	14	0	405	666	10	37	26	15	7	33	1	13	523	60	6	5	12	55	32	11	20	13		cluster-hsa-mir-548b(1)	40	7	1
cluster-hsa-mir-549(1)	2	0	0	0	0	0	0	0	1	5	4	0	0	0	0	0	2	2	0	0	0	1	0	3	16	3	0	0	1	0	0	5	0	0	2	0	0	0	0	0	5	0	0	5		cluster-hsa-mir-549(1)	0	0	0
cluster-hsa-mir-550-1(3)	7.99	0	25.98	13.01	0	3.99	9	20.99	16.01	14	38.98	63.98	36.99	26.02	0	15.02	34.99	20	67.98	8	4	4	4.98	15	522.01	803.99	10.99	47.98	19	5.99	11	44	7.01	34.01	710.99	96.99	3.99	1	24	14	1.99	5.01	26	5.01		cluster-hsa-mir-550-1(3)	91.98	0	0
cluster-hsa-mir-551a(1)	0	0	0	0	1.5	11	0	0	4.5	4	1.5	23	24	20.5	0	0.5	2	5.5	19	1	0	2	0	5	96	39	0	4.5	16	6	0	0	0	0	2	72.5	0	0	0	3	1.5	1	11	1.5		cluster-hsa-mir-551a(1)	5.5	0	0
cluster-hsa-mir-551b(1)	0	0	437	4	2	6	10	2	4	21	39	30	16	27	0	66	2	1	3	8	0	0	25	0	101	1	0	26	9	0	0	0	0	0	8	298	0	5	3	4	1	1	4	36		cluster-hsa-mir-551b(1)	69	1	7
cluster-hsa-mir-552(1)	0	0	18	34	0	0	3	0	3	12	3	54	5	0	1	44	4	18	55	2	0	27	9	2	5	13	33	5	8	0	0	0	47	27	1	8	0	56	222	595	1	0	36	131		cluster-hsa-mir-552(1)	18	0	0
cluster-hsa-mir-556(1)	0	0	18	6	0	5	0	2	0	10	21	29	8	8	0	38	7	2	6	5	1	2	0	0	169	29	0	1	1	1	0	13	0	5	144	8	0	0	0	3	0	4	1	2		cluster-hsa-mir-556(1)	27	0	0
cluster-hsa-mir-559(1)	0	0	3	0	0	2	0	0	2	10	4	20	3	1	0	16	1	0	3	0	0	0	0	0	20	18	0	3	0	0	0	0	0	0	32	2	1	0	0	0	0	0	5	1		cluster-hsa-mir-559(1)	0	0	0
cluster-hsa-mir-561(1)	0	0	12	0	0	4	1	0	0	3	2	1	43	0	0	3	0	9	3	0	0	1	0	6	3	195	4	4	0	0	0	3	0	8	3	6	0	0	0	0	2	0	0	7		cluster-hsa-mir-561(1)	16	0	0
cluster-hsa-mir-570(1)	9	0	25	1	0	8	0	9	12	8	5	16	31	5	2	10	24	4	14	2	0	2	0	11	245	145	2	5	3	0	0	4	0	9	377	134.67	6	0	0	2	0	0	6	0		cluster-hsa-mir-570(1)	13	0	0
cluster-hsa-mir-574(1)	150	0	171	697	100	222	217	1059	292	279	440	936	1303	1120	26	596	427	1111	761	265	42	44	175	75	2495	958	254	427	302	75	111	634	119	311	1743	1638	237	143	279	1546	145	191	416	741		cluster-hsa-mir-574(1)	356	50	51
cluster-hsa-mir-576(1)	9	2	34	9	8	15	7	2	23	36	48	83	61	23	0	49	21	15	16	4	2	1	0	21	204	118	1	19	3	5	9	24	0	37	569	104	9	0	8	13	8	5	3	11		cluster-hsa-mir-576(1)	64	3	5
cluster-hsa-mir-577(1)	32	0	277	0	0	42	12	24	20	44	0	122	20	54	0	48	23	10	78	1	0	0	18	31	567	1888	9	114	12	5	5	76	6	0	986	19	14	0	14	6	0	3	6	8		cluster-hsa-mir-577(1)	28	0	0
cluster-hsa-mir-579(1)	0	0	4	6	1	2	1	0	1	6	14	19	8	2	0	6	3	1	18	0	1	2	0	3	30	38	1	4	1	0	0	61	0	0	84	11	7	2	1	5	0	0	3	4		cluster-hsa-mir-579(1)	9	0	0
cluster-hsa-mir-580(1)	0	0	4	1	0	1	0	1	2	1	3	9	4	2	0	4	6	0	5	0	0	0	0	0	23	28	0	1	0	0	0	1	0	0	138	6	1	0	0	1	0	0	0	0		cluster-hsa-mir-580(1)	10	0	0
cluster-hsa-mir-581(1)	0	0	0	1	0	2	2	0	1	3	0	1	5	1	0	8	0	0	3	0	0	0	0	3	7	15	0	5	0	0	0	3	0	0	4	3	0	0	0	5	0	0	0	0		cluster-hsa-mir-581(1)	3	0	0
cluster-hsa-mir-582(1)	9	13	134	361	5	9	8	8	24	9	124	70	62	17	9	36	137	65	333	137	133	4	44	12	509	100	7	70	33	2	17	74	30	104	48	1281	154	20	54	33	10	40	9	37		cluster-hsa-mir-582(1)	225	4	4
cluster-hsa-mir-584(1)	18	2	35	16	4	5	5	6	10	9	7	33	10	22	0	5	113	14	6	0	2	0	0	4	47	17	1	2	2	1	0	4	0	0	12	13	7	1	0	1	3	0	0	6		cluster-hsa-mir-584(1)	59	0	2
cluster-hsa-mir-588(1)	0	0	0	0	0	0	0	0	0	0	0	0	2	0	0	0	0	0	7	0	0	0	0	4	1	4	0	1	0	0	0	0	0	0	21	1	0	0	0	3	0	0	0	0		cluster-hsa-mir-588(1)	0	0	0
cluster-hsa-mir-589(1)	32	0	140	67	24	85	52	43	22	29	106	226	158	22	2	84	109	47	208	43	14	8	23	17	464	282	14	65	43	42	33	31	2	25	305	90	32	5	44	59	43	52	34	1		cluster-hsa-mir-589(1)	204	8	6
cluster-hsa-mir-590(1)	79	5	324	108	7	100	52	82	72	81	449	1209	577	245	22	367	415	30	249	9	19	5	118	31	3049	1203	13	136	34	5	6	103	25	150	779	275	15	5	22	182	13	15	63	82		cluster-hsa-mir-590(1)	339	6	2
cluster-hsa-mir-592(1)	11	0	485	560	33	691	56	3	541	115	9834	2759	1656	1256	11	524	12	153	800	1	0	2	191	15	1801	14560	10	571	22	137	2	4	0	93	328	971	6	2	25	580	4	0	5	13		cluster-hsa-mir-592(1)	1749	8	2
cluster-hsa-mir-597(1)	16	0	108	15	0	21	7	3	8	1	21	46	23	15	0	24	32	3	59	7	1	0	0	1	396	239	1	41	2	11	0	2	1	17	223	6	2	1	4	22	4	0	2	1		cluster-hsa-mir-597(1)	52	4	4
cluster-hsa-mir-598(1)	275	10	1362	4015	30	2078	1235	1208	1519	2054	6241	10481	3393	1358	57	1645	3729	235	1530	275	60	123	1270	41	2187	11304	207	481	56	63	5	188	4	139	34	35	2	8	87	759	14	9	442	94		cluster-hsa-mir-598(1)	2917	117	19
cluster-hsa-mir-599(2)	0	0	0	1	0	0	0	0	0	9	34	0	1	0	0	0	0	0	16	0	0	0	16	0	82	0	0	0	5	0	3	28	0	0	4	0	0	0	0	0	0	0	17	9		cluster-hsa-mir-599(2)	5	0	15
cluster-hsa-mir-605(1)	0	0	0	0	0	1	2	0	0	0	0	0	5	0	0	0	1	0	0	0	1	0	0	0	0	0	0	0	0	0	0	0	0	0	2	4	0	0	0	0	0	0	0	1		cluster-hsa-mir-605(1)	0	0	0
cluster-hsa-mir-610(1)	0	0	0	0	0	0	0	0	0	0	1	0	1	0	0	0	0	0	0	0	0	0	0	0	0	1	0	0	3	0	0	0	0	0	0	0	0	0	0	0	0	0	0	0		cluster-hsa-mir-610(1)	0	0	0
cluster-hsa-mir-616(1)	0	0	0	1	0	1	0	4	2	0	2	17	7	3	0	9	6	1	7	0	0	0	1	0	15	14	0	9	2	1	0	6	0	0	43	4	0	0	0	2	3	1	6	4		cluster-hsa-mir-616(1)	0	0	0
cluster-hsa-mir-618(1)	6	0	4	2	0	3	2	2	2	3	14	2	1	8	0	2	180	58	89	3	6	0	0	0	110	1096	0	3	1	1	0	20	6	0	388	47	1	2	1	2	0	0	1	0		cluster-hsa-mir-618(1)	7	0	1
cluster-hsa-mir-624(1)	7	0	3	9	0	14	10	2	5	18	10	51	43	6	5	44	23	11	26	0	0	0	9	0	25	37	0	15	3	1	0	12	0	0	56	14	1	0	4	4	1	1	1	7		cluster-hsa-mir-624(1)	11	0	0
cluster-hsa-mir-625(1)	6	0	129	64	3	21	11	43	29	25	76	53	53	76	3	103	36	79	98	7	3	2	1	24	464	395	10	49	47	12	8	111	0	32	762	241	17	3	16	18	9	12	23	18		cluster-hsa-mir-625(1)	146	4	0
cluster-hsa-mir-627(1)	73	0	100	38	17	13	12	8	28	12	22	123	31	10	2	63	24	7	37	17	1	3	6	12	125	163	5	15	16	6	7	24	8	37	130	21	13	5	4	2	8	3	5	2		cluster-hsa-mir-627(1)	184	7	8
cluster-hsa-mir-628(1)	61	0	325	98	1	31	24	68	102	64	646	1359	331	122	4	169	422	6	38	10	7	0	44	15	274	567	2	16	13	6	3	13	18	100	105	43	6	3	2	29	6	5	19	42		cluster-hsa-mir-628(1)	225	1	0
cluster-hsa-mir-629(1)	197	12	130	113	53	326	84	269	62	112	361	401	150	52	0	108	19	112	308	118	22	28	47	65	439	1190	35	72	88	55	83	82	19	143	1057	195	106	37	26	270	78	37	68	34		cluster-hsa-mir-629(1)	143	10	8
cluster-hsa-mir-636(1)	2	3	14	2	1	2	1	5	1	3	3	5	7	7	0	3	8	3	5	0	0	0	0	0	44	28	0	2	0	1	0	1.5	0	0	11	4	0	0	3	5	0	0	0	2		cluster-hsa-mir-636(1)	16	0	0
cluster-hsa-mir-641(1)	2	0	9	6	0	7	1	1	2	10	18	40	19	5	0	57	10	0	7	0	0	1	5	0	34	69	0	0	0	1	1	5	0	2	145	18	6	2	1	2	1	0	0	0		cluster-hsa-mir-641(1)	31	1	0
cluster-hsa-mir-642(1)	48	2	247	70	11	53	6	19	46	20	129	458	76	60	3	108	25	4	2	14	3	1	8	0	9	9	1	1	0	1	1	1	5	16	447	8	0	1	2	13	3	1	6	11		cluster-hsa-mir-642(1)	26	5	4
cluster-hsa-mir-643(1)	3	0	10	0	0	0	1	3	3	4	1	11	5	0	0	8	1	0	11	1	0	0	1	1	55	96	5	2	3	3	1	4	0	0	116	3	2	1	0	1	2	0	1	1		cluster-hsa-mir-643(1)	6	0	0
cluster-hsa-mir-651(1)	102	0	60	32	5	181	39	29	46	100	266	1946	153	262.4	1	168	56	12	19	5	1	1	13	24	1171	104	5	5	14	0	5	10	0	12	242	76	14	1	1	36	6	4	3	13		cluster-hsa-mir-651(1)	81	2	1
cluster-hsa-mir-652(1)	2989	25	15296	2375	290	1695	803	1554	1537	1856	9096	17755	5257	4891	47	3248	9086	129	2007	142	89	29	167	171	6637	6498	79	481	258	292	10	397	77	808	3873	2883	167	43	107	504	62	62	125	158		cluster-hsa-mir-652(1)	17314	188	224
cluster-hsa-mir-659(1)	9	0	34	2	3	3	3	3	0	3	4	14	13	3	0	2	0	0	2	2	1	0	0	0	28	4	5	1	0	0	0	0	3	0	20	3	3	0	1	1	0	0	2	0		cluster-hsa-mir-659(1)	38	4	2
cluster-hsa-mir-670(1)	1000	6	1908	414	14	310	119	739	455	118	3350	2713	535	3334	7	1568	295	7	4	27	40	1	0	1	0	5	0	7	1	0	0	1	10	77	0	21	0	0	0	2	0	0	3	26		cluster-hsa-mir-670(1)	1069	12	0
cluster-hsa-mir-671(1)	310	8	604	491	56	259	142	249	204	104	542	594	321	232	5	443	456	93	197	124	39	11	120	8	752	614	41	55	29	38	28	56	14	382	296	113	27	23	46	169	12	28	54	24		cluster-hsa-mir-671(1)	1231	40	73
cluster-hsa-mir-6720(1)	0	0	6	0	0	0	0	4	0	1	3	0	0	3	0	0	0	0	12	5	0	0	0	0	3	3	0	0	1	2	0	0	0	0	2	0	2	0	0	0	2	1	0	1		cluster-hsa-mir-6720(1)	0	0	0
cluster-hsa-mir-675(1)	0	0	0	8	0	33	15	0	8	1	7	9	5	1	0	0	4	358	1140	5	0	0	0	1	9951	11	0	6	0	14	0	2	19	186	164	13	0	21	566	21	14	4	96	7		cluster-hsa-mir-675(1)	20	3	0
cluster-hsa-mir-676(1)	13	0	1	23	0	0	0	39	0	2	1	3	4	0	0	2	16	7	25	30	3	2	0	0	4	0	0	4	1	7	0	0	0	4	0	43	1	0	8	3	2	0	1	4		cluster-hsa-mir-676(1)	0	1	3
cluster-hsa-mir-7-1(3)	213366	2765.99	307719	31983	9559.01	36505	9183	75088	208120	8590.01	231214	488209	89300.5	208086	436	84414.8	172878	1039.99	46344	8114	4130.99	211.01	22152	420	76149	116747	470	5340.99	1937.01	810.01	625	461.01	2414.01	90820	6343.99	734	717.01	322.01	5116.99	13847	137	294	648.99	11719		cluster-hsa-mir-7-1(3)	277814	2247	2399
cluster-hsa-mir-708(1)	13	3	3773	2082	83	835	670	17	1560	943	1662	5260	1435.33	2809	15	1798	132	71	249	1022	314	19	49	675	3181.83	7709	542	540	134	57	73	134	134	1514	3324	959	69	15	122	239	136	161	77	158		cluster-hsa-mir-708(1)	14130	30	47
cluster-hsa-mir-744(1)	4937	34	14029	4287	502	5211	2192	4530	4642	2516	12730	18207	6213	2550	23	3552	3803	134	851	1487	435	264	1093	311	10449	4062	348	990	412	462	188	190	89	3405	6123	1968	363	126	667	3554	18	233	229	498		cluster-hsa-mir-744(1)	19493	385	178
cluster-hsa-mir-760(1)	369	350	564	363	60	217	57	196	127	83	328	404	340	224	108	320	416	40	53	12	11	0	28	6	315	500	3	48	27	10	13	11.5	38	360	665	308	5	42	10	115	13	1	4	17		cluster-hsa-mir-760(1)	958	22	84
cluster-hsa-mir-766(1)	33	0	19	29	2	23	1	25	6	14	56	17	56	35	10	5	102	17	50	4	0	11	0	3	133	27	11	13	10	8	8	12	6	20	49	34	13	1	5	9	16	8	3	18		cluster-hsa-mir-766(1)	56	0	3
cluster-hsa-mir-769(1)	3741	54	9809	2328	2736	9123	2911	2447	3632	2364	5361	6233	3082	2839	44	4914	3872	1097	2903	1799	294	199	2317	752	6717	16829	252	132	384	567	149	487	198	2202	5596	1700	325	134	197	3229	378	66	461	186		cluster-hsa-mir-769(1)	16789	1337	1601
cluster-hsa-mir-770(1)	50	1	130	84	9	138	34	55	120	119	458	183	62	169	0	621	15	1	5	0	2	3	59	0	11	0	0	5	0	6	0	0	0	87	0	5	8	0	0	0	0	0	0	1		cluster-hsa-mir-770(1)	280	2	2
cluster-hsa-mir-802(1)	0	0	0	0	0	0	0	0	0	0	0	0	0	0	0	0	0	0	0	0	0	0	0	0	0	0	0	0	0	0	0	0	0	0	0	1	0	0	0	0	0	0	0	0		cluster-hsa-mir-802(1)	0	0	0
cluster-hsa-mir-873(2)	0	3	1321	2410	4	9	61	6	2	840	30	147	9355	19	70	3939	3	350	256	214	64	7	1816	0	9	5106	8	109	77	0	4	1	84	2226	190	1	58	89	22	397	5	0	384	142		cluster-hsa-mir-873(2)	5010	325	58
cluster-hsa-mir-874(1)	1723	29	1232	2137	401	1460	444	4188	926	276	3853	3618	1082	999	49	702	2684	136	951	330	144	78	781	8	1045	3860	42	212	52	469	12	69	32	996	147	1525	17	60	65	56	40	23	56	176		cluster-hsa-mir-874(1)	669	226	429
cluster-hsa-mir-877(1)	166	2	380	45	17	121	50	63	55	30	239	268	121	265	4	225	78	24	18	23	2	4	71	19	824	373	12	34	48	40	1	25	0	34	119	153	4	13	31	49	6	1	10	24		cluster-hsa-mir-877(1)	453	9	13
cluster-hsa-mir-885(1)	18	0	0	6	2	154	156	3	98	215	1127	933	30	31	6	73	2	11	66	5	7	105	36	0	7	38	0	4	0	17	0	4	0	14	0	47	0	0	0	9	6	0	5	2		cluster-hsa-mir-885(1)	153	0	2
cluster-hsa-mir-887(1)	738	2	16	7	5	3	7	348	5	9	162	27	58	12	2	4	6	8	114	3	1	13	4	0	211	1060	1	27	4	73	0	1	0	39	19	209	0	4	5	37	5	1	28	17		cluster-hsa-mir-887(1)	36	2	3
cluster-hsa-mir-888(6)	0	3	7	1.99	29	39	4.5	3	5	58	471	378	20	42	1	5	28	3	197	2	0	16	0	0	50	9	0	1	0	0	0	0	0	26	22	1167	0	8	354	18	2	0	0	2		cluster-hsa-mir-888(6)	47	0	1
cluster-hsa-mir-9-1(3)	8530.98	98.01	338349	89486	6325.01	18476	3771	189	6394.99	48694	218257	91129	54466	13949	1682.99	86141	65673	4119.98	23856	1886.01	25.99	8000.01	5015.02	3821	42024	43310	799.98	9842.01	1850	1715.99	415	29145	6479	25212	64571	230915	3306	3417.99	717.99	5817	825.01	39	3395	5470.99		cluster-hsa-mir-9-1(3)	1.62671e+06	2093.01	671.02
cluster-hsa-mir-92b(1)	400.5	120	1065	2536.67	52	728.67	605	1464.17	1843	532.67	3809.5	5574.67	3373.33	1145.17	38.5	1037.17	1313.33	543.33	5953.67	226.17	218.5	80.67	849.5	173.5	19569.7	28676.8	239	1068	528.5	543.33	146.67	1315.67	148.33	246.33	23572.2	1425	80.33	147	530.17	1403.33	190.5	222	517.17	628.5		cluster-hsa-mir-92b(1)	1739	48.17	15
cluster-hsa-mir-933(1)	0	0	0	0	0	1	0	0	0	0	1	1	0	0	0	3	0	0	1	0	0	0	0	0	2	12	0	0	0	1	0	1	0	0	1	1	0	0	0	0	0	0	0	0		cluster-hsa-mir-933(1)	0	2	0
cluster-hsa-mir-934(1)	0	3	0	5	7	46	12	0	1	0	0	6	0	0	0	0	0	4	11	4	0	0	0	3	93	4	2	0	6	1	3	21	8	0	8	52	0	4	0	1	0	32	3	1		cluster-hsa-mir-934(1)	37	1	3
cluster-hsa-mir-937(1)	7	0	62	7	14	13	9	4	8	37	14	40	56	15	2	41	11	11	11	5	0	0	3	5	32	133	3	18	9	6	1	4	4	25	4	4	0	17	9	34	0	0	2	10		cluster-hsa-mir-937(1)	86	5	12
cluster-hsa-mir-937(2)	26	0	13	7	16	15	4	8	4	2	14	11	20	15	0	11	18	1	14	1	0	3	8	0	26	73	0	5	1	8	2	4	0	0	29	13	1	0	4	9	4	4	9	4		cluster-hsa-mir-937(2)	35	3	6
cluster-hsa-mir-942(1)	3	0	5	10	1	14	7	4	3	7	9	26	9	5	0	16	4	30	76	15	0	0	1	1	128	80	4	33	14	1	4	33	5	0	278	19	35	0	7	16	6	4	6	1		cluster-hsa-mir-942(1)	27	2	1
cluster-hsa-mir-943(1)	0	0	15	5	1	6	5	8	5	0	16	7	5	10	0	11	5	1	1	6	2	0	3	0	11	6	0	4	1	0	2	0	0	1	6	5	0	3	2	3	3	0	0	0		cluster-hsa-mir-943(1)	18	2	0
cluster-hsa-mir-944(1)	0	0	0	0	0	0	0	1	0	1	1	4	0	0	0	1	0	0	2	0	0	156	0	0	4	0	0	0	1	0	2	0	0	0	1	15	1	0	1	0	2	2	0	2		cluster-hsa-mir-944(1)	11	0	0
cluster-hsa-mir-95(1)	1024	13	4069	6765	292	3804	543	4644	4881	4639	19270.5	57097.5	24245	1333	131	12410	1844	390	6881.5	253	381	39	1762	115	11589	9241.5	509	783	885	172	5	430	41	854	2092	259	16	238	403	3937	8	24	131	633		cluster-hsa-mir-95(1)	8046	302	41
cluster-hsa-mir-96(3)	50784	2154	153762	58871	2151	71847	49197	115701	47406	32016	158085	207172	72117	244936	1508	95652	60402	12975	70559	15493	12232	172	42663	5745	149167	312882	3654	8144	9386	19896	5186	10276	25539	60330	57067	61692	2789	2752	4206	32422	2842	1888	9174	4447		cluster-hsa-mir-96(3)	200454	1636	684
cluster-hsa-mir-98(13)	106615	6441.8	776043	726656	46252.5	341285	228449	382129	340972	359912	965654	1.3941e+06	652683	199555	5719.68	700406	740347	153345	660138	52454.8	31999.2	20223	286985	23937	1.72459e+06	1.24341e+06	63922.6	203493	72471	55537	17529.6	152966	12787.9	173181	612870	745453	67512.1	11821.5	62686.6	206314	23894.4	31762.6	100899	172893		cluster-hsa-mir-98(13)	1.62921e+06	57648.4	27944.7
cluster-hsa-mir-99b(3)	49974.9	1122.78	164504	189141	20139.6	165332	58587.6	132338	124760	62303	351757	340998	150820	116606	778.42	113357	111189	15387.1	36060.5	33925.7	8675.27	4412.08	42554.5	877.16	114770	191399	9087.16	10564.2	12946.4	12832.8	2041.6	19343	4873	57620	161697	25339.5	2046.82	5596.74	13123.2	16871.8	6334.15	5272.05	11835.4	21538.5		cluster-hsa-mir-99b(3)	314121	13386.6	5861.55
ebv-miR-BART1-3p	0	0	0	0	0	0	0	0	0	0	0.5	0	0	0	0	0	0	0	0	0	0	0	0	0	0	0	0	0	0	0	0	0	0	0	0	0	0	0	0	0	0	0	0	0		ebv-miR-BART1-3p	0	0	0
ebv-miR-BART1-5p	0	0	1.5	0	1	0	0.5	0	0	0	0	0.5	2	0	0	1.5	0	3.5	0	0.5	0	0	0	0	6.5	0	1	1.5	0.5	0	0	0.5	0	1	1	0	0	0	0	0	0	0	0.5	0		ebv-miR-BART1-5p	0	0	0
ebv-miR-BART10	0	0	0	0	0	0	0	0	0	0	0	0	0	0	0	0	0	0	0.5	0	0	0	0	0	0	1	0	0	0	0	0	0	0	0	0	0	0	0	0	0	0	0	0	0		ebv-miR-BART10	0	0	0
ebv-miR-BART10*	0	0	0	0	0	0	0	0	0	0	0	0	0	0	0	0	0	0	0	0	0	0	0	0	0	0	0	0	0	0	0	0	0	1	0	0	0	0	0	0	0	0	0	0		ebv-miR-BART10*	0	0	0
ebv-miR-BART11-3p	0	0	0	0	0	0	0	0	0	0	0	0	0	0	0	0	0	0	0.5	0	0	0	0	0	0	1	0	0	0	0	0	0	0	0	0	0	0	0	0	0	0	0	0	0		ebv-miR-BART11-3p	0	0	0
ebv-miR-BART11-5p	0	0	1.5	0	1	0	0.5	0	0	0	0	0.5	2	0	0	1	0	3.5	0	0.5	0	0	0	0	6.5	0	1	1.5	0.5	0	0	0	0	1	1	0	0	0	0	0	0	0	0.5	0		ebv-miR-BART11-5p	0	0	0
ebv-miR-BART12	0	0	0	0	0	0	0	0	0	0	0	0	0	0	0	0	0	0	0.5	0	0	0	0	0	0	1	0	0	0	0	0	0	0	0	0	0	0	0	0	0	0	0	0	0		ebv-miR-BART12	0	0	0
ebv-miR-BART13	0	0	0	0	0	0	0	0	0	0	0	0	0	0	0	0	0	0	0.5	0	0	0	0	0	0	1	0	0	0	0	0	0	0	0	0	0	0	0	0	0	0	0	0	0		ebv-miR-BART13	0	0	0
ebv-miR-BART13*	0	0	1.5	0	1	0	0.5	0	0	0	0	0.5	2	0	0	1	0	3.5	0	0.5	0	0	0	0	6.5	0	1	1.5	0.5	0	0	0	0	1	1	0	0	0	0	0	0	0	0.5	0		ebv-miR-BART13*	0	0	0
ebv-miR-BART14	0	0	0	0	0	0	0	0	0	0	0	0	0	0	0	0	0	0	0.5	0	0	0	0	0	0	1	0	0	0	0	0	0	0	0	0	0	0	0	0	0	0	0	0	0		ebv-miR-BART14	0	0	0
ebv-miR-BART14*	0	0	1.5	0	1	0	0.5	0	0	0	0	0.5	2	0	0	1	0	3.5	0	0.5	0	0	0	0	6.5	0	1	1.5	0.5	0	0	0	0	1	1	0	0	0	0	0	0	0	0.5	0		ebv-miR-BART14*	0	0	0
ebv-miR-BART15	0	0	0	0	0	0	0	0	0	0	0	0	0	0	0	0	0	0	0.5	0	0	0	0	0	0	1	0	0	0	0	0	0	0	0	0	0	0	0	0	0	0	0	0	0		ebv-miR-BART15	0	0	0
ebv-miR-BART16	0	0	0	0	0	0	0	0	0	0	0	0	0	0	0	0	0	0	0	0	0	0	0	0	0	0	0	0	0	0	0	0	0	0	0	0	0	0	0	0	0	0	0	0		ebv-miR-BART16	0	0	0
ebv-miR-BART17-3p	0	0	0	0	0	0	0	0	0	0	0	0	0	0	0	0	0	0	0	0	0	0	0	0	0	0	0	0	0	0	0	0	0	0	0	0	0	0	0	0	0	0	0	0		ebv-miR-BART17-3p	0	0	0
ebv-miR-BART17-5p	0	0	0	0	0	0	0	0	0	0	0	0	0	0	0	0	0	0	0	0	0	0	0	0	0	0	0	0	0	0	0	0	0	0	0	0	0	0	0	0	0	0	0	0		ebv-miR-BART17-5p	0	0	0
ebv-miR-BART18-3p	0	0	0	0	0	0	0	0	0	0	0	0	0	0	0	0	0	0	0	0	0	0	0	0	0	0	0	0	0	0	0	0	0	0	0	0	0	0	0	0	0	0	0	0		ebv-miR-BART18-3p	0	0	0
ebv-miR-BART18-5p	0	0	0	0	0	0	0	0	0	0	0.5	0	0	0	0	0	0	0	0	0	0	0	0	0	0	0	0	0	0	0	0	0	0	0	0	0	0	0	0	0	0	0	0	0		ebv-miR-BART18-5p	0	0	0
ebv-miR-BART19-3p	0	0	0	0	0	0	0	0	0	0	0	0	0	0	0	0	0	0	0	0	0	0	0	0	0	0	0	0	0	0	0	0	0	0	0	0	0	0	0	0	0	0	0	0		ebv-miR-BART19-3p	0	0	0
ebv-miR-BART19-5p	0	0	0	0	0	0	0	0	0	0	0	0	0	0	0	0	0	0	0	0	0	0	0	0	0	0	0	0	0	0	0	0	0	1	0	0	0	0	0	0	0	0	0	0		ebv-miR-BART19-5p	0	0	0
ebv-miR-BART2-3p	0	0	0	0	0	0	0	0	0	0	0.5	0	0	0	0	0	0	0	0	0	0	0	0	0	0	0	0	0	0	0	0	0	0	0	0	0	0	0	0	0	0	0	0	0		ebv-miR-BART2-3p	0	0	0
ebv-miR-BART2-5p	0	0	0	0	0	0	0	0	0	0	0	0	0	0	0	0.5	0	0	0	0.5	0	0	0	0	1	0	0	0	0	0	0	0.5	0	0	0	0	0	0	0	0	0	0	0	0		ebv-miR-BART2-5p	0	0	0
ebv-miR-BART20-3p	0	0	0	0	0	0	0	0	0	0	0	0	0	0	0	0	0	0	0	0	0	0	0	0	0	0	0	0	0	0	0	0	0	0	0	0	0	0	0	0	0	0	0	0		ebv-miR-BART20-3p	0	0	0
ebv-miR-BART20-5p	0	0	0	0	0	0	0	0	0	0	0	0	0	0	0	0	0	0	0	0	0	0	0	0	0	0	0	0	0	0	0	0	0	0	0	0	0	0	0	0	0	0	0	0		ebv-miR-BART20-5p	0	0	0
ebv-miR-BART21-3p	0	0	0	0	0	0	0	0	0	0	0	0	0	0	0	0	0	0	0.5	0	0	0	0	0	0	1	0	0	0	0	0	0	0	0	0	0	0	0	0	0	0	0	0	0		ebv-miR-BART21-3p	0	0	0
ebv-miR-BART21-5p	0	0	1.5	0	1	0	0.5	0	0	0	0	0.5	2	0	0	1	0	3.5	0	0.5	0	0	0	0	6.5	0	1	1.5	0.5	0	0	0	0	1	1	0	0	0	0	0	0	0	0.5	0		ebv-miR-BART21-5p	0	0	0
ebv-miR-BART22	0	0	0	0	0	0	0	0	0	0	0	0	0	0	0	0	0	0	0.5	0	0	0	0	0	0	1	0	0	0	0	0	0	0	0	0	0	0	0	0	0	0	0	0	0		ebv-miR-BART22	0	0	0
ebv-miR-BART3	0	0	0	0	0	0	0	0	0	0	0	0	0	0	0	0	0	0	0.5	0	0	0	0	0	0	1	0	0	0	0	0	0	0	0	0	0	0	0	0	0	0	0	0	0		ebv-miR-BART3	0	0	0
ebv-miR-BART3*	0	0	1.5	0	1	0	0.5	0	0	0	0	0.5	2	0	0	1	0	3.5	0	0.5	0	0	0	0	6.5	0	1	1.5	0.5	0	0	0	0	1	1	0	0	0	0	0	0	0	0.5	0		ebv-miR-BART3*	0	0	0
ebv-miR-BART4	0	0	1.5	0	1	0	0.5	0	0	0	0	0.5	2	0	0	1.5	0	3.5	0	0.5	0	0	0	0	6.5	0	1	1.5	0.5	0	0	0.5	0	1	1	0	0	0	0	0	0	0	0.5	0		ebv-miR-BART4	0	0	0
ebv-miR-BART4*	0	0	0	0	0	0	0	0	0	0	0	0	0	0	0	0	0	0	0.5	0	0	0	0	0	0	1	0	0	0	0	0	0	0	0	0	0	0	0	0	0	0	0	0	0		ebv-miR-BART4*	0	0	0
ebv-miR-BART5	0	0	1.5	0	1	0	0.5	0	0	0	0	0.5	2	0	0	1	0	3.5	0	0.5	0	0	0	0	6.5	0	1	1.5	0.5	0	0	0	0	1	1	0	0	0	0	0	0	0	0.5	0		ebv-miR-BART5	0	0	0
ebv-miR-BART5*	0	0	0	0	0	0	0	0	0	0	0	0	0	0	0	0	0	0	0	0	0	0	0	0	0	0	0	0	0	0	0	0	0	0	0	0	0	0	0	0	0	0	0	0		ebv-miR-BART5*	0	0	0
ebv-miR-BART6-3p	0	0	0	0	0	0	0	0	0	0	0	0	0	0	0	0	0	0	0	0	0	0	0	0	0	0	0	0	0	0	0	0	0	0	0	0	0	0	0	0	0	0	0	0		ebv-miR-BART6-3p	0	0	0
ebv-miR-BART6-5p	0	0	0	0	0	0	0	0	0	0	0	0	0	0	0	0	0	0	0	0	0	0	0	0	0	0	0	0	0	0	0	0	0	1	0	0	0	0	0	0	0	0	0	0		ebv-miR-BART6-5p	0	0	0
ebv-miR-BART7	0	0	0	0	0	0	0	0	0	0	0	0	0	0	0	0	0	0	0.5	0	0	0	0	0	0	1	0	0	0	0	0	0	0	0	0	0	0	0	0	0	0	0	0	0		ebv-miR-BART7	0	0	0
ebv-miR-BART7*	0	0	1.5	0	1	0	0.5	0	0	0	0	0.5	2	0	0	1	0	3.5	0	0.5	0	0	0	0	6.5	0	1	1.5	0.5	0	0	0	0	1	1	0	0	0	0	0	0	0	0.5	0		ebv-miR-BART7*	0	0	0
ebv-miR-BART8	0	0	1.5	0	1	0	0.5	0	0	0	0	0.5	2	0	0	1	0	3.5	0	0.5	0	0	0	0	6.5	0	1	1.5	0.5	0	0	0	0	1	1	0	0	0	0	0	0	0	0.5	0		ebv-miR-BART8	0	0	0
ebv-miR-BART8*	0	0	0	0	0	0	0	0	0	0	0	0	0	0	0	0	0	0	0.5	0	0	0	0	0	0	1	0	0	0	0	0	0	0	0	0	0	0	0	0	0	0	0	0	0		ebv-miR-BART8*	0	0	0
ebv-miR-BART9	0	0	0	0	0	0	0	0	0	0	0	0	0	0	0	0	0	0	0.5	0	0	0	0	0	0	1	0	0	0	0	0	0	0	0	0	0	0	0	0	0	0	0	0	0		ebv-miR-BART9	0	0	0
ebv-miR-BART9*	0	0	1.5	0	1	0	0.5	0	0	0	0	0.5	2	0	0	1	0	3.5	0	0.5	0	0	0	0	6.5	0	1	1.5	0.5	0	0	0	0	1	1	0	0	0	0	0	0	0	0.5	0		ebv-miR-BART9*	0	0	0
ebv-miR-BHRF1-1	0	0	0	0	1	0	0	0	0	0	0	0.5	1	0	0	1.5	0	2	0	0.5	0	0	0	0	5	0	0	1.5	0	0	0	0.5	0	0	1	0	0	0	0	0	0	0	0	0		ebv-miR-BHRF1-1	0	0	0
ebv-miR-BHRF1-2	0	0	0	0	0	0	0	0	0	0	0.5	0	0	0	0	0	0	0	0	0	0	0	0	0	0	0	0	0	0	0	0	0	0	0	0	0	0	0	0	0	0	0	0	0		ebv-miR-BHRF1-2	0	0	0
ebv-miR-BHRF1-2*	0	0	1.5	0	1	0	0	0	0	0	0	0.5	1	0	0	1.5	0	2	0	0.5	0	0	0	0	5.5	0	1	1.5	0.5	0	0	0.5	0	0	1	0	0	0	0	0	0	0	0	0		ebv-miR-BHRF1-2*	0	0	0
ebv-miR-BHRF1-3	0	0	0	0	0	0	0	0	0	0	0	0	0	0	0	0.5	0	0	0	0.5	0	0	0	0	1	0	0	0	0	0	0	0.5	0	0	0	0	0	0	0	0	0	0	0	0		ebv-miR-BHRF1-3	0	0	0
hbv-miR-B20	0	0	0	0	0	0	0	0	0	0	0	0	0	0	0	0	0	0	0	0	0	0	0	0	0	0	0	0	0	0	0	0	0	1	0	0	0	0	0	0	0	0	0	0		hbv-miR-B20	0	0	0
hbv-miR-B2RC	0	0	0	0	0	0	0	0	0	0	0.5	0	0	0	0	0	0	0	0	0	0	0	0	0	0	0	0	0	0	0	0	0	0	0	0	0	0	0	0	0	0	0	0	0		hbv-miR-B2RC	0	0	0
hbv-miR-B4	0	0	0	0	0	0	0	0	0	0	0	0	0	0	0	0	0	0	0	0	0	0	0	0	0	0	0	0	0	0	0	0	0	0	0	0	0	0	0	0	0	0	0	0		hbv-miR-B4	0	0	0
hcmv-miR-UL112	0	0	0	0	0	0	0	0	0	0	0	0	0	0	0	0	0	0	0.5	0	0	0	0	0	0	0	0	0	0	0	0	0	0	0	0	0	0	0	0	0	0	0	0	0		hcmv-miR-UL112	0	0	0
hcmv-miR-UL148D	0	0	0	0	0	0	0	0	0	0	0	0	0	0	0	0	0	0	0.5	0	0	0	0	0	0	1	0	0	0	0	0	0	0	0	0	0	0	0	0	0	0	0	0	0		hcmv-miR-UL148D	0	0	0
hcmv-miR-UL22A	0	0	0	0	1	0	0	0	0	0	0	0.5	1	0	0	1.5	0	2	0	0.5	0	0	0	0	5	0	0	1.5	0	0	0	0.5	0	0	1	0	0	0	0	0	0	0	0	0		hcmv-miR-UL22A	0	0	0
hcmv-miR-UL22A*	0	0	0	0	0	0	0	0	0	0	0	0	0	0	0	0	0	0	0.5	0	0	0	0	0	0	1	0	0	0	0	0	0	0	0	0	0	0	0	0	0	0	0	0	0		hcmv-miR-UL22A*	0	0	0
hcmv-miR-UL36	0	0	1.5	0	1	0	0	0	0	0	0	0.5	1	0	0	1.5	0	2	0	0.5	0	0	0	0	5.5	0	1	1.5	0.5	0	0	0.5	0	0	1	0	0	0	0	0	0	0	0	0		hcmv-miR-UL36	0	0	0
hcmv-miR-UL36*	0	0	0	0	0	0	0	0	0	0	0	0	0	0	0	0	0	0	0.5	0	0	0	0	0	0	1	0	0	0	0	0	0	0	0	0	0	0	0	0	0	0	0	0	0		hcmv-miR-UL36*	0	0	0
hcmv-miR-UL70-3p	0	0	0	0	0	0	0	0	0	0	0	0	0	0	0	0	0	0	0.5	0	0	0	0	0	0	0	0	0	0	0	0	0	0	0	0	0	0	0	0	0	0	0	0	0		hcmv-miR-UL70-3p	0	0	0
hcmv-miR-UL70-5p	0	0	0	0	0	0	0	0	0	0	0	0	0	0	0	0.5	0	0	0	0.5	0	0	0	0	1	0	0	0	0	0	0	0.5	0	0	0	0	0	0	0	0	0	0	0	0		hcmv-miR-UL70-5p	0	0	0
hcmv-miR-US25-1	0	0	0	0	1	0	0	0	0	0	0	0.5	1	0	0	1.5	0	2	0	0.5	0	0	0	0	5	0	0	1.5	0	0	0	0.5	0	0	1	0	0	0	0	0	0	0	0	0		hcmv-miR-US25-1	0	0	0
hcmv-miR-US25-1*	0	0	0	0	0	0	0	0	0	0	0	0	0	0	0	0	0	0	0.5	0	0	0	0	0	0	1	0	0	0	0	0	0	0	0	0	0	0	0	0	0	0	0	0	0		hcmv-miR-US25-1*	0	0	0
hcmv-miR-US25-2-3p	0	0	0	0	0	0	0	0	0	0	0	0	0	0	0	0	0	0	0	0	0	0	0	0	0	0	0	0	0	0	0	0	0	0	0	0	0	0	0	0	0	0	0	0		hcmv-miR-US25-2-3p	0	0	0
hcmv-miR-US25-2-5p	0	0	1.5	0	1	0	0	0	0	0	0	0.5	1	0	0	1.5	0	2	0	0.5	0	0	0	0	5.5	0	1	1.5	0.5	0	0	0.5	0	0	1	0	0	0	0	0	0	0	0	0		hcmv-miR-US25-2-5p	0	0	0
hcmv-miR-US33-3p	0	0	0	0	0	0	0	0	0	0	0	0	0	0	0	0	0	0	0.5	0	0	0	0	0	0	0	0	0	0	0	0	0	0	0	0	0	0	0	0	0	0	0	0	0		hcmv-miR-US33-3p	0	0	0
hcmv-miR-US33-5p	0	0	1.5	0	1	0	0.5	0	0	0	0	0.5	2	0	0	1.5	0	3.5	0	0.5	0	0	0	0	6.5	0	1	1.5	0.5	0	0	0.5	0	1	1	0	0	0	0	0	0	0	0.5	0		hcmv-miR-US33-5p	0	0	0
hcmv-miR-US4	0	0	1.5	0	1	0	0.5	0	0	0	0	0.5	2	0	0	1.5	0	3.5	0	0.5	0	0	0	0	6.5	0	1	1.5	0.5	0	0	0.5	0	1	1	0	0	0	0	0	0	0	0.5	0		hcmv-miR-US4	0	0	0
hcmv-miR-US5-1	0	0	0	0	0	0	0	0	0	0	0	0	0	0	0	0	0	0	0	0	0	0	0	0	0	0	0	0	0	0	0	0	0	0	0	0	0	0	0	0	0	0	0	0		hcmv-miR-US5-1	0	0	0
hcmv-miR-US5-2	0	0	0	0	0	0	0	0	0	0	0.5	0	0	0	0	0	0	0	0	0	0	0	0	0	0	0	0	0	0	0	0	0	0	0	0	0	0	0	0	0	0	0	0	0		hcmv-miR-US5-2	0	0	0
hiv1-miR-H1	0	0	0	0	0	0	0	0	0	0	0	0	0	0	0	0.5	0	0	0	0	0	0	0	0	0	0	0	0	0	0	0	0.5	0	0	0	0	0	0	0	0	0	0	0	0		hiv1-miR-H1	0	0	0
hiv1-miR-N367	0	0	0	0	0	0	0	0	0	0	0.5	0	0	0	0	0	0	0	0	0	0	0	0	0	0	0	0	0	0	0	0	0	0	0	0	0	0	0	0	0	0	0	0	0		hiv1-miR-N367	0	0	0
hiv1-miR-TAR-3p	0	0	0	0	0	0	0	0	0	0	0.5	0	0	0	0	0	0	0	0	0	0	0	0	0	0	0	0	0	0	0	0	0	0	0	0	0	0	0	0	0	0	0	0	0		hiv1-miR-TAR-3p	0	0	0
hiv1-miR-TAR-5p	0	0	1.5	0	1	0	0	0	0	0	0	0.5	1	0	0	1.5	0	2	0	0.5	0	0	0	0	5.5	0	1	1.5	0.5	0	0	0.5	0	0	1	0	0	0	0	0	0	0	0	0		hiv1-miR-TAR-5p	0	0	0
hsv1-miR-H1	0	0	1.5	0	1	0	0.5	0	0	0	0	0.5	2	0	0	1	0	3.5	0	0.5	0	0	0	0	6.5	0	1	1.5	0.5	0	0	0	0	1	1	0	0	0	0	0	0	0	0.5	0		hsv1-miR-H1	0	0	0
hsv1-miR-H1*	0	0	0	0	0	0	0	0	0	0	0	0	0	0	0	0	0	0	0.5	0	0	0	0	0	0	1	0	0	0	0	0	0	0	0	0	0	0	0	0	0	0	0	0	0		hsv1-miR-H1*	0	0	0
hsv1-miR-H11	0	0	0	0	0	0	0	0	0	0	0	0	0	0	0	0	0	0	0	0	0	0	0	0	0	0	0	0	0	0	0	0	0	0	0	0	0	0	0	0	0	0	0	0		hsv1-miR-H11	0	0	0
hsv1-miR-H12	0	0	0	0	0	0	0	0	0	0	0	0	0	0	0	0	0	0	0.5	0	0	0	0	0	0	1	0	0	0	0	0	0	0	0	0	0	0	0	0	0	0	0	0	0		hsv1-miR-H12	0	0	0
hsv1-miR-H13	0	0	0	0	0	0	0	0	0	0	0.5	0	0	0	0	0	0	0	0	0	0	0	0	0	0	0	0	0	0	0	0	0	0	0	0	0	0	0	0	0	0	0	0	0		hsv1-miR-H13	0	0	0
hsv1-miR-H14-3p	0	0	0	0	0	0	0	0	0	0	0	0	0	0	0	0	0	0	0	0	0	0	0	0	0	0	0	0	0	0	0	0	0	0	0	0	0	0	0	0	0	0	0	0		hsv1-miR-H14-3p	0	0	0
hsv1-miR-H14-5p	0	0	1.5	0	1	0	0.5	0	0	0	0	0.5	2	0	0	1	0	3.5	0	0.5	0	0	0	0	6.5	0	1	1.5	0.5	0	0	0	0	1	1	0	0	0	0	0	0	0	0.5	0		hsv1-miR-H14-5p	0	0	0
hsv1-miR-H15	0	0	0	0	0	0	0	0	0	0	0	0	0	0	0	0	0	0	0	0	0	0	0	0	0	0	0	0	0	0	0	0	0	0	0	0	0	0	0	0	0	0	0	0		hsv1-miR-H15	0	0	0
hsv1-miR-H16	0	0	0	0	0	0	0	0	0	0	0	0	0	0	0	0	0	0	0	0	0	0	0	0	0	0	0	0	0	0	0	0	0	0	0	0	0	0	0	0	0	0	0	0		hsv1-miR-H16	0	0	0
hsv1-miR-H17	0	0	0	0	0	0	0	0	0	0	0	0	0	0	0	0	0	0	0	0	0	0	0	0	0	0	0	0	0	0	0	0	0	0	0	0	0	0	0	0	0	0	0	0		hsv1-miR-H17	0	0	0
hsv1-miR-H18	0	0	1.5	0	1	0	0	0	0	0	0	0.5	1	0	0	1.5	0	2	0	0.5	0	0	0	0	5.5	0	1	1.5	0.5	0	0	0.5	0	0	1	0	0	0	0	0	0	0	0	0		hsv1-miR-H18	0	0	0
hsv1-miR-H2	0	0	0	0	0	0	0	0	0	0	0	0	0	0	0	0	0	0	0.5	0	0	0	0	0	0	1	0	0	0	0	0	0	0	0	0	0	0	0	0	0	0	0	0	0		hsv1-miR-H2	0	0	0
hsv1-miR-H2*	0	0	1.5	0	1	0	0.5	0	0	0	0	0.5	2	0	0	1.5	0	3.5	0	0.5	0	0	0	0	6.5	0	1	1.5	0.5	0	0	0.5	0	1	1	0	0	0	0	0	0	0	0.5	0		hsv1-miR-H2*	0	0	0
hsv1-miR-H3	0	0	0	0	0	0	0	0	0	0	0	0	0	0	0	0	0	0	0.5	0	0	0	0	0	0	1	0	0	0	0	0	0	0	0	0	0	0	0	0	0	0	0	0	0		hsv1-miR-H3	0	0	0
hsv1-miR-H3*	0	0	1.5	0	1	0	0.5	0	0	0	0	0.5	2	0	0	1	0	3.5	0	0.5	0	0	0	0	6.5	0	1	1.5	0.5	0	0	0	0	1	1	0	0	0	0	0	0	0	0.5	0		hsv1-miR-H3*	0	0	0
hsv1-miR-H4	0	0	1.5	0	1	0	0.5	0	0	0	0	0.5	2	0	0	1.5	0	3.5	0	0.5	0	0	0	0	6.5	0	1	1.5	0.5	0	0	0.5	0	1	1	0	0	0	0	0	0	0	0.5	0		hsv1-miR-H4	0	0	0
hsv1-miR-H4*	0	0	0	0	0	0	0	0	0	0	0	0	0	0	0	0	0	0	0	0	0	0	0	0	0	0	0	0	0	0	0	0	0	0	0	0	0	0	0	0	0	0	0	0		hsv1-miR-H4*	0	0	0
hsv1-miR-H5-3p	0	0	0	0	0	0	0	0	0	0	0	0	0	0	0	0	0	0	0.5	0	0	0	0	0	0	1	0	0	0	0	0	0	0	0	0	0	0	0	0	0	0	0	0	0		hsv1-miR-H5-3p	0	0	0
hsv1-miR-H5-5p	0	0	1.5	0	1	0	0.5	0	0	0	0	0.5	2	0	0	1	0	3.5	0	0.5	0	0	0	0	6.5	0	1	1.5	0.5	0	0	0	0	1	1	0	0	0	0	0	0	0	0.5	0		hsv1-miR-H5-5p	0	0	0
hsv1-miR-H6-3p	0	0	0	0	0	0	0	0	0	0	0	0	0	0	0	0	0	0	0	0	0	0	0	0	0	0	0	0	0	0	0	0	0	0	0	0	0	0	0	0	0	0	0	0		hsv1-miR-H6-3p	0	0	0
hsv1-miR-H6-5p	0	0	1.5	0	1	0	0.5	0	0	0	0	0.5	2	0	0	1	0	3.5	0	0.5	0	0	0	0	6.5	0	1	1.5	0.5	0	0	0	0	1	1	0	0	0	0	0	0	0	0.5	0		hsv1-miR-H6-5p	0	0	0
hsv1-miR-H7	0	0	1.5	0	1	0	0.5	0	0	0	0	0.5	2	0	0	1	0	3.5	0	0.5	0	0	0	0	6.5	0	1	1.5	0.5	0	0	0	0	1	1	0	0	0	0	0	0	0	0.5	0		hsv1-miR-H7	0	0	0
hsv1-miR-H7*	0	0	0	0	0	0	0	0	0	0	0	0	0	0	0	0	0	0	0.5	0	0	0	0	0	0	1	0	0	0	0	0	0	0	0	0	0	0	0	0	0	0	0	0	0		hsv1-miR-H7*	0	0	0
hsv1-miR-H8	0	0	1.5	0	1	0	0.5	0	0	0	0	0.5	2	0	0	1	0	3.5	0	0.5	0	0	0	0	6.5	0	1	1.5	0.5	0	0	0	0	1	1	0	0	0	0	0	0	0	0.5	0		hsv1-miR-H8	0	0	0
hsv1-miR-H8*	0	0	0	0	0	0	0	0	0	0	0	0	0	0	0	0	0	0	0.5	0	0	0	0	0	0	1	0	0	0	0	0	0	0	0	0	0	0	0	0	0	0	0	0	0		hsv1-miR-H8*	0	0	0
hsv2-miR-H10	0	0	0	0	0	0	0	0	0	0	0	0	0	0	0	0	0	0	0	0	0	0	0	0	0	0	0	0	0	0	0	0	0	0	0	0	0	0	0	0	0	0	0	0		hsv2-miR-H10	0	0	0
hsv2-miR-H11	0	0	0	0	0	0	0	0	0	0	0	0	0	0	0	0	0	0	0	0	0	0	0	0	0	0	0	0	0	0	0	0	0	0	0	0	0	0	0	0	0	0	0	0		hsv2-miR-H11	0	0	0
hsv2-miR-H11*	0	0	0	0	0	0	0	0	0	0	0	0	0	0	0	0	0	0	0.5	0	0	0	0	0	0	1	0	0	0	0	0	0	0	0	0	0	0	0	0	0	0	0	0	0		hsv2-miR-H11*	0	0	0
hsv2-miR-H12	0	0	0	0	0	0	0	0	0	0	0	0	0	0	0	0	0	0	0.5	0	0	0	0	0	0	0	0	0	0	0	0	0	0	0	0	0	0	0	0	0	0	0	0	0		hsv2-miR-H12	0	0	0
hsv2-miR-H13	0	0	0	0	0	0	0	0	0	0	0.5	0	0	0	0	0	0	0	0	0	0	0	0	0	0	0	0	0	0	0	0	0	0	0	0	0	0	0	0	0	0	0	0	0		hsv2-miR-H13	0	0	0
hsv2-miR-H19	0	0	1.5	0	1	0	0.5	0	0	0	0	0.5	2	0	0	1	0	3.5	0	0.5	0	0	0	0	6.5	0	1	1.5	0.5	0	0	0	0	1	1	0	0	0	0	0	0	0	0.5	0		hsv2-miR-H19	0	0	0
hsv2-miR-H2	0	0	0	0	0	0	0	0	0	0	0	0	0	0	0	0	0	0	0.5	0	0	0	0	0	0	1	0	0	0	0	0	0	0	0	0	0	0	0	0	0	0	0	0	0		hsv2-miR-H2	0	0	0
hsv2-miR-H20	0	0	0	0	0	0	0	0	0	0	0	0	0	0	0	0	0	0	0.5	0	0	0	0	0	0	1	0	0	0	0	0	0	0	0	0	0	0	0	0	0	0	0	0	0		hsv2-miR-H20	0	0	0
hsv2-miR-H21	0	0	0	0	0	0	0	0	0	0	0.5	0	0	0	0	0	0	0	0	0	0	0	0	0	0	0	0	0	0	0	0	0	0	0	0	0	0	0	0	0	0	0	0	0		hsv2-miR-H21	0	0	0
hsv2-miR-H22	0	0	0	0	1	0	0	0	0	0	0	0.5	1	0	0	1.5	0	2	0	0.5	0	0	0	0	5	0	0	1.5	0	0	0	0.5	0	0	1	0	0	0	0	0	0	0	0	0		hsv2-miR-H22	0	0	0
hsv2-miR-H23	0	0	1.5	0	1	0	0.5	0	0	0	0	0.5	2	0	0	1	0	3.5	0	0.5	0	0	0	0	6.5	0	1	1.5	0.5	0	0	0	0	1	1	0	0	0	0	0	0	0	0.5	0		hsv2-miR-H23	0	0	0
hsv2-miR-H23*	0	0	0	0	0	0	0	0	0	0	0	0	0	0	0	0	0	0	0	0	0	0	0	0	0	0	0	0	0	0	0	0	0	0	0	0	0	0	0	0	0	0	0	0		hsv2-miR-H23*	0	0	0
hsv2-miR-H24	0	0	0	0	0	0	0	0	0	0	0	0	0	0	0	0	0	0	0.5	0	0	0	0	0	0	1	0	0	0	0	0	0	0	0	0	0	0	0	0	0	0	0	0	0		hsv2-miR-H24	0	0	0
hsv2-miR-H25	0	0	0	0	0	0	0	0	0	0	0.5	0	0	0	0	0	0	0	0	0	0	0	0	0	0	0	0	0	0	0	0	0	0	0	0	0	0	0	0	0	0	0	0	0		hsv2-miR-H25	0	0	0
hsv2-miR-H3	0	0	0	0	0	0	0	0	0	0	0	0	0	0	0	0	0	0	0	0	0	0	0	0	0	0	0	0	0	0	0	0	0	0	0	0	0	0	0	0	0	0	0	0		hsv2-miR-H3	0	0	0
hsv2-miR-H4-3p	0	0	0	0	0	0	0	0	0	0	0	0	0	0	0	0	0	0	0.5	0	0	0	0	0	0	1	0	0	0	0	0	0	0	0	0	0	0	0	0	0	0	0	0	0		hsv2-miR-H4-3p	0	0	0
hsv2-miR-H4-5p	0	0	1.5	0	1	0	0.5	0	0	0	0	0.5	2	0	0	1	0	3.5	0	0.5	0	0	0	0	6.5	0	1	1.5	0.5	0	0	0	0	1	1	0	0	0	0	0	0	0	0.5	0		hsv2-miR-H4-5p	0	0	0
hsv2-miR-H5	0	0	1.5	0	1	0	0.5	0	0	0	0	0.5	2	0	0	1	0	3.5	0	0.5	0	0	0	0	6.5	0	1	1.5	0.5	0	0	0	0	1	1	0	0	0	0	0	0	0	0.5	0		hsv2-miR-H5	0	0	0
hsv2-miR-H6	0	0	0	0	0	0	0	0	0	0	0	0	0	0	0	0	0	0	0	0	0	0	0	0	0	0	0	0	0	0	0	0	0	0	0	0	0	0	0	0	0	0	0	0		hsv2-miR-H6	0	0	0
hsv2-miR-H6*	0	0	0	0	0	0	0	0	0	0	0	0	0	0	0	0	0	0	0	0	0	0	0	0	0	0	0	0	0	0	0	0	0	0	0	0	0	0	0	0	0	0	0	0		hsv2-miR-H6*	0	0	0
hsv2-miR-H7-3p	0	0	0	0	0	0	0	0	0	0	0.5	0	0	0	0	0	0	0	0	0	0	0	0	0	0	0	0	0	0	0	0	0	0	0	0	0	0	0	0	0	0	0	0	0		hsv2-miR-H7-3p	0	0	0
hsv2-miR-H7-5p	0	0	1.5	0	1	0	0	0	0	0	0	0.5	1	0	0	1.5	0	2	0	0.5	0	0	0	0	5.5	0	1	1.5	0.5	0	0	0.5	0	0	1	0	0	0	0	0	0	0	0	0		hsv2-miR-H7-5p	0	0	0
hsv2-miR-H9-3p	0	0	0	0	0	0	0	0	0	0	0.5	0	0	0	0	0	0	0	0	0	0	0	0	0	0	0	0	0	0	0	0	0	0	0	0	0	0	0	0	0	0	0	0	0		hsv2-miR-H9-3p	0	0	0
hsv2-miR-H9-5p	0	0	0	0	0	0	0	0	0	0	0	0	0	0	0	0.5	0	0	0	0	0	0	0	0	0	0	0	0	0	0	0	0.5	0	0	0	0	0	0	0	0	0	0	0	0		hsv2-miR-H9-5p	0	0	0
hvt-miR-H1	0	0	0	0	0	0	0	0	0	0	0	0	0	0	0	0	0	0	0.5	0	0	0	0	0	0	1	0	0	0	0	0	0	0	0	0	0	0	0	0	0	0	0	0	0		hvt-miR-H1	0	0	0
hvt-miR-H10	0	0	1.5	0	1	0	0	0	0	0	0	0.5	1	0	0	1.5	0	2	0	0.5	0	0	0	0	5.5	0	1	1.5	0.5	0	0	0.5	0	0	1	0	0	0	0	0	0	0	0	0		hvt-miR-H10	0	0	0
hvt-miR-H11	0	0	0	0	0	0	0	0	0	0	0	0	0	0	0	0	0	0	0	0	0	0	0	0	0	0	0	0	0	0	0	0	0	0	0	0	0	0	0	0	0	0	0	0		hvt-miR-H11	0	0	0
hvt-miR-H12-3p	0	0	0	0	0	0	0	0	0	0	0.5	0	0	0	0	0	0	0	0.5	0	0	0	0	0	0	0	0	0	0	0	0	0	0	0	0	0	0	0	0	0	0	0	0	0		hvt-miR-H12-3p	0	0	0
hvt-miR-H12-5p	0	0	1.5	0	1	0	0.5	0	0	0	0	0.5	2	0	0	1.5	0	3.5	0	0.5	0	0	0	0	6.5	0	1	1.5	0.5	0	0	0.5	0	1	1	0	0	0	0	0	0	0	0.5	0		hvt-miR-H12-5p	0	0	0
hvt-miR-H13	0	0	1.5	0	1	0	0.5	0	0	0	0	0.5	2	0	0	1.5	0	3.5	0	0.5	0	0	0	0	6.5	0	1	1.5	0.5	0	0	0.5	0	1	1	0	0	0	0	0	0	0	0.5	0		hvt-miR-H13	0	0	0
hvt-miR-H14	0	0	1.5	0	1	0	0.5	0	0	0	0	0.5	2	0	0	1.5	0	3.5	0	0.5	0	0	0	0	6.5	0	1	1.5	0.5	0	0	0.5	0	1	1	0	0	0	0	0	0	0	0.5	0		hvt-miR-H14	0	0	0
hvt-miR-H14*	0	0	0	0	0	0	0	0	0	0	0	0	0	0	0	0	0	0	0.5	0	0	0	0	0	0	1	0	0	0	0	0	0	0	0	0	0	0	0	0	0	0	0	0	0		hvt-miR-H14*	0	0	0
hvt-miR-H15	0	0	0	0	0	0	0	0	0	0	0.5	0	0	0	0	0	0	0	0.5	0	0	0	0	0	0	0	0	0	0	0	0	0	0	0	0	0	0	0	0	0	0	0	0	0		hvt-miR-H15	0	0	0
hvt-miR-H15*	0	0	0	0	1	0	0	0	0	0	0	0.5	1	0	0	1.5	0	2	0	0.5	0	0	0	0	5	0	0	1.5	0	0	0	0.5	0	0	1	0	0	0	0	0	0	0	0	0		hvt-miR-H15*	0	0	0
hvt-miR-H16-3p	0	0	0	0	0	0	0	0	0	0	0.5	0	0	0	0	0	0	0	0	0	0	0	0	0	0	0	0	0	0	0	0	0	0	0	0	0	0	0	0	0	0	0	0	0		hvt-miR-H16-3p	0	0	0
hvt-miR-H16-5p	0	0	0	0	1	0	0	0	0	0	0	0.5	1	0	0	1.5	0	2	0	0.5	0	0	0	0	5	0	0	1.5	0	0	0	0.5	0	0	1	0	0	0	0	0	0	0	0	0		hvt-miR-H16-5p	0	0	0
hvt-miR-H17	0	0	0	0	0	0	0	0	0	0	0.5	0	0	0	0	0	0	0	0.5	0	0	0	0	0	0	0	0	0	0	0	0	0	0	0	0	0	0	0	0	0	0	0	0	0		hvt-miR-H17	0	0	0
hvt-miR-H17*	0	0	0	0	1	0	0	0	0	0	0	0.5	1	0	0	1.5	0	2	0	0.5	0	0	0	0	5	0	0	1.5	0	0	0	0.5	0	0	1	0	0	0	0	0	0	0	0	0		hvt-miR-H17*	0	0	0
hvt-miR-H18-3p	0	0	0	0	0	0	0	0	0	0	0	0	0	0	0	0	0	0	0.5	0	0	0	0	0	0	1	0	0	0	0	0	0	0	0	0	0	0	0	0	0	0	0	0	0		hvt-miR-H18-3p	0	0	0
hvt-miR-H18-5p	0	0	1.5	0	1	0	0.5	0	0	0	0	0.5	2	0	0	1.5	0	2	0	0.5	0	0	0	0	6	0	1	1.5	0.5	0	0	0.5	0	1	1	0	0	0	0	0	0	0	0	0		hvt-miR-H18-5p	0	0	0
hvt-miR-H2	0	0	0	0	0	0	0	0	0	0	0	0	0	0	0	0	0	0	0.5	0	0	0	0	0	0	1	0	0	0	0	0	0	0	0	0	0	0	0	0	0	0	0	0	0		hvt-miR-H2	0	0	0
hvt-miR-H3-3p	0	0	0	0	0	0	0	0	0	0	0	0	0	0	0	0	0	0	0	0	0	0	0	0	0	0	0	0	0	0	0	0	0	0	0	0	0	0	0	0	0	0	0	0		hvt-miR-H3-3p	0	0	0
hvt-miR-H3-5p	0	0	0	0	1	0	0	0	0	0	0	0.5	1	0	0	1.5	0	2	0	0.5	0	0	0	0	5	0	0	1.5	0	0	0	0.5	0	0	1	0	0	0	0	0	0	0	0	0		hvt-miR-H3-5p	0	0	0
hvt-miR-H4	0	0	0	0	0	0	0	0	0	0	0	0	0	0	0	0.5	0	0	0	0	0	0	0	0	0	0	0	0	0	0	0	0.5	0	0	0	0	0	0	0	0	0	0	0	0		hvt-miR-H4	0	0	0
hvt-miR-H4*	0	0	0	0	0	0	0	0	0	0	0	0	0	0	0	0	0	0	0.5	0	0	0	0	0	0	1	0	0	0	0	0	0	0	0	0	0	0	0	0	0	0	0	0	0		hvt-miR-H4*	0	0	0
hvt-miR-H5	0	0	0	0	1	0	0	0	0	0	0	0.5	1	0	0	1.5	0	2	0	0.5	0	0	0	0	5	0	0	1.5	0	0	0	0.5	0	0	1	0	0	0	0	0	0	0	0	0		hvt-miR-H5	0	0	0
hvt-miR-H5*	0	0	0	0	0	0	0	0	0	0	0	0	0	0	0	0	0	0	0.5	0	0	0	0	0	0	1	0	0	0	0	0	0	0	0	0	0	0	0	0	0	0	0	0	0		hvt-miR-H5*	0	0	0
hvt-miR-H7-3p	0	0	0	0	0	0	0	0	0	0	0	0	0	0	0	0	0	0	0.5	0	0	0	0	0	0	1	0	0	0	0	0	0	0	0	0	0	0	0	0	0	0	0	0	0		hvt-miR-H7-3p	0	0	0
hvt-miR-H7-5p	0	0	1.5	0	1	0	0.5	0	0	0	0	0.5	2	0	0	1.5	0	3.5	0	0.5	0	0	0	0	6.5	0	1	1.5	0.5	0	0	0.5	0	1	1	0	0	0	0	0	0	0	0.5	0		hvt-miR-H7-5p	0	0	0
hvt-miR-H8	0	0	1.5	0	1	0	0.5	0	0	0	0	0.5	2	0	0	1.5	0	3.5	0	0.5	0	0	0	0	6.5	0	1	1.5	0.5	0	0	0.5	0	1	1	0	0	0	0	0	0	0	0.5	0		hvt-miR-H8	0	0	0
hvt-miR-H9-3p	0	0	0	0	0	0	0	0	0	0	0	0	0	0	0	0	0	0	0.5	0	0	0	0	0	0	1	0	0	0	0	0	0	0	0	0	0	0	0	0	0	0	0	0	0		hvt-miR-H9-3p	0	0	0
hvt-miR-H9-5p	0	0	1.5	0	1	0	0.5	0	0	0	0	0.5	2	0	0	1.5	0	3.5	0	0.5	0	0	0	0	6.5	0	1	1.5	0.5	0	0	0.5	0	1	1	0	0	0	0	0	0	0	0.5	0		hvt-miR-H9-5p	0	0	0
iltv-miR-I1	0	0	1.5	0	1	0	0.5	0	0	0	0	0.5	2	0	0	1.5	0	3.5	0	0.5	0	0	0	0	6.5	0	1	1.5	0.5	0	0	0.5	0	1	1	0	0	0	0	0	0	0	0.5	0		iltv-miR-I1	0	0	0
iltv-miR-I1*	0	0	0	0	0	0	0	0	0	0	0	0	0	0	0	0	0	0	0.5	0	0	0	0	0	0	1	0	0	0	0	0	0	0	0	0	0	0	0	0	0	0	0	0	0		iltv-miR-I1*	0	0	0
iltv-miR-I2	0	0	1.5	0	1	0	0.5	0	0	0	0	0.5	2	0	0	1.5	0	2	0	0.5	0	0	0	0	6	0	1	1.5	0.5	0	0	0.5	0	1	1	0	0	0	0	0	0	0	0	0		iltv-miR-I2	0	0	0
iltv-miR-I3	0	0	0	0	0	0	0	0	0	0	0	0	0	0	0	0	0	0	0.5	0	0	0	0	0	0	1	0	0	0	0	0	0	0	0	0	0	0	0	0	0	0	0	0	0		iltv-miR-I3	0	0	0
iltv-miR-I4	0	0	1.5	0	1	0	0.5	0	0	0	0	0.5	2	0	0	1.5	0	3.5	0	0.5	0	0	0	0	6.5	0	1	1.5	0.5	0	0	0.5	0	1	1	0	0	0	0	0	0	0	0.5	0		iltv-miR-I4	0	0	0
iltv-miR-I5	0	0	0	0	0	0	0	0	0	0	0.5	0	0	0	0	0	0	0	0.5	0	0	0	0	0	0	1	0	0	0	0	0	0	0	0	0	0	0	0	0	0	0	0	0	0		iltv-miR-I5	0	0	0
iltv-miR-I5*	0	0	1.5	0	1	0	0.5	0	0	0	0	0.5	2	0	0	1.5	0	3.5	0	0.5	0	0	0	0	6.5	0	1	1.5	0.5	0	0	0.5	0	1	1	0	0	0	0	0	0	0	0.5	0		iltv-miR-I5*	0	0	0
iltv-miR-I6	0	0	0	0	0	0	0	0	0	0	0	0	0	0	0	0	0	0	0.5	0	0	0	0	0	0	1	0	0	0	0	0	0	0	0	0	0	0	0	0	0	0	0	0	0		iltv-miR-I6	0	0	0
iltv-miR-I6*	0	0	1.5	0	1	0	0	0	0	0	0	0.5	1	0	0	1.5	0	2	0	0.5	0	0	0	0	5.5	0	1	1.5	0.5	0	0	0.5	0	0	1	0	0	0	0	0	0	0	0	0		iltv-miR-I6*	0	0	0
iltv-miR-I7	0	0	0	0	0	0	0	0	0	0	0	0	0	0	0	0	0	0	0.5	0	0	0	0	0	0	1	0	0	0	0	0	0	0	0	0	0	0	0	0	0	0	0	0	0		iltv-miR-I7	0	0	0
jcv-miR-J1-3p	0	0	0	0	0	0	0	0	0	0	0	0	0	0	0	0	0	0	0	0	0	0	0	0	0	0	0	0	0	0	0	0	0	0	0	0	0	0	0	0	0	0	0	0		jcv-miR-J1-3p	0	0	0
jcv-miR-J1-5p	0	0	1.5	0	1	0	0.5	0	0	0	0	0.5	2	0	0	1	0	3.5	0	0.5	0	0	0	0	6.5	0	1	1.5	0.5	0	0	0	0	1	1	0	0	0	0	0	0	0	0.5	0		jcv-miR-J1-5p	0	0	0
kshv-miR-K12-1	0	0	0	0	1	0	0	0	0	0	0	0.5	1	0	0	1.5	0	2	0	0.5	0	0	0	0	5	0	0	1.5	0	0	0	0.5	0	0	1	0	0	0	0	0	0	0	0	0		kshv-miR-K12-1	0	0	0
kshv-miR-K12-1*	0	0	0	0	0	0	0	0	0	0	0.5	0	0	0	0	0	0	0	0	0	0	0	0	0	0	0	0	0	0	0	0	0	0	0	0	0	0	0	0	0	0	0	0	0		kshv-miR-K12-1*	0	0	0
kshv-miR-K12-10a	0	0	0	0	0	0	0	0	0	0	0	0	0	0	0	0	0	0	0.5	0	0	0	0	0	0	1	0	0	0	0	0	0	0	0	0	0	0	0	0	0	0	0	0	0		kshv-miR-K12-10a	0	0	0
kshv-miR-K12-10a*	0	0	1.5	0	1	0	0	0	0	0	0	0.5	1	0	0	1.5	0	2	0	0.5	0	0	0	0	5.5	0	1	1.5	0.5	0	0	0.5	0	0	1	0	0	0	0	0	0	0	0	0		kshv-miR-K12-10a*	0	0	0
kshv-miR-K12-10b	0	0	0	0	0	0	0	0	0	0	0	0	0	0	0	0	0	0	0.5	0	0	0	0	0	0	1	0	0	0	0	0	0	0	0	0	0	0	0	0	0	0	0	0	0		kshv-miR-K12-10b	0	0	0
kshv-miR-K12-11	0	0	0	0	0	0	0	0	0	0	0	0	0	0	0	0	0	0	0.5	0	0	0	0	0	0	1	0	0	0	0	0	0	0	0	0	0	0	0	0	0	0	0	0	0		kshv-miR-K12-11	0	0	0
kshv-miR-K12-11*	0	0	1.5	0	1	0	0.5	0	0	0	0	0.5	2	0	0	1.5	0	3.5	0	0.5	0	0	0	0	6.5	0	1	1.5	0.5	0	0	0.5	0	1	1	0	0	0	0	0	0	0	0.5	0		kshv-miR-K12-11*	0	0	0
kshv-miR-K12-12	0	0	0	0	0	0	0	0	0	0	0	0	0	0	0	0	0	0	0	0	0	0	0	0	0	0	0	0	0	0	0	0	0	0	0	0	0	0	0	0	0	0	0	0		kshv-miR-K12-12	0	0	0
kshv-miR-K12-12*	0	0	0	0	0	0	0	0	0	0	0	0	0	0	0	0	0	0	0	0	0	0	0	0	0	0	0	0	0	0	0	0	0	0	0	0	0	0	0	0	0	0	0	0		kshv-miR-K12-12*	0	0	0
kshv-miR-K12-2	0	0	1.5	0	1	0	0.5	0	0	0	0	0.5	2	0	0	1	0	3.5	0	0.5	0	0	0	0	6.5	0	1	1.5	0.5	0	0	0	0	1	1	0	0	0	0	0	0	0	0.5	0		kshv-miR-K12-2	0	0	0
kshv-miR-K12-2*	0	0	0	0	0	0	0	0	0	0	0	0	0	0	0	0	0	0	0	0	0	0	0	0	0	0	0	0	0	0	0	0	0	0	0	0	0	0	0	0	0	0	0	0		kshv-miR-K12-2*	0	0	0
kshv-miR-K12-3	0	0	1.5	0	1	0	0.5	0	0	0	0	0.5	2	0	0	1.5	0	2	0	0.5	0	0	0	0	6	0	1	1.5	0.5	0	0	0.5	0	1	1	0	0	0	0	0	0	0	0	0		kshv-miR-K12-3	0	0	0
kshv-miR-K12-3*	0	0	0	0	0	0	0	0	0	0	0	0	0	0	0	0	0	0	0.5	0	0	0	0	0	0	1	0	0	0	0	0	0	0	0	0	0	0	0	0	0	0	0	0	0		kshv-miR-K12-3*	0	0	0
kshv-miR-K12-4-3p	0	0	0	0	0	0	0	0	0	0	0	0	0	0	0	0	0	0	0.5	0	0	0	0	0	0	1	0	0	0	0	0	0	0	0	0	0	0	0	0	0	0	0	0	0		kshv-miR-K12-4-3p	0	0	0
kshv-miR-K12-4-5p	0	0	1.5	0	1	0	0.5	0	0	0	0	0.5	2	0	0	1.5	0	2	0	0.5	0	0	0	0	6	0	1	1.5	0.5	0	0	0.5	0	1	1	0	0	0	0	0	0	0	0	0		kshv-miR-K12-4-5p	0	0	0
kshv-miR-K12-5	0	0	0	0	0	0	0	0	0	0	0	0	0	0	0	0	0	0	0.5	0	0	0	0	0	0	1	0	0	0	0	0	0	0	0	0	0	0	0	0	0	0	0	0	0		kshv-miR-K12-5	0	0	0
kshv-miR-K12-5*	0	0	1.5	0	1	0	0.5	0	0	0	0	0.5	2	0	0	1.5	0	3.5	0	0.5	0	0	0	0	6.5	0	1	1.5	0.5	0	0	0.5	0	1	1	0	0	0	0	0	0	0	0.5	0		kshv-miR-K12-5*	0	0	0
kshv-miR-K12-6-3p	0	0	0	0	0	0	0	0	0	0	0.5	0	0	0	0	0	0	0	0	0	0	0	0	0	0	0	0	0	0	0	0	0	0	0	0	0	0	0	0	0	0	0	0	0		kshv-miR-K12-6-3p	0	0	0
kshv-miR-K12-6-5p	0	0	1.5	0	1	0	0	0	0	0	0	0.5	1	0	0	1.5	0	2	0	0.5	0	0	0	0	5.5	0	1	1.5	0.5	0	0	0.5	0	0	1	0	0	0	0	0	0	0	0	0		kshv-miR-K12-6-5p	0	0	0
kshv-miR-K12-7	0	0	0	0	0	0	0	0	0	0	0	0	0	0	0	0	0	0	0.5	0	0	0	0	0	0	1	0	0	0	0	0	0	0	0	0	0	0	0	0	0	0	0	0	0		kshv-miR-K12-7	0	0	0
kshv-miR-K12-7*	0	0	1.5	0	1	0	0.5	0	0	0	0	0.5	2	0	0	1.5	0	3.5	0	0.5	0	0	0	0	6.5	0	1	1.5	0.5	0	0	0.5	0	1	1	0	0	0	0	0	0	0	0.5	0		kshv-miR-K12-7*	0	0	0
kshv-miR-K12-8	0	0	0	0	0	0	0	0	0	0	0	0	0	0	0	0	0	0	0.5	0	0	0	0	0	0	1	0	0	0	0	0	0	0	0	0	0	0	0	0	0	0	0	0	0		kshv-miR-K12-8	0	0	0
kshv-miR-K12-8*	0	0	1.5	0	1	0	0	0	0	0	0	0.5	1	0	0	1.5	0	2	0	0.5	0	0	0	0	5.5	0	1	1.5	0.5	0	0	0.5	0	0	1	0	0	0	0	0	0	0	0	0		kshv-miR-K12-8*	0	0	0
kshv-miR-K12-9	0	0	0	0	0	0	0	0	0	0	0.5	0	0	0	0	0	0	0	0	0	0	0	0	0	0	0	0	0	0	0	0	0	0	0	0	0	0	0	0	0	0	0	0	0		kshv-miR-K12-9	0	0	0
kshv-miR-K12-9*	0	0	1.5	0	1	0	0.5	0	0	0	0	0.5	2	0	0	1.5	0	2	0	0.5	0	0	0	0	6	0	1	1.5	0.5	0	0	0.5	0	1	1	0	0	0	0	0	0	0	0	0		kshv-miR-K12-9*	0	0	0
mcmv-miR-M23-1-3p	0	0	0	0	0	0	0	0	0	0	0	0	0	0	0	0	0	0	0.5	0	0	0	0	0	0	0	0	0	0	0	0	0	0	0	0	0	0	0	0	0	0	0	0	0		mcmv-miR-M23-1-3p	0	0	0
mcmv-miR-M23-1-5p	0	0	1.5	0	1	0	0	0	0	0	0	0.5	1	0	0	1.5	0	2	0	0.5	0	0	0	0	5.5	0	1	1.5	0.5	0	0	0.5	0	0	1	0	0	0	0	0	0	0	0	0		mcmv-miR-M23-1-5p	0	0	0
mcmv-miR-M23-2	0	0	0	0	0	0	0	0	0	0	0	0	0	0	0	0	0	0	0.5	0	0	0	0	0	0	1	0	0	0	0	0	0	0	0	0	0	0	0	0	0	0	0	0	0		mcmv-miR-M23-2	0	0	0
mcmv-miR-M23-2*	0	0	1.5	0	1	0	0.5	0	0	0	0	0.5	2	0	0	1.5	0	3.5	0	0.5	0	0	0	0	6.5	0	1	1.5	0.5	0	0	0.5	0	1	1	0	0	0	0	0	0	0	0.5	0		mcmv-miR-M23-2*	0	0	0
mcmv-miR-M44-1	0	0	0	0	0	0	0	0	0	0	0.5	0	0	0	0	0	0	0	0	0	0	0	0	0	0	0	0	0	0	0	0	0	0	0	0	0	0	0	0	0	0	0	0	0		mcmv-miR-M44-1	0	0	0
mcmv-miR-M55-1	0	0	0	0	0	0	0	0	0	0	0	0	0	0	0	0.5	0	0	0	0.5	0	0	0	0	1	0	0	0	0	0	0	0.5	0	0	0	0	0	0	0	0	0	0	0	0		mcmv-miR-M55-1	0	0	0
mcmv-miR-M87-1	0	0	0	0	1	0	0	0	0	0	0	0.5	1	0	0	1.5	0	2	0	0.5	0	0	0	0	5	0	0	1.5	0	0	0	0.5	0	0	1	0	0	0	0	0	0	0	0	0		mcmv-miR-M87-1	0	0	0
mcmv-miR-M95-1-3p	0	0	0	0	0	0	0	0	0	0	0.5	0	0	0	0	0	0	0	0	0	0	0	0	0	0	0	0	0	0	0	0	0	0	0	0	0	0	0	0	0	0	0	0	0		mcmv-miR-M95-1-3p	0	0	0
mcmv-miR-M95-1-5p	0	0	0	0	0	0	0	0	0	0	0	0	0	0	0	0.5	0	0	0	0.5	0	0	0	0	1	0	0	0	0	0	0	0.5	0	0	0	0	0	0	0	0	0	0	0	0		mcmv-miR-M95-1-5p	0	0	0
mcmv-miR-m01-1	0	0	0	0	0	0	0	0	0	0	0	0	0	0	0	0.5	0	0	0	0.5	0	0	0	0	1	0	0	0	0	0	0	0.5	0	0	0	0	0	0	0	0	0	0	0	0		mcmv-miR-m01-1	0	0	0
mcmv-miR-m01-2	0	0	1.5	0	1	0	0	0	0	0	0	0.5	1	0	0	1.5	0	2	0	0.5	0	0	0	0	5.5	0	1	1.5	0.5	0	0	0.5	0	0	1	0	0	0	0	0	0	0	0	0		mcmv-miR-m01-2	0	0	0
mcmv-miR-m01-2*	0	0	0	0	0	0	0	0	0	0	0	0	0	0	0	0	0	0	0.5	0	0	0	0	0	0	1	0	0	0	0	0	0	0	0	0	0	0	0	0	0	0	0	0	0		mcmv-miR-m01-2*	0	0	0
mcmv-miR-m01-3	0	0	0	0	1	0	0	0	0	0	0	0.5	1	0	0	1.5	0	2	0	0.5	0	0	0	0	5	0	0	1.5	0	0	0	0.5	0	0	1	0	0	0	0	0	0	0	0	0		mcmv-miR-m01-3	0	0	0
mcmv-miR-m01-3*	0	0	0	0	0	0	0	0	0	0	0.5	0	0	0	0	0	0	0	0	0	0	0	0	0	0	0	0	0	0	0	0	0	0	0	0	0	0	0	0	0	0	0	0	0		mcmv-miR-m01-3*	0	0	0
mcmv-miR-m01-4	0	0	0	0	1	0	0	0	0	0	0	0.5	1	0	0	1.5	0	2	0	0.5	0	0	0	0	5	0	0	1.5	0	0	0	0.5	0	0	1	0	0	0	0	0	0	0	0	0		mcmv-miR-m01-4	0	0	0
mcmv-miR-m01-4*	0	0	0	0	0	0	0	0	0	0	0	0	0	0	0	0	0	0	0.5	0	0	0	0	0	0	1	0	0	0	0	0	0	0	0	0	0	0	0	0	0	0	0	0	0		mcmv-miR-m01-4*	0	0	0
mcmv-miR-m107-1-3p	0	0	0	0	0	0	0	0	0	0	0	0	0	0	0	0	0	0	0.5	0	0	0	0	0	0	0	0	0	0	0	0	0	0	0	0	0	0	0	0	0	0	0	0	0		mcmv-miR-m107-1-3p	0	0	0
mcmv-miR-m107-1-5p	0	0	0	0	1	0	0	0	0	0	0	0.5	1	0	0	1.5	0	2	0	0.5	0	0	0	0	5	0	0	1.5	0	0	0	0.5	0	0	1	0	0	0	0	0	0	0	0	0		mcmv-miR-m107-1-5p	0	0	0
mcmv-miR-m108-1	0	0	0	0	0	0	0	0	0	0	0	0	0	0	0	0	0	0	0	0	0	0	0	0	0	0	0	0	0	0	0	0	0	0	0	0	0	0	0	0	0	0	0	0		mcmv-miR-m108-1	0	0	0
mcmv-miR-m108-1*	0	0	0	0	1	0	0	0	0	0	0	0.5	1	0	0	1.5	0	2	0	0.5	0	0	0	0	5	0	0	1.5	0	0	0	0.5	0	0	1	0	0	0	0	0	0	0	0	0		mcmv-miR-m108-1*	0	0	0
mcmv-miR-m108-2-5p.1	0	0	1.5	0	1	0	0.5	0	0	0	0	0.5	2	0	0	1	0	3.5	0	0.5	0	0	0	0	5.5	0	1	1.5	0.5	0	0	0	0	1	1	0	0	0	0	0	0	0	0.5	0		mcmv-miR-m108-2-5p.1	0	0	0
mcmv-miR-m108-2-5p.2	0	0	0	0	0	0	0	0	0	0	0	0	0	0	0	0.5	0	0	0	0	0	0	0	0	0	0	0	0	0	0	0	0.5	0	0	0	0	0	0	0	0	0	0	0	0		mcmv-miR-m108-2-5p.2	0	0	0
mcmv-miR-m21-1	0	0	0	0	0	0	0	0	0	0	0	0	0	0	0	0	0	0	0.5	0	0	0	0	0	0	1	0	0	0	0	0	0	0	0	0	0	0	0	0	0	0	0	0	0		mcmv-miR-m21-1	0	0	0
mcmv-miR-m22-1	0	0	0	0	0	0	0	0	0	0	0	0	0	0	0	0	0	0	0.5	0	0	0	0	0	0	1	0	0	0	0	0	0	0	0	0	0	0	0	0	0	0	0	0	0		mcmv-miR-m22-1	0	0	0
mcmv-miR-m59-1	0	0	0	0	0	0	0	0	0	0	0	0	0	0	0	0	0	0	0.5	0	0	0	0	0	0	1	0	0	0	0	0	0	0	0	0	0	0	0	0	0	0	0	0	0		mcmv-miR-m59-1	0	0	0
mcmv-miR-m59-2	0	0	0	0	0	0	0	0	0	0	0	0	0	0	0	0.5	0	0	0	0	0	0	0	0	0	0	0	0	0	0	0	0.5	0	0	0	0	0	0	0	0	0	0	0	0		mcmv-miR-m59-2	0	0	0
mcmv-miR-m88-1	0	0	0	0	0	0	0	0	0	0	0	0	0	0	0	0	0	0	0.5	0	0	0	0	0	0	0	0	0	0	0	0	0	0	0	0	0	0	0	0	0	0	0	0	0		mcmv-miR-m88-1	0	0	0
mcmv-miR-m88-1*	0	0	0	0	0	0	0	0	0	0	0	0	0	0	0	0.5	0	0	0	0	0	0	0	0	0	0	0	0	0	0	0	0.5	0	0	0	0	0	0	0	0	0	0	0	0		mcmv-miR-m88-1*	0	0	0
mcv-miR-M1-3p	0	0	0	0	0	0	0	0	0	0	0	0	0	0	0	0	0	0	0.5	0	0	0	0	0	0	1	0	0	0	0	0	0	0	0	0	0	0	0	0	0	0	0	0	0		mcv-miR-M1-3p	0	0	0
mcv-miR-M1-5p	0	0	1.5	0	1	0	0.5	0	0	0	0	0.5	2	0	0	1	0	3.5	0	0.5	0	0	0	0	5.5	0	1	1.5	0.5	0	0	0	0	1	1	0	0	0	0	0	0	0	0.5	0		mcv-miR-M1-5p	0	0	0
mdv1-miR-M1	0	0	1.5	0	1	0	0.5	0	0	0	0	0.5	2	0	0	1	0	3.5	0	0.5	0	0	0	0	6.5	0	1	1.5	0.5	0	0	0	0	1	1	0	0	0	0	0	0	0	0.5	0		mdv1-miR-M1	0	0	0
mdv1-miR-M1*	0	0	0	0	0	0	0	0	0	0	0	0	0	0	0	0	0	0	0.5	0	0	0	0	0	0	1	0	0	0	0	0	0	0	0	0	0	0	0	0	0	0	0	0	0		mdv1-miR-M1*	0	0	0
mdv1-miR-M10-3p	0	0	0	0	0	0	0	0	0	0	0	0	0	0	0	0	0	0	0.5	0	0	0	0	0	0	0	0	0	0	0	0	0	0	0	0	0	0	0	0	0	0	0	0	0		mdv1-miR-M10-3p	0	0	0
mdv1-miR-M10-5p	0	0	0	0	0	0	0	0	0	0	0	0	0	0	0	0.5	0	0	0	0.5	0	0	0	0	1	0	0	0	0	0	0	0.5	0	0	0	0	0	0	0	0	0	0	0	0		mdv1-miR-M10-5p	0	0	0
mdv1-miR-M11-3p	0	0	0	0	0	0	0	0	0	0	0	0	0	0	0	0	0	0	0.5	0	0	0	0	0	0	0	0	0	0	0	0	0	0	0	0	0	0	0	0	0	0	0	0	0		mdv1-miR-M11-3p	0	0	0
mdv1-miR-M11-5p	0	0	0	0	1	0	0	0	0	0	0	0.5	1	0	0	1.5	0	2	0	0.5	0	0	0	0	5	0	0	1.5	0	0	0	0.5	0	0	1	0	0	0	0	0	0	0	0	0		mdv1-miR-M11-5p	0	0	0
mdv1-miR-M12	0	0	0	0	0	0	0	0	0	0	0.5	0	0	0	0	0	0	0	0	0	0	0	0	0	0	0	0	0	0	0	0	0	0	0	0	0	0	0	0	0	0	0	0	0		mdv1-miR-M12	0	0	0
mdv1-miR-M12*	0	0	1.5	0	1	0	0.5	0	0	0	0	0.5	2	0	0	1.5	0	3.5	0	0.5	0	0	0	0	6.5	0	1	1.5	0.5	0	0	0.5	0	1	1	0	0	0	0	0	0	0	0.5	0		mdv1-miR-M12*	0	0	0
mdv1-miR-M13	0	0	0	0	0	0	0	0	0	0	0.5	0	0	0	0	0	0	0	0	0	0	0	0	0	0	0	0	0	0	0	0	0	0	0	0	0	0	0	0	0	0	0	0	0		mdv1-miR-M13	0	0	0
mdv1-miR-M2-3p	0	0	0	0	0	0	0	0	0	0	0	0	0	0	0	0	0	0	0.5	0	0	0	0	0	0	1	0	0	0	0	0	0	0	0	0	0	0	0	0	0	0	0	0	0		mdv1-miR-M2-3p	0	0	0
mdv1-miR-M2-5p	0	0	1.5	0	1	0	0.5	0	0	0	0	0.5	2	0	0	1.5	0	3.5	0	0.5	0	0	0	0	6.5	0	1	1.5	0.5	0	0	0.5	0	1	1	0	0	0	0	0	0	0	0.5	0		mdv1-miR-M2-5p	0	0	0
mdv1-miR-M3	0	0	1.5	0	1	0	0.5	0	0	0	0	0.5	2	0	0	1.5	0	3.5	0	0.5	0	0	0	0	6.5	0	1	1.5	0.5	0	0	0.5	0	1	1	0	0	0	0	0	0	0	0.5	0		mdv1-miR-M3	0	0	0
mdv1-miR-M3*	0	0	0	0	0	0	0	0	0	0	0	0	0	0	0	0	0	0	0	0	0	0	0	0	0	0	0	0	0	0	0	0	0	0	0	0	0	0	0	0	0	0	0	0		mdv1-miR-M3*	0	0	0
mdv1-miR-M31	0	0	0	0	0	0	0	0	0	0	0	0	0	0	0	0	0	0	0.5	0	0	0	0	0	0	1	0	0	0	0	0	0	0	0	0	0	0	0	0	0	0	0	0	0		mdv1-miR-M31	0	0	0
mdv1-miR-M4	0	0	1.5	0	1	0	0.5	0	0	0	0	0.5	2	0	0	1.5	0	2	0	0.5	0	0	0	0	6	0	1	1.5	0.5	0	0	0.5	0	1	1	0	0	0	0	0	0	0	0	0		mdv1-miR-M4	0	0	0
mdv1-miR-M4*	0	0	0	0	0	0	0	0	0	0	0	0	0	0	0	0	0	0	0	0	0	0	0	0	0	0	0	0	0	0	0	0	0	0	0	0	0	0	0	0	0	0	0	0		mdv1-miR-M4*	0	0	0
mdv1-miR-M5	0	0	0	0	0	0	0	0	0	0	0	0	0	0	0	0	0	0	0.5	0	0	0	0	0	0	1	0	0	0	0	0	0	0	0	0	0	0	0	0	0	0	0	0	0		mdv1-miR-M5	0	0	0
mdv1-miR-M5*	0	0	1.5	0	1	0	0	0	0	0	0	0.5	1	0	0	1.5	0	2	0	0.5	0	0	0	0	5.5	0	1	1.5	0.5	0	0	0.5	0	0	1	0	0	0	0	0	0	0	0	0		mdv1-miR-M5*	0	0	0
mdv1-miR-M6-3p	0	0	0	0	0	0	0	0	0	0	0	0	0	0	0	0	0	0	0.5	0	0	0	0	0	0	1	0	0	0	0	0	0	0	0	0	0	0	0	0	0	0	0	0	0		mdv1-miR-M6-3p	0	0	0
mdv1-miR-M6-5p	0	0	1.5	0	1	0	0.5	0	0	0	0	0.5	2	0	0	1	0	3.5	0	0.5	0	0	0	0	6.5	0	1	1.5	0.5	0	0	0	0	1	1	0	0	0	0	0	0	0	0.5	0		mdv1-miR-M6-5p	0	0	0
mdv1-miR-M7	0	0	0	0	0	0	0	0	0	0	0	0	0	0	0	0	0	0	0.5	0	0	0	0	0	0	1	0	0	0	0	0	0	0	0	0	0	0	0	0	0	0	0	0	0		mdv1-miR-M7	0	0	0
mdv1-miR-M7*	0	0	1.5	0	1	0	0.5	0	0	0	0	0.5	2	0	0	1.5	0	3.5	0	0.5	0	0	0	0	6.5	0	1	1.5	0.5	0	0	0.5	0	1	1	0	0	0	0	0	0	0	0.5	0		mdv1-miR-M7*	0	0	0
mdv1-miR-M8-3p	0	0	0	0	0	0	0	0	0	0	0	0	0	0	0	0	0	0	0	0	0	0	0	0	0	0	0	0	0	0	0	0	0	0	0	0	0	0	0	0	0	0	0	0		mdv1-miR-M8-3p	0	0	0
mdv1-miR-M8-5p	0	0	1.5	0	1	0	0.5	0	0	0	0	0.5	2	0	0	1	0	3.5	0	0.5	0	0	0	0	5.5	0	1	1.5	0.5	0	0	0	0	1	1	0	0	0	0	0	0	0	0.5	0		mdv1-miR-M8-5p	0	0	0
mdv1-miR-M9-3p	0	0	0	0	0	0	0	0	0	0	0	0	0	0	0	0	0	0	0.5	0	0	0	0	0	0	1	0	0	0	0	0	0	0	0	0	0	0	0	0	0	0	0	0	0		mdv1-miR-M9-3p	0	0	0
mdv1-miR-M9-5p	0	0	1.5	0	1	0	0	0	0	0	0	0.5	1	0	0	1.5	0	2	0	0.5	0	0	0	0	5.5	0	1	1.5	0.5	0	0	0.5	0	0	1	0	0	0	0	0	0	0	0	0		mdv1-miR-M9-5p	0	0	0
mdv2-miR-M14-3p	0	0	0	0	0	0	0	0	0	0	0.5	0	0	0	0	0	0	0	0	0	0	0	0	0	0	0	0	0	0	0	0	0	0	0	0	0	0	0	0	0	0	0	0	0		mdv2-miR-M14-3p	0	0	0
mdv2-miR-M14-5p	0	0	1.5	0	1	0	0	0	0	0	0	0.5	1	0	0	1.5	0	2	0	0.5	0	0	0	0	5.5	0	1	1.5	0.5	0	0	0.5	0	0	1	0	0	0	0	0	0	0	0	0		mdv2-miR-M14-5p	0	0	0
mdv2-miR-M15	0	0	0	0	0	0	0	0	0	0	0	0	0	0	0	0	0	0	0.5	0	0	0	0	0	0	1	0	0	0	0	0	0	0	0	0	0	0	0	0	0	0	0	0	0		mdv2-miR-M15	0	0	0
mdv2-miR-M15*	0	0	0	0	1	0	0	0	0	0	0	0.5	1	0	0	1.5	0	2	0	0.5	0	0	0	0	5	0	0	1.5	0	0	0	0.5	0	0	1	0	0	0	0	0	0	0	0	0		mdv2-miR-M15*	0	0	0
mdv2-miR-M16	0	0	1.5	0	1	0	0.5	0	0	0	0	0.5	2	0	0	1.5	0	3.5	0	0.5	0	0	0	0	6.5	0	1	1.5	0.5	0	0	0.5	0	1	1	0	0	0	0	0	0	0	0.5	0		mdv2-miR-M16	0	0	0
mdv2-miR-M16*	0	0	0	0	0	0	0	0	0	0	0	0	0	0	0	0	0	0	0.5	0	0	0	0	0	0	1	0	0	0	0	0	0	0	0	0	0	0	0	0	0	0	0	0	0		mdv2-miR-M16*	0	0	0
mdv2-miR-M17	0	0	0	0	0	0	0	0	0	0	0.5	0	0	0	0	0	0	0	0	0	0	0	0	0	0	0	0	0	0	0	0	0	0	0	0	0	0	0	0	0	0	0	0	0		mdv2-miR-M17	0	0	0
mdv2-miR-M17*	0	0	1.5	0	1	0	0.5	0	0	0	0	0.5	2	0	0	1.5	0	2	0	0.5	0	0	0	0	6	0	1	1.5	0.5	0	0	0.5	0	1	1	0	0	0	0	0	0	0	0	0		mdv2-miR-M17*	0	0	0
mdv2-miR-M18-3p	0	0	0	0	0	0	0	0	0	0	0	0	0	0	0	0	0	0	0.5	0	0	0	0	0	0	1	0	0	0	0	0	0	0	0	0	0	0	0	0	0	0	0	0	0		mdv2-miR-M18-3p	0	0	0
mdv2-miR-M18-5p	0	0	0	0	1	0	0	0	0	0	0	0.5	1	0	0	1.5	0	2	0	0.5	0	0	0	0	5	0	0	1.5	0	0	0	0.5	0	0	1	0	0	0	0	0	0	0	0	0		mdv2-miR-M18-5p	0	0	0
mdv2-miR-M19-3p	0	0	0	0	0	0	0	0	0	0	0	0	0	0	0	0	0	0	0.5	0	0	0	0	0	0	1	0	0	0	0	0	0	0	0	0	0	0	0	0	0	0	0	0	0		mdv2-miR-M19-3p	0	0	0
mdv2-miR-M19-5p	0	0	1.5	0	1	0	0	0	0	0	0	0.5	1	0	0	1.5	0	2	0	0.5	0	0	0	0	5.5	0	1	1.5	0.5	0	0	0.5	0	0	1	0	0	0	0	0	0	0	0	0		mdv2-miR-M19-5p	0	0	0
mdv2-miR-M20	0	0	0	0	0	0	0	0	0	0	0	0	0	0	0	0	0	0	0.5	0	0	0	0	0	0	1	0	0	0	0	0	0	0	0	0	0	0	0	0	0	0	0	0	0		mdv2-miR-M20	0	0	0
mdv2-miR-M20*	0	0	0	0	1	0	0	0	0	0	0	0.5	1	0	0	1.5	0	2	0	0.5	0	0	0	0	5	0	0	1.5	0	0	0	0.5	0	0	1	0	0	0	0	0	0	0	0	0		mdv2-miR-M20*	0	0	0
mdv2-miR-M21	0	0	0	0	0	0	0	0	0	0	0	0	0	0	0	0	0	0	0.5	0	0	0	0	0	0	1	0	0	0	0	0	0	0	0	0	0	0	0	0	0	0	0	0	0		mdv2-miR-M21	0	0	0
mdv2-miR-M21*	0	0	0	0	1	0	0	0	0	0	0	0.5	1	0	0	1.5	0	2	0	0.5	0	0	0	0	5	0	0	1.5	0	0	0	0.5	0	0	1	0	0	0	0	0	0	0	0	0		mdv2-miR-M21*	0	0	0
mdv2-miR-M22	0	0	1.5	0	1	0	0.5	0	0	0	0	0.5	2	0	0	1.5	0	3.5	0	0.5	0	0	0	0	6.5	0	1	1.5	0.5	0	0	0.5	0	1	1	0	0	0	0	0	0	0	0.5	0		mdv2-miR-M22	0	0	0
mdv2-miR-M22*	0	0	0	0	0	0	0	0	0	0	0	0	0	0	0	0	0	0	0.5	0	0	0	0	0	0	1	0	0	0	0	0	0	0	0	0	0	0	0	0	0	0	0	0	0		mdv2-miR-M22*	0	0	0
mdv2-miR-M23	0	0	1.5	0	1	0	0	0	0	0	0	0.5	1	0	0	1.5	0	2	0	0.5	0	0	0	0	5.5	0	1	1.5	0.5	0	0	0.5	0	0	1	0	0	0	0	0	0	0	0	0		mdv2-miR-M23	0	0	0
mdv2-miR-M23*	0	0	0	0	0	0	0	0	0	0	0.5	0	0	0	0	0	0	0	0	0	0	0	0	0	0	0	0	0	0	0	0	0	0	0	0	0	0	0	0	0	0	0	0	0		mdv2-miR-M23*	0	0	0
mdv2-miR-M24	0	0	0	0	0	0	0	0	0	0	0.5	0	0	0	0	0	0	0	0	0	0	0	0	0	0	0	0	0	0	0	0	0	0	0	0	0	0	0	0	0	0	0	0	0		mdv2-miR-M24	0	0	0
mdv2-miR-M24*	0	0	1.5	0	1	0	0	0	0	0	0	0.5	1	0	0	1.5	0	2	0	0.5	0	0	0	0	5.5	0	1	1.5	0.5	0	0	0.5	0	0	1	0	0	0	0	0	0	0	0	0		mdv2-miR-M24*	0	0	0
mdv2-miR-M25-3p	0	0	0	0	0	0	0	0	0	0	0	0	0	0	0	0	0	0	0.5	0	0	0	0	0	0	1	0	0	0	0	0	0	0	0	0	0	0	0	0	0	0	0	0	0		mdv2-miR-M25-3p	0	0	0
mdv2-miR-M25-5p	0	0	1.5	0	1	0	0.5	0	0	0	0	0.5	2	0	0	1.5	0	2	0	0.5	0	0	0	0	6	0	1	1.5	0.5	0	0	0.5	0	1	1	0	0	0	0	0	0	0	0	0		mdv2-miR-M25-5p	0	0	0
mdv2-miR-M26	0	0	0	0	0	0	0	0	0	0	0	0	0	0	0	0.5	0	0	0	0.5	0	0	0	0	1	0	0	0	0	0	0	0.5	0	0	0	0	0	0	0	0	0	0	0	0		mdv2-miR-M26	0	0	0
mdv2-miR-M26*	0	0	0	0	0	0	0	0	0	0	0.5	0	0	0	0	0	0	0	0	0	0	0	0	0	0	0	0	0	0	0	0	0	0	0	0	0	0	0	0	0	0	0	0	0		mdv2-miR-M26*	0	0	0
mdv2-miR-M27-3p	0	0	0	0	0	0	0	0	0	0	0	0	0	0	0	0	0	0	0.5	0	0	0	0	0	0	1	0	0	0	0	0	0	0	0	0	0	0	0	0	0	0	0	0	0		mdv2-miR-M27-3p	0	0	0
mdv2-miR-M27-5p	0	0	1.5	0	1	0	0	0	0	0	0	0.5	1	0	0	1.5	0	2	0	0.5	0	0	0	0	5.5	0	1	1.5	0.5	0	0	0.5	0	0	1	0	0	0	0	0	0	0	0	0		mdv2-miR-M27-5p	0	0	0
mdv2-miR-M28	0	0	1.5	0	1	0	0.5	0	0	0	0	0.5	2	0	0	1.5	0	2	0	0.5	0	0	0	0	6	0	1	1.5	0.5	0	0	0.5	0	1	1	0	0	0	0	0	0	0	0	0		mdv2-miR-M28	0	0	0
mdv2-miR-M28*	0	0	0	0	0	0	0	0	0	0	0	0	0	0	0	0	0	0	0.5	0	0	0	0	0	0	1	0	0	0	0	0	0	0	0	0	0	0	0	0	0	0	0	0	0		mdv2-miR-M28*	0	0	0
mdv2-miR-M29-3p	0	0	0	0	0	0	0	0	0	0	0.5	0	0	0	0	0	0	0	0	0	0	0	0	0	0	0	0	0	0	0	0	0	0	0	0	0	0	0	0	0	0	0	0	0		mdv2-miR-M29-3p	0	0	0
mdv2-miR-M29-5p	0	0	0	0	1	0	0	0	0	0	0	0.5	1	0	0	1.5	0	2	0	0.5	0	0	0	0	5	0	0	1.5	0	0	0	0.5	0	0	1	0	0	0	0	0	0	0	0	0		mdv2-miR-M29-5p	0	0	0
mdv2-miR-M30	0	0	0	0	0	0	0	0	0	0	0	0	0	0	0	0.5	0	0	0	0.5	0	0	0	0	1	0	0	0	0	0	0	0.5	0	0	0	0	0	0	0	0	0	0	0	0		mdv2-miR-M30	0	0	0
mdv2-miR-M30*	0	0	0	0	0	0	0	0	0	0	0.5	0	0	0	0	0	0	0	0	0	0	0	0	0	0	0	0	0	0	0	0	0	0	0	0	0	0	0	0	0	0	0	0	0		mdv2-miR-M30*	0	0	0
mdv2-miR-M32	0	0	0	0	0	0	0	0	0	0	0.5	0	0	0	0	0	0	0	0	0	0	0	0	0	0	0	0	0	0	0	0	0	0	0	0	0	0	0	0	0	0	0	0	0		mdv2-miR-M32	0	0	0
mdv2-miR-M32*	0	0	1.5	0	1	0	0.5	0	0	0	0	0.5	2	0	0	1.5	0	2	0	0.5	0	0	0	0	6	0	1	1.5	0.5	0	0	0.5	0	1	1	0	0	0	0	0	0	0	0	0		mdv2-miR-M32*	0	0	0
mghv-miR-M1-1	0	0	0	0	0	0	0	0	0	0	0.5	0	0	0	0	0	0	0	0	0	0	0	0	0	0	0	0	0	0	0	0	0	0	0	0	0	0	0	0	0	0	0	0	0		mghv-miR-M1-1	0	0	0
mghv-miR-M1-10	0	0	0	0	0	0	0	0	0	0	0.5	0	0	0	0	0	0	0	0	0	0	0	0	0	0	0	0	0	0	0	0	0	0	0	0	0	0	0	0	0	0	0	0	0		mghv-miR-M1-10	0	0	0
mghv-miR-M1-10*	0	0	0	0	0	0	0	0	0	0	0	0	0	0	0	0.5	0	0	0	0	0	0	0	0	0	0	0	0	0	0	0	0.5	0	0	0	0	0	0	0	0	0	0	0	0		mghv-miR-M1-10*	0	0	0
mghv-miR-M1-11-3p	0	0	0	0	0	0	0	0	0	0	0.5	0	0	0	0	0	0	0	0	0	0	0	0	0	0	0	0	0	0	0	0	0	0	0	0	0	0	0	0	0	0	0	0	0		mghv-miR-M1-11-3p	0	0	0
mghv-miR-M1-11-5p	0	0	0	0	0	0	0	0	0	0	0	0	0	0	0	0.5	0	0	0	0	0	0	0	0	0	0	0	0	0	0	0	0.5	0	0	0	0	0	0	0	0	0	0	0	0		mghv-miR-M1-11-5p	0	0	0
mghv-miR-M1-12	0	0	0	0	0	0	0	0	0	0	0	0	0	0	0	0	0	0	0.5	0	0	0	0	0	0	1	0	0	0	0	0	0	0	0	0	0	0	0	0	0	0	0	0	0		mghv-miR-M1-12	0	0	0
mghv-miR-M1-12*	0	0	0	0	1	0	0	0	0	0	0	0.5	1	0	0	1.5	0	2	0	0.5	0	0	0	0	5	0	0	1.5	0	0	0	0.5	0	0	1	0	0	0	0	0	0	0	0	0		mghv-miR-M1-12*	0	0	0
mghv-miR-M1-13	0	0	0	0	0	0	0	0	0	0	0.5	0	0	0	0	0	0	0	0	0	0	0	0	0	0	0	0	0	0	0	0	0	0	0	0	0	0	0	0	0	0	0	0	0		mghv-miR-M1-13	0	0	0
mghv-miR-M1-13*	0	0	0	0	0	0	0	0	0	0	0	0	0	0	0	0.5	0	0	0	0	0	0	0	0	0	0	0	0	0	0	0	0.5	0	0	0	0	0	0	0	0	0	0	0	0		mghv-miR-M1-13*	0	0	0
mghv-miR-M1-14	0	0	0	0	0	0	0	0	0	0	0.5	0	0	0	0	0	0	0	0	0	0	0	0	0	0	0	0	0	0	0	0	0	0	0	0	0	0	0	0	0	0	0	0	0		mghv-miR-M1-14	0	0	0
mghv-miR-M1-14*	0	0	0	0	0	0	0	0	0	0	0	0	0	0	0	0.5	0	0	0	0.5	0	0	0	0	1	0	0	0	0	0	0	0.5	0	0	0	0	0	0	0	0	0	0	0	0		mghv-miR-M1-14*	0	0	0
mghv-miR-M1-15	0	0	0	0	1	0	0	0	0	0	0	0.5	1	0	0	1.5	0	2	0	0.5	0	0	0	0	5	0	0	1.5	0	0	0	0.5	0	0	1	0	0	0	0	0	0	0	0	0		mghv-miR-M1-15	0	0	0
mghv-miR-M1-2-3p	0	0	0	0	0	0	0	0	0	0	0	0	0	0	0	0	0	0	0.5	0	0	0	0	0	0	1	0	0	0	0	0	0	0	0	0	0	0	0	0	0	0	0	0	0		mghv-miR-M1-2-3p	0	0	0
mghv-miR-M1-3	0	0	0	0	0	0	0	0	0	0	0.5	0	0	0	0	0	0	0	0	0	0	0	0	0	0	0	0	0	0	0	0	0	0	0	0	0	0	0	0	0	0	0	0	0		mghv-miR-M1-3	0	0	0
mghv-miR-M1-4	0	0	1.5	0	1	0	0.5	0	0	0	0	0.5	2	0	0	1	0	3.5	0	0.5	0	0	0	0	6.5	0	1	1.5	0.5	0	0	0	0	1	1	0	0	0	0	0	0	0	0.5	0		mghv-miR-M1-4	0	0	0
mghv-miR-M1-5	0	0	0	0	0	0	0	0	0	0	0	0	0	0	0	0.5	0	0	0	0	0	0	0	0	0	0	0	0	0	0	0	0.5	0	0	0	0	0	0	0	0	0	0	0	0		mghv-miR-M1-5	0	0	0
mghv-miR-M1-6	0	0	0	0	0	0	0	0	0	0	0.5	0	0	0	0	0	0	0	0	0	0	0	0	0	0	0	0	0	0	0	0	0	0	0	0	0	0	0	0	0	0	0	0	0		mghv-miR-M1-6	0	0	0
mghv-miR-M1-6*	0	0	0	0	0	0	0	0	0	0	0	0	0	0	0	0.5	0	0	0	0	0	0	0	0	0	0	0	0	0	0	0	0.5	0	0	0	0	0	0	0	0	0	0	0	0		mghv-miR-M1-6*	0	0	0
mghv-miR-M1-7-3p	0	0	0	0	0	0	0	0	0	0	0.5	0	0	0	0	0	0	0	0	0	0	0	0	0	0	0	0	0	0	0	0	0	0	0	0	0	0	0	0	0	0	0	0	0		mghv-miR-M1-7-3p	0	0	0
mghv-miR-M1-7-5p	0	0	0	0	0	0	0	0	0	0	0	0	0	0	0	0.5	0	0	0	0	0	0	0	0	0	0	0	0	0	0	0	0.5	0	0	0	0	0	0	0	0	0	0	0	0		mghv-miR-M1-7-5p	0	0	0
mghv-miR-M1-8	0	0	1.5	0	1	0	0.5	0	0	0	0	0.5	2	0	0	1.5	0	2	0	0.5	0	0	0	0	6	0	1	1.5	0.5	0	0	0.5	0	1	1	0	0	0	0	0	0	0	0	0		mghv-miR-M1-8	0	0	0
mghv-miR-M1-9	0	0	0	0	0	0	0	0	0	0	0.5	0	0	0	0	0	0	0	0	0	0	0	0	0	0	0	0	0	0	0	0	0	0	0	0	0	0	0	0	0	0	0	0	0		mghv-miR-M1-9	0	0	0
mghv-mir-M1-1*	0	0	0	0	0	0	0	0	0	0	0	0	0	0	0	0.5	0	0	0	0.5	0	0	0	0	1	0	0	0	0	0	0	0.5	0	0	0	0	0	0	0	0	0	0	0	0		mghv-mir-M1-1*	0	0	0
mghv-mir-M1-2-5p	0	0	0	0	0	0	0	0	0	0	0	0	0	0	0	0.5	0	0	0	0	0	0	0	0	0	0	0	0	0	0	0	0.5	0	0	0	0	0	0	0	0	0	0	0	0		mghv-mir-M1-2-5p	0	0	0
mghv-mir-M1-3*	0	0	1.5	0	1	0	0	0	0	0	0	0.5	1	0	0	1.5	0	2	0	0.5	0	0	0	0	5.5	0	1	1.5	0.5	0	0	0.5	0	0	1	0	0	0	0	0	0	0	0	0		mghv-mir-M1-3*	0	0	0
mghv-mir-M1-4*	0	0	0	0	0	0	0	0	0	0	0	0	0	0	0	0	0	0	0.5	0	0	0	0	0	0	1	0	0	0	0	0	0	0	0	0	0	0	0	0	0	0	0	0	0		mghv-mir-M1-4*	0	0	0
mghv-mir-M1-5*	0	0	0	0	0	0	0	0	0	0	0.5	0	0	0	0	0	0	0	0	0	0	0	0	0	0	0	0	0	0	0	0	0	0	0	0	0	0	0	0	0	0	0	0	0		mghv-mir-M1-5*	0	0	0
mghv-mir-M1-8*	0	0	0	0	0	0	0	0	0	0	0	0	0	0	0	0	0	0	0.5	0	0	0	0	0	0	1	0	0	0	0	0	0	0	0	0	0	0	0	0	0	0	0	0	0		mghv-mir-M1-8*	0	0	0
rlcv-miR-rL1-1	0	0	1.5	0	1	0	0.5	0	0	0	0	0.5	2	0	0	1	0	3.5	0	0.5	0	0	0	0	6.5	0	1	1.5	0.5	0	0	0	0	1	1	0	0	0	0	0	0	0	0.5	0		rlcv-miR-rL1-1	0	0	0
rlcv-miR-rL1-10	0	0	0	0	0	0	0	0	0	0	0	0	0	0	0	0	0	0	0.5	0	0	0	0	0	0	1	0	0	0	0	0	0	0	0	0	0	0	0	0	0	0	0	0	0		rlcv-miR-rL1-10	0	0	0
rlcv-miR-rL1-11	0	0	0	0	0	0	0	0	0	0	0	0	0	0	0	0	0	0	0.5	0	0	0	0	0	0	1	0	0	0	0	0	0	0	0	0	0	0	0	0	0	0	0	0	0		rlcv-miR-rL1-11	0	0	0
rlcv-miR-rL1-12-3p	0	0	0	0	0	0	0	0	0	0	0	0	0	0	0	0	0	0	0	0	0	0	0	0	0	0	0	0	0	0	0	0	0	0	0	0	0	0	0	0	0	0	0	0		rlcv-miR-rL1-12-3p	0	0	0
rlcv-miR-rL1-12-5p	0	0	1.5	0	1	0	0.5	0	0	0	0	0.5	2	0	0	1	0	3.5	0	0.5	0	0	0	0	6.5	0	1	1.5	0.5	0	0	0	0	1	1	0	0	0	0	0	0	0	0.5	0		rlcv-miR-rL1-12-5p	0	0	0
rlcv-miR-rL1-13	0	0	0	0	0	0	0	0	0	0	0	0	0	0	0	0	0	0	0.5	0	0	0	0	0	0	1	0	0	0	0	0	0	0	0	0	0	0	0	0	0	0	0	0	0		rlcv-miR-rL1-13	0	0	0
rlcv-miR-rL1-14-5p	0	0	0	0	0	0	0	0	0	0	0	0.5	0	0	0	0	0	0	2	0	0	0	0	0	0	0	0	0	0	0.5	0	0	0	0	0	0	0	0	0	0	0	0	0	0		rlcv-miR-rL1-14-5p	0	0	0
rlcv-miR-rL1-15	0	0	0	0	0	0	0	0	0	0	0	0	0	0	0	0	0	0	0	0	0	0	0	0	0	0	0	0	0	0	0	0	0	0	0	0	0	0	0	0	0	0	0	0		rlcv-miR-rL1-15	0	0	0
rlcv-miR-rL1-16-3p	0	0	0	0	0	0	0	0	0	0	0	0	0	0	0	0	0	0	0.5	0	0	0	0	0	0	1	0	0	0	0	0	0	0	0	0	0	0	0	0	0	0	0	0	0		rlcv-miR-rL1-16-3p	0	0	0
rlcv-miR-rL1-16-5p	0	0	1.5	0	1	0	0.5	0	0	0	0	0.5	2	0	0	1	0	3.5	0	0.5	0	0	0	0	6.5	0	1	1.5	0.5	0	0	0	0	1	1	0	0	0	0	0	0	0	0.5	0		rlcv-miR-rL1-16-5p	0	0	0
rlcv-miR-rL1-17	0	0	0	0	0	0	0	0	0	0	0	0	0	0	0	0	0	0	0	0	0	0	0	0	0	0	0	0	0	0	0	0	0	0	0	0	0	0	0	0	0	0	0	0		rlcv-miR-rL1-17	0	0	0
rlcv-miR-rL1-18	0	0	0	0	0	0	0	0	0	0	0	0	0	0	0	0	0	0	0.5	0	0	0	0	0	0	1	0	0	0	0	0	0	0	0	0	0	0	0	0	0	0	0	0	0		rlcv-miR-rL1-18	0	0	0
rlcv-miR-rL1-19	0	0	1.5	0	1	0	0.5	0	0	0	0	0.5	2	0	0	1	0	3.5	0	0.5	0	0	0	0	6.5	0	1	1.5	0.5	0	0	0	0	1	1	0	0	0	0	0	0	0	0.5	0		rlcv-miR-rL1-19	0	0	0
rlcv-miR-rL1-2	0	0	0	0	0	0	0	0	0	0	0	0	0	0	0	0	0	0	0.5	0	0	0	0	0	0	1	0	0	0	0	0	0	0	0	0	0	0	0	0	0	0	0	0	0		rlcv-miR-rL1-2	0	0	0
rlcv-miR-rL1-20-3p	0	0	0	0	0	0	0	0	0	0	0	0	0	0	0	0	0	0	0	0	0	0	0	0	0	0	0	0	0	0	0	0	0	0	0	0	0	0	0	0	0	0	0	0		rlcv-miR-rL1-20-3p	0	0	0
rlcv-miR-rL1-20-5p	0	0	0	0	0	0	0	0	0	0	0	0	0	0	0	0	0	0	0	0	0	0	0	0	0	0	0	0	0	0	0	0	0	0	0	0	0	0	0	0	0	0	0	0		rlcv-miR-rL1-20-5p	0	0	0
rlcv-miR-rL1-21	0	0	0	0	0	0	0	0	0	0	0	0	0	0	0	0	0	0	0	0	0	0	0	0	0	0	0	0	0	0	0	0	0	0	0	0	0	0	0	0	0	0	0	0		rlcv-miR-rL1-21	0	0	0
rlcv-miR-rL1-22	0	0	0	0	0	0	0	0	0	0	0	0	0	0	0	0	0	0	0	0	0	0	0	0	0	0	0	0	0	0	0	0	0	0	0	0	0	0	0	0	0	0	0	0		rlcv-miR-rL1-22	0	0	0
rlcv-miR-rL1-23-3p	0	0	0	0	0	0	0	0	0	0	0	0	0	0	0	0	0	0	0	0	0	0	0	0	0	0	0	0	0	0	0	0	0	0	0	0	0	0	0	0	0	0	0	0		rlcv-miR-rL1-23-3p	0	0	0
rlcv-miR-rL1-23-5p	0	0	0	0	0	0	0	0	0	0	0	0	0	0	0	0	0	0	0	0	0	0	0	0	0	0	0	0	0	0	0	0	0	0	0	0	0	0	0	0	0	0	0	0		rlcv-miR-rL1-23-5p	0	0	0
rlcv-miR-rL1-24-3p	0	0	0	0	0	0	0	0	0	0	0	0	0	0	0	0	0	0	0	0	0	0	0	0	0	0	0	0	0	0	0	0	0	0	0	0	0	0	0	0	0	0	0	0		rlcv-miR-rL1-24-3p	0	0	0
rlcv-miR-rL1-24-5p	0	0	0	0	0	0	0	0	0	0	0	0	0	0	0	0	0	0	0	0	0	0	0	0	0	0	0	0	0	0	0	0	0	1	0	0	0	0	0	0	0	0	0	0		rlcv-miR-rL1-24-5p	0	0	0
rlcv-miR-rL1-25	0	0	0	0	0	0	0	0	0	0	0	0	0	0	0	0	0	0	0	0	0	0	0	0	0	0	0	0	0	0	0	0	0	0	0	0	0	0	0	0	0	0	0	0		rlcv-miR-rL1-25	0	0	0
rlcv-miR-rL1-26	0	0	0	0	0	0	0	0	0	0	0	0	0	0	0	0	0	0	0.5	0	0	0	0	0	0	1	0	0	0	0	0	0	0	0	0	0	0	0	0	0	0	0	0	0		rlcv-miR-rL1-26	0	0	0
rlcv-miR-rL1-27	0	0	0	0	0	0	0	0	0	0	0	0	0	0	0	0	0	0	0.5	0	0	0	0	0	0	1	0	0	0	0	0	0	0	0	0	0	0	0	0	0	0	0	0	0		rlcv-miR-rL1-27	0	0	0
rlcv-miR-rL1-28	0	0	0	0	0	0	0	0	0	0	0	0	0	0	0	0	0	0	0	0	0	0	0	0	0	0	0	0	0	0	0	0	0	0	0	0	0	0	0	0	0	0	0	0		rlcv-miR-rL1-28	0	0	0
rlcv-miR-rL1-29	0	0	0	0	0	0	0	0	0	0	0	0	0	0	0	0	0	0	0	0	0	0	0	0	0	0	0	0	0	0	0	0	0	0	0	0	0	0	0	0	0	0	0	0		rlcv-miR-rL1-29	0	0	0
rlcv-miR-rL1-3	0	0	0	0	0	0	0	0	0	0	0	0	0	0	0	0	0	0	0.5	0	0	0	0	0	0	1	0	0	0	0	0	0	0	0	0	0	0	0	0	0	0	0	0	0		rlcv-miR-rL1-3	0	0	0
rlcv-miR-rL1-30	0	0	0	0	0	0	0	0	0	0	0	0	0	0	0	0	0	0	0	0	0	0	0	0	0	0	0	0	0	0	0	0	0	0	0	0	0	0	0	0	0	0	0	0		rlcv-miR-rL1-30	0	0	0
rlcv-miR-rL1-31-3p	0	0	0	0	0	0	0	0	0	0	0	0	0	0	0	0	0	0	0	0	0	0	0	0	0	0	0	0	0	0	0	0	0	0	0	0	0	0	0	0	0	0	0	0		rlcv-miR-rL1-31-3p	0	0	0
rlcv-miR-rL1-31-5p	0	0	0	0	0	0	0	0	0	0	0	0	0	0	0	0	0	0	0	0	0	0	0	0	0	0	0	0	0	0	0	0	0	1	0	0	0	0	0	0	0	0	0	0		rlcv-miR-rL1-31-5p	0	0	0
rlcv-miR-rL1-32-3p	0	0	0	0	0	0	0	0	0	0	0	0	0	0	0	0	0	0	0.5	0	0	0	0	0	0	1	0	0	0	0	0	0	0	0	0	0	0	0	0	0	0	0	0	0		rlcv-miR-rL1-32-3p	0	0	0
rlcv-miR-rL1-32-5p	0	0	1.5	0	1	0	0.5	0	0	0	0	0.5	2	0	0	1	0	3.5	0	0.5	0	0	0	0	6.5	0	1	1.5	0.5	0	0	0	0	1	1	0	0	0	0	0	0	0	0.5	0		rlcv-miR-rL1-32-5p	0	0	0
rlcv-miR-rL1-33	0	0	1.5	0	1	0	0.5	0	0	0	0	0.5	2	0	0	1	0	3.5	0	0.5	0	0	0	0	6.5	0	1	1.5	0.5	0	0	0	0	1	1	0	0	0	0	0	0	0	0.5	0		rlcv-miR-rL1-33	0	0	0
rlcv-miR-rL1-34-3p	0	0	0	0	0	0	0	0	0	0	0	0	0	0	0	0	0	0	0	0	0	0	0	0	0	0	0	0	0	0	0	0	0	0	0	0	0	0	0	0	0	0	0	0		rlcv-miR-rL1-34-3p	0	0	0
rlcv-miR-rL1-34-5p	0	0	0	0	0	0	0	0	0	0	0	0	0	0	0	0	0	0	0	0	0	0	0	0	0	0	0	0	0	0	0	0	0	0	0	0	0	0	0	0	0	0	0	0		rlcv-miR-rL1-34-5p	0	0	0
rlcv-miR-rL1-35-3p	0	0	0	0	0	0	0	0	0	0	0	0	0	0	0	0	0	0	0.5	0	0	0	0	0	0	1	0	0	0	0	0	0	0	0	0	0	0	0	0	0	0	0	0	0		rlcv-miR-rL1-35-3p	0	0	0
rlcv-miR-rL1-35-5p	0	0	1.5	0	1	0	0.5	0	0	0	0	0.5	2	0	0	1	0	3.5	0	0.5	0	0	0	0	6.5	0	1	1.5	0.5	0	0	0	0	1	1	0	0	0	0	0	0	0	0.5	0		rlcv-miR-rL1-35-5p	0	0	0
rlcv-miR-rL1-4-3p	0	0	0	0	0	0	0	0	0	0	0	0	0	0	0	0	0	0	0	0	0	0	0	0	0	0	0	0	0	0	0	0	0	0	0	0	0	0	0	0	0	0	0	0		rlcv-miR-rL1-4-3p	0	0	0
rlcv-miR-rL1-4-5p	0	0	0	0	0	0	0	0	0	0	0	0	0	0	0	0	0	0	0	0	0	0	0	0	0	0	0	0	0	0	0	0	0	0	0	0	0	0	0	0	0	0	0	0		rlcv-miR-rL1-4-5p	0	0	0
rlcv-miR-rL1-5-3p	0	0	0	0	0	0	0	0	0	0	0	0	0	0	0	0	0	0	0.5	0	0	0	0	0	0	1	0	0	0	0	0	0	0	0	0	0	0	0	0	0	0	0	0	0		rlcv-miR-rL1-5-3p	0	0	0
rlcv-miR-rL1-5-5p	0	0	1.5	0	1	0	0.5	0	0	0	0	0.5	2	0	0	1	0	3.5	0	0.5	0	0	0	0	6.5	0	1	1.5	0.5	0	0	0	0	1	1	0	0	0	0	0	0	0	0.5	0		rlcv-miR-rL1-5-5p	0	0	0
rlcv-miR-rL1-6	0	0	0	0	0	0	0	0	0	0	0	0	0	0	0	0	0	0	0.5	0	0	0	0	0	0	1	0	0	0	0	0	0	0	0	0	0	0	0	0	0	0	0	0	0		rlcv-miR-rL1-6	0	0	0
rlcv-miR-rL1-6-5p	0	0	1.5	0	1	0	0.5	0	0	0	0	0.5	2	0	0	1	0	3.5	0	0.5	0	0	0	0	6.5	0	1	1.5	0.5	0	0	0	0	1	1	0	0	0	0	0	0	0	0.5	0		rlcv-miR-rL1-6-5p	0	0	0
rlcv-miR-rL1-7	0	0	1.5	0	1	0	0.5	0	0	0	0	0.5	2	0	0	1	0	3.5	0	0.5	0	0	0	0	6.5	0	1	1.5	0.5	0	0	0	0	1	1	0	0	0	0	0	0	0	0.5	0		rlcv-miR-rL1-7	0	0	0
rlcv-miR-rL1-8	0	0	1.5	0	1	0	0.5	0	0	0	0	0.5	2	0	0	1	0	3.5	0	0.5	0	0	0	0	6.5	0	1	1.5	0.5	0	0	0	0	1	1	0	0	0	0	0	0	0	0.5	0		rlcv-miR-rL1-8	0	0	0
rlcv-miR-rL1-9	0	0	0	0	0	0	0	0	0	0	0	0	0	0	0	0	0	0	0	0	0	0	0	0	0	0	0	0	0	0	0	0	0	0	0	0	0	0	0	0	0	0	0	0		rlcv-miR-rL1-9	0	0	0
rrv-miR-rR1-1	0	0	1.5	0	1	0	0.5	0	0	0	0	0.5	2	0	0	1	0	3.5	0	0.5	0	0	0	0	6.5	0	1	1.5	0.5	0	0	0	0	1	1	0	0	0	0	0	0	0	0.5	0		rrv-miR-rR1-1	0	0	0
rrv-miR-rR1-1*	0	0	0	0	0	0	0	0	0	0	0	0	0	0	0	0	0	0	0.5	0	0	0	0	0	0	0	0	0	0	0	0	0	0	0	0	0	0	0	0	0	0	0	0	0		rrv-miR-rR1-1*	0	0	0
rrv-miR-rR1-2	0	0	0	0	0	0	0	0	0	0	0	0	0	0	0	0	0	0	0	0	0	0	0	0	0	0	0	0	0	0	0	0	0	0	0	0	0	0	0	0	0	0	0	0		rrv-miR-rR1-2	0	0	0
rrv-miR-rR1-3	0	0	0	0	0	0	0	0	0	0	0	0	0	0	0	0.5	0	0	0	0.5	0	0	0	0	1	0	0	0	0	0	0	0.5	0	0	0	0	0	0	0	0	0	0	0	0		rrv-miR-rR1-3	0	0	0
rrv-miR-rR1-4	0	0	1.5	0	1	0	0.5	0	0	0	0	0.5	2	0	0	1	0	3.5	0	0.5	0	0	0	0	6.5	0	1	1.5	0.5	0	0	0	0	1	1	0	0	0	0	0	0	0	0.5	0		rrv-miR-rR1-4	0	0	0
rrv-miR-rR1-4*	0	0	0	0	0	0	0	0	0	0	0	0	0	0	0	0	0	0	0	0	0	0	0	0	0	0	0	0	0	0	0	0	0	0	0	0	0	0	0	0	0	0	0	0		rrv-miR-rR1-4*	0	0	0
rrv-miR-rR1-5	0	0	1.5	0	1	0	0.5	0	0	0	0	0.5	2	0	0	1	0	3.5	0	0.5	0	0	0	0	6.5	0	1	1.5	0.5	0	0	0	0	1	1	0	0	0	0	0	0	0	0.5	0		rrv-miR-rR1-5	0	0	0
rrv-miR-rR1-6	0	0	1.5	0	1	0	0.5	0	0	0	0	0.5	2	0	0	1	0	3.5	0	0.5	0	0	0	0	6.5	0	1	1.5	0.5	0	0	0	0	1	1	0	0	0	0	0	0	0	0.5	0		rrv-miR-rR1-6	0	0	0
rrv-miR-rR1-6*	0	0	0	0	0	0	0	0	0	0	0	0	0	0	0	0	0	0	0.5	0	0	0	0	0	0	1	0	0	0	0	0	0	0	0	0	0	0	0	0	0	0	0	0	0		rrv-miR-rR1-6*	0	0	0
rrv-miR-rR1-7-3p	0	0	0	0	0	0	0	0	0	0	0	0	0	0	0	0	0	0	0.5	0	0	0	0	0	0	1	0	0	0	0	0	0	0	0	0	0	0	0	0	0	0	0	0	0		rrv-miR-rR1-7-3p	0	0	0
rrv-miR-rR1-7-5p	0	0	1.5	0	1	0	0.5	0	0	0	0	0.5	2	0	0	1	0	3.5	0	0.5	0	0	0	0	6.5	0	1	1.5	0.5	0	0	0	0	1	1	0	0	0	0	0	0	0	0.5	0		rrv-miR-rR1-7-5p	0	0	0
sv40-miR-S1-3p	0	0	0	0	0	0	0	0	0	0	0	0	0	0	0	0	0	0	0	0	0	0	0	0	0	0	0	0	0	0	0	0	0	0	0	0	0	0	0	0	0	0	0	0		sv40-miR-S1-3p	0	0	0
sv40-miR-S1-5p	0	0	0	0	0	0	0	0	0	0	0	0	0	0	0	0	0	0	0	0	0	0	0	0	0	0	0	0	0	0	0	0	0	0	0	0	0	0	0	0	0	0	0	0		sv40-miR-S1-5p	0	0	0
[truncated: 8 more columns]
