# Supplementary material for: Classifying Lung Neuroendocrine Neoplasms through MicroRNA Sequence Data Mining
Source: Cancers (Basel). 2020 Sep 17;12(9):2653. doi: 10.3390/cancers12092653 (PMC7564332; doi:10.3390/cancers12092653)
Supplement: Supplementary file 1 [file cancers-12-02653-s001.zip › Table_S3.xlsx]

## Sheet: Sheet1
Supplementary Table S3. Calibrator sequence read counts for all study samples
Discovery Set		Typical carcinoid 1	Typical carcinoid 2	Typical carcinoid 3	Typical carcinoid 4	Typical carcinoid 5	Typical carcinoid 6	Typical carcinoid 7	Typical carcinoid 8	Typical carcinoid 9	Typical carcinoid 10	Typical carcinoid 11	Atypical carcinoid 1	Atypical carcinoid 2	Atypical carcinoid 3	Atypical carcinoid 4	Atypical carcinoid 5	Atypical carcinoid 6	Atypical carcinoid 7	Atypical carcinoid 8	Atypical carcinoid 9	Atypical carcinoid 10	Atypical carcinoid 11	Atypical carcinoid 12	Small cell lung carcinoma 1	Small cell lung carcinoma 2	Small cell lung carcinoma 3	Small cell lung carcinoma 4	Small cell lung carcinoma 5	Small cell lung carcinoma 6	Small cell lung carcinoma 7	Small cell lung carcinoma 8	Small cell lung carcinoma 9	Large cell neuroendocrine carcinoma 1	Large cell neuroendocrine carcinoma 2	Large cell neuroendocrine carcinoma 3	Large cell neuroendocrine carcinoma 4	Large cell neuroendocrine carcinoma 5	Large cell neuroendocrine carcinoma 6	Large cell neuroendocrine carcinoma 7	Large cell neuroendocrine carcinoma 8	Large cell neuroendocrine carcinoma 9	Large cell neuroendocrine carcinoma 10	Large cell neuroendocrine carcinoma 11	Large cell neuroendocrine carcinoma 12		Validation Set		Typical carcinoid 12
Calibrator	cali_07_rc	23529	63257	36699	44530	42352	72665	36857	33478	15768	35224	59945	27636	35111	33351	14363	34906	34387	45071	56798	24971	5357	20754	26083	3544	33699	36756	31628	31164	20292	14416	14470	32221	10754	25886	53955	31788	9620	23852	20574	48229	33288	21509	20533	7559		Calibrator	cali_07_rc	95565
	cali_11_rc	5886	9910	10100	25800	22433	2326	17496	26626	11277	28451	6175	20731	7809	29750	4554	16979	41059	37561	43146	17074	2488	12703	18041	526	12814	13163	28645	16047	19716	11523	8289	29294	829	3040	22905	10364	4234	17192	15994	56493	12487	19554	28311	14554			cali_11_rc	25830
	cali_12_rc	69099	163455	111714	156413	176276	196457	115539	118650	77825	125277	204891	58947	63076	65716	36609	42026	69962	137648	201434	74161	27079	75889	84577	8119	91733	81797	96427	98230	80096	64371	73828	120724	13176	38759	127677	80151	47734	74076	75628	191805	70167	70145	90790	57509			cali_12_rc	176425
	cali_14_rc	24237	83836	32548	149404	44746	220966	129116	122239	39922	85938	163506	18715	51608	60613	13585	33935	47343	154193	194866	86575	17016	76716	69368	2690	58651	30262	108478	170740	86723	67016	20934	103431	6276	13021	72470	35025	21792	43656	71230	85361	59054	74764	62133	38150			cali_14_rc	105334
	cali_15_rc	113	522	245	431	224	845	509	577	295	1189	2968	633	1013	1248	406	576	1135	442	812	198	59	273	1301	48	250	341	334	1021	409	289	176	2000	6	36	1042	1209	88	185	100	669	313	253	1215	640			cali_15_rc	384
	cali_16_rc	17343	39865	29034	48062	55246	87211	44175	45471	34175	31951	72088	18183	21948	26271	7946	10765	27152	60668	105874	24967	5874	18317	24665	2392	26846	38783	55212	61329	31830	18589	19563	41649	3115	11414	29428	20504	9258	33150	25593	89365	30652	43695	22015	15895			cali_16_rc	51195
	cali_26_rc	69424	132972	96119	64891	48323	90140	45489	52026	23580	87000	149341	46741	45528	37132	33424	45699	46490	64961	94815	35160	15421	32021	49484	6609	28746	70912	31144	55765	31195	25866	19327	95462	4905	29147	93790	57006	21178	18957	21376	68219	52290	25601	62971	30821			cali_26_rc	143528
	cali_28_rc	7362	7673	5362	11914	12796	17128	4928	7903	8442	12955	24524	8755	9737	5346	7413	9226	9212	9454	14097	511	4685	5123	4278	590	10975	4019	2192	9943	4178	4652	3298	12832	1542	3683	13836	10751	2974	6144	7235	13397	11177	1714	8000	2077			cali_28_rc	3101
	cali_31_rc	9828	8588	11865	2544	3351	5540	966	1333	1101	3006	10211	13914	13708	3685	6834	12813	12525	3101	5684	2383	1041	1628	877	662	2647	7192	895	2845	1419	210	98	6686	85	3479	31319	14761	1399	1530	773	6331	1997	131	2297	320			cali_31_rc	20215
	cali_35_rc	14617	39460	33053	77735	39990	100190	15251	51539	9536	77204	137556	47023	58953	37055	20101	61985	68016	67174	135241	22024	7088	30115	14898	1668	39943	32945	24199	43725	13536	9935	25284	84234	701	7814	77904	39830	10169	29748	20053	79039	28321	30709	53362	27057			cali_35_rc	68964
[truncated: 10 more columns]
