# Supplementary material for: Classifying Lung Neuroendocrine Neoplasms through MicroRNA Sequence Data Mining
Source: Cancers (Basel). 2020 Sep 17;12(9):2653. doi: 10.3390/cancers12092653 (PMC7564332; doi:10.3390/cancers12092653)
Supplement: Supplementary file 1 [file cancers-12-02653-s001.zip › Table_S4.xlsx]

## Sheet: Sheet1
Supplementary Table S4. Small RNA sequencing annotation statistics for all study samples
Discovery set	Extraction statistics sample			Small RNA annotation categories										miRNA
	Total reads	Calibrator reads	% Calibrator	rRNA	% rRNA	snoRNA	% snoRNA	snRNA	% snRNA	tRNA	% tRNA	other	other %	miRNA	% miRNA	fmol/mcg of RNA
Typical carcinoid 1	2940580	241531	8.21372	170239	5.7893	30605	1.04078	5610	0.190779	38980	1.32559	166807	5.67259	2286808	77.7672	23.6699
Typical carcinoid 2	1296080	549722	42.4142	330154	25.4733	15831	1.22145	4965	0.383078	55046	4.24711	254894	19.6665	85468	6.59435	0.388687
Typical carcinoid 3	10003086	366965	3.66852	749935	7.49704	100138	1.00107	62699	0.626797	225183	2.25114	571548	5.71372	7926618	79.2417	54.0012
Typical carcinoid 4	6635631	581724	8.76667	1032136	15.5545	82493	1.24318	15497	0.233542	346523	5.22216	642277	9.67922	3934981	59.3008	16.9109
Typical carcinoid 5	2426924	445737	18.3663	592970	24.433	40762	1.67957	7800	0.321394	116971	4.81972	507628	20.9165	715056	29.4635	4.01053
Typical carcinoid 6	5994663	793468	13.2362	842274	14.0504	107912	1.80013	14002	0.233574	337910	5.63685	446367	7.44607	3452730	57.5967	10.8786
Typical carcinoid 7	3431574	410326	11.9574	678164	19.7625	89420	2.6058	10952	0.319154	220536	6.42667	258198	7.52419	1763978	51.4043	10.7474
Typical carcinoid 8	6662501	459846	6.902	1778261	26.6906	130544	1.95938	16417	0.246409	454271	6.81833	437867	6.57211	3385295	50.8112	18.4045
Typical carcinoid 9	3639735	221921	6.09717	590643	16.2276	66004	1.81343	7409	0.203559	181034	4.97382	218331	5.99854	2354393	64.6858	26.5229
Typical carcinoid 10	5515648	488195	8.85109	977943	17.7303	95754	1.73604	15029	0.272479	514145	9.32157	638079	11.5685	2786503	50.52	14.2694
Typical carcinoid 11	13154535	831205	6.31877	2683501	20.3998	258774	1.96718	42138	0.320331	933784	7.09857	972500	7.39289	7432633	56.5024	22.355
Atypical carcinoid 1	15023761	261424	1.74007	530878	3.53359	100105	0.666311	22503	0.149783	382534	2.54619	859572	5.72142	12866745	85.6426	123.045
Atypical carcinoid 2	11377762	308689	2.71309	1509394	13.2662	267108	2.34763	49632	0.436219	621014	5.45814	1016912	8.93772	7605013	66.841	61.5912
Atypical carcinoid 3	6758051	300345	4.44425	479748	7.09891	67473	0.998409	14643	0.216675	206517	3.05587	394161	5.83247	5295164	78.3534	44.0757
Atypical carcinoid 4	929700	145310	15.6298	507335	54.5698	16615	1.78714	7082	0.761751	56578	6.08562	123796	13.3157	72984	7.85027	1.25566
Atypical carcinoid 5	7784302	269102	3.45698	708123	9.09681	110084	1.41418	26478	0.340146	385838	4.95662	542792	6.97291	5741885	73.7624	53.343
Atypical carcinoid 6	9433374	357456	3.78927	1022590	10.8401	50219	0.532355	26097	0.276645	638215	6.7655	642862	6.81476	6695935	70.9813	46.8305
Atypical carcinoid 7	4135675	580273	14.0309	1540162	37.2409	61348	1.48339	13059	0.315765	412760	9.98047	315538	7.62966	1212535	29.3189	5.22399
Atypical carcinoid 8	10407963	852767	8.19341	3943265	37.887	138353	1.3293	48575	0.46671	1366244	13.1269	863536	8.29688	3195223	30.6998	9.36722
Atypical carcinoid 9	2306879	288024	12.4854	755574	32.7531	51934	2.25127	13558	0.58772	220748	9.56912	250778	10.8709	726263	31.4825	6.30384
Atypical carcinoid 10	1402810	86108	6.13825	786750	56.0839	27888	1.98801	7478	0.533073	96856	6.90443	136145	9.70516	261585	18.6472	7.59468
Atypical carcinoid 11	1581121	273539	17.3003	684253	43.2764	18885	1.19441	5442	0.344186	114143	7.21912	263627	16.6734	221232	13.9921	2.02194
Atypical carcinoid 12	4200815	293572	6.98845	1417219	33.7368	114111	2.7164	35288	0.840027	533630	12.703	337885	8.04332	1469110	34.972	12.5106
Small cell lung carcinoma 1	588000	26848	4.56599	42550	7.23639	3699	0.629082	1424	0.242177	9282	1.57857	46879	7.97262	457318	77.7752	42.584
Small cell lung carcinoma 2	14871894	306599	2.0616	1120827	7.53655	71264	0.479186	35399	0.238026	142653	0.959212	738067	4.96283	12457085	83.7626	101.575
Small cell lung carcinoma 3	16474118	316344	1.92025	669790	4.06571	113980	0.691873	47465	0.288119	196858	1.19495	890339	5.40447	14239342	86.4346	112.531
Small cell lung carcinoma 4	2292121	379154	16.5416	902141	39.3583	17089	0.745554	8487	0.370268	191763	8.36618	320716	13.9921	472771	20.6259	3.11728
Small cell lung carcinoma 5	4960609	490809	9.89413	1648979	33.2415	86112	1.73592	52187	1.05203	489305	9.86381	898227	18.1072	1294990	26.1055	6.5962
Small cell lung carcinoma 6	2355305	289394	12.2869	767831	32.6001	28002	1.18889	12202	0.518065	235682	10.0064	384094	16.3076	638100	27.092	5.51238
Small cell lung carcinoma 7	2152299	216867	10.0761	981206	45.5887	34919	1.6224	16131	0.749478	195001	9.06013	364639	16.9418	343536	15.9614	3.96022
Small cell lung carcinoma 8	2020153	185267	9.17094	1232742	61.0222	34986	1.73185	9260	0.458381	136275	6.74578	195850	9.69481	225773	11.176	3.04659
Small cell lung carcinoma 9	6782789	528533	7.79227	2820517	41.5834	139720	2.05992	63670	0.938699	788108	11.6192	712915	10.5106	1729326	25.4958	8.17984
Large cell neuroendocrine carcinoma 1	404450	41411	10.2388	73652	18.2104	3678	0.909383	3076	0.760539	10705	2.6468	51636	12.767	220292	54.4671	13.2991
Large cell neuroendocrine carcinoma 2	1982077	136404	6.88187	127354	6.42528	11344	0.572329	3745	0.188943	57695	2.91084	168644	8.50845	1476891	74.5123	27.0683
Large cell neuroendocrine carcinoma 3	15044990	524732	3.48775	428681	2.84933	107394	0.713819	70315	0.467365	369262	2.45439	1054154	7.00668	12490452	83.0207	59.5087
Large cell neuroendocrine carcinoma 4	5013097	301508	6.01441	1095710	21.8569	53367	1.06455	34109	0.680398	404106	8.06101	482731	9.6294	2641566	52.6933	21.903
Large cell neuroendocrine carcinoma 5	1366888	128447	9.39704	392571	28.7201	29204	2.13653	13069	0.956113	89883	6.57574	176633	12.9223	537081	39.2922	10.4534
Large cell neuroendocrine carcinoma 6	1124148	248490	22.1047	380846	33.8786	13145	1.16933	2717	0.241694	72398	6.44026	243379	21.6501	163173	14.5153	1.64165
Large cell neuroendocrine carcinoma 7	1772820	258556	14.5844	453402	25.5752	17322	0.977087	7069	0.398743	146013	8.2362	322374	18.1842	568084	32.0441	5.49285
Large cell neuroendocrine carcinoma 8	6529607	638908	9.78478	2613416	40.0241	98311	1.50562	19210	0.294198	713537	10.9277	840502	12.8722	1605723	24.5914	6.28308
Large cell neuroendocrine carcinoma 9	2323719	299747	12.8995	951956	40.9669	45233	1.94658	18391	0.791447	278905	12.0025	374675	16.1239	354812	15.2691	2.95926
Large cell neuroendocrine carcinoma 10	2393988	288075	12.0333	1142767	47.7349	19738	0.824482	6851	0.286175	232563	9.71446	278845	11.6477	425149	17.759	3.68957
Large cell neuroendocrine carcinoma 11	3446178	351627	10.2034	1495057	43.383	58460	1.69637	18266	0.530036	380424	11.039	351828	10.2092	790516	22.9389	5.62042
Large cell neuroendocrine carcinoma 12	2710340	194582	7.17925	710034	26.1972	37956	1.40041	7782	0.287123	265307	9.7887	266446	9.83072	1228233	45.3166	15.7804
Validation set	Extraction statistics sample			Small RNA annotation categories										miRNA
	Total reads	Calibrator reads	% Calibrator	rRNA	% rRNA	snoRNA	% snoRNA	snRNA	% snRNA	tRNA	% tRNA	other	other %	miRNA	% miRNA	fmol/mcg of RNA
Typical carcinoid 12	15860247	690995	4.35677	825950	5.20767	126126	0.795234	26889	0.169537	213617	1.34687	721270	4.54766	13255400	83.5763	47.9577
Typical carcinoid 13	1187350	305950	25.7675	199695	16.8185	13378	1.12671	3309	0.278688	64305	5.41584	230799	19.4382	369914	31.1546	3.02267
Typical carcinoid 14	2061607	513852	24.9248	504664	24.4792	21335	1.03487	6095	0.295643	85758	4.15976	559227	27.1258	370676	17.98	1.80342
Atypical carcinoid 13	8042545	314953	3.91609	616636	7.66718	72015	0.895426	13535	0.168292	176127	2.18994	685677	8.52562	6163602	76.6375	48.9248
Atypical carcinoid 14	4619124	246334	5.33292	912492	19.7547	50956	1.10315	19071	0.41287	255896	5.53992	409652	8.86861	2724723	58.9879	27.6527
Atypical carcinoid 15	6098200	207834	3.40812	1304886	21.3979	94228	1.54518	29635	0.485963	341680	5.60296	576925	9.46058	3543012	58.0993	42.6183
Small cell lung carcinoma 10	8353768	227436	2.72256	270445	3.2374	36979	0.442663	8452	0.101176	108019	1.29306	333457	3.9917	7368980	88.2115	81.0006
Small cell lung carcinoma 11	1885484	76090	4.03557	176934	9.38401	16689	0.885131	12692	0.673143	21146	1.12152	109082	5.78536	1472851	78.1153	48.3917
Large cell neuroendocrine carcinoma 13	5732880	578615	10.0929	708083	12.3513	60194	1.04998	25679	0.447925	326970	5.70342	684893	11.9468	3348446	58.4077	14.4675
Large cell neuroendocrine carcinoma 14	2350943	311445	13.2477	958852	40.7858	31547	1.34189	6888	0.292989	165357	7.03365	315773	13.4318	561081	23.8662	4.50385
Large cell neuroendocrine carcinoma 15	1091943	168418	15.4237	458499	41.9893	19250	1.76291	5586	0.511565	88450	8.10024	97311	8.91173	254429	23.3006	3.77675
