# Supplementary material for: Classifying Lung Neuroendocrine Neoplasms through MicroRNA Sequence Data Mining
Source: Cancers (Basel). 2020 Sep 17;12(9):2653. doi: 10.3390/cancers12092653 (PMC7564332; doi:10.3390/cancers12092653)
Supplement: Supplementary file 1 [file cancers-12-02653-s001.zip › Table_S5.xlsx]

## Sheet: Sheet1
Supplementary Table S5. High expression analyses of miRNA profiles for each pathological type
Carcinoids				NECs
miRNA		Median expression (%)		miRNA		Median expression (%)
miR-375		15.5785		miR-21		19.0091
miR-143		4.51045		miR-143		3.71404
miR-21		3.02044		let-7a		3.42266
miR-141		2.6033		miR-375		3.37264
let-7f		2.51628		miR-141		2.90625
miR-30d		2.51178		let-7f		2.42737
let-7a		2.49779		miR-148a		2.20986
miR-200a		2.18423		miR-92a		2.05865
Cistron		Median expression (%)		Cistron		Median expression (%)
cluster-mir-375(1)		15.5794		cluster-mir-21(1)		19.0502
cluster-mir-98(13)		10.8349		cluster-mir-98(13)		10.4321
cluster-mir-143(2)		4.90969		cluster-mir-141(2)		4.49473
cluster-mir-141(2)		4.24432		cluster-mir-143(2)		3.92115
TC		AC		SCLC		LCNEC
miRNA	Median expression (%)	miRNA	Median expression (%)	miRNA	Median expression (%)	miRNA	Median expression (%)
miR-375	15.0478	miR-375	16.0883	miR-21	18.4052	miR-21	19.613
miR-143	7.18465	miR-21	3.1789	let-7a	3.71664	miR-143	4.00864
miR-21	2.97501	miR-141	3.03997	miR-143	3.69933	miR-375	3.50941
let-7a	2.92027	let-7f	2.64001	let-7f	2.97563	let-7a	3.21372
miR-30d	2.60809	miR-26a	2.63314	miR-141	2.88245	miR-141	2.97461
miR-127	2.58811	let-7a	2.44456	miR-92a	2.86526	miR-148a	2.39152
miR-125b	2.38877	miR-30d	2.31	miR-375	2.7634	let-7f	2.26878
let-7f	2.12742	miR-200a	2.24153	miR-101	2.46312	miR-30d	1.74509
Cistron	Median expression (%)	Cistron	Median expression (%)	Cistron	Median expression (%)	Cistron	Median expression (%)
cluster-mir-375(1)	15.0486	cluster-mir-375(1)	16.0892	cluster-mir-21(1)	18.4397	cluster-mir-21(1)	19.6607
cluster-mir-98(13)	11.7888	cluster-mir-98(13)	9.14279	cluster-mir-98(13)	8.84685	cluster-mir-98(13)	11.0333
cluster-mir-143(2)	7.47212	cluster-mir-141(2)	5.08309	cluster-mir-17(17)	5.77209	cluster-mir-141(2)	4.49294
cluster-mir-200a(3)	4.00596	cluster-mir-29a(4)	4.24961	cluster-mir-25(3)	4.79629	cluster-mir-143(2)	4.32115
