# Supplementary material for: Classifying Lung Neuroendocrine Neoplasms through MicroRNA Sequence Data Mining
Source: Cancers (Basel). 2020 Sep 17;12(9):2653. doi: 10.3390/cancers12092653 (PMC7564332; doi:10.3390/cancers12092653)
Supplement: Supplementary file 1 [file cancers-12-02653-s001.zip › Table_S6.xlsx]

## Sheet: Figure S3 - ranked miRNA
Supplementary Table S6. Top-ranked discriminatory miRNAs identified through feature selection
(A) Carcinoids | NECs				(B) TC | AC				(C) SCLC | LCNEC
miRNA	overall rank	Carcinoid	NEC	miRNA	overall rank	TC	AC	miRNA	overall rank	SCLC	LCNEC
miR-106a	1	4.86471	56.5678	miR-17	1	141.539	486.134	miR-194	1	223.822	901.212
miR-18a	2	38.8883	355.35	miR-103	2	3408.82	10051.3	miR-25	2	21484.4	11675.5
miR-20a	3	177.895	2302.41	miR-20a	3	132.387	322.933	miR-101	3	24631.2	12756.6
miR-544-5p	4	44.5884	0	miR-127	4	25655.6	5444.7	miR-106b	4	8400.28	4169.24
miR-21	5	30877	196130	miR-143	5	71833.4	15255.9	let-7d	5	1353.13	828.761
miR-93	6	1236.71	12075.7	miR-151-3p	6	2898.59	1765.24	miR-22	6	1935.83	5312.57
miR-17	7	218.93	2834.33	miR-125b	7	23887.6	11732	miR-301a	7	595.498	263.139
miR-142-3p	8	131.735	1531.52	miR-769	8	1373.48	589.324	miR-34a	8	568.587	1582.3
miR-485-5p	9	189.026	5.40748	let-7d	9	991.456	2213.75	miR-192	9	349.102	1393.1
miR-155	10	32.799	400.322	miR-374a	10	700.243	1467.84	miR-146a	10	1129.6	1627.6
miR-142-5p	11	107.505	1605.13	miR-136-3p	11	1181.09	481.395	miR-15a	11	1833.13	523.289
miR-487a-5p	12	86.5535	1.61522	miR-378	12	1323.44	386.176	let-7f	12	29756.3	22687.8
miR-574-5p	13	24.8057	189.693	miR-99b	13	8312.32	4214.25	miR-93	13	17434.8	7970.32
miR-154-5p	14	75.0825	1.5671	miR-30c	14	2503.68	4205.16	miR-16	14	5032.97	1675.02
miR-20b	15	5.13687	101.133	miR-96	15	1239.08	2436.97	miR-98	15	1105.79	473.568
miR-181b	16	174.476	905.448	miR-370	16	1852.34	315.772	miR-361-3p	16	630.919	941.695
miR-92a	17	2980.98	21563.6	miR-409-3p	17	1820.58	561.913	miR-26a	17	15168	10747.6
miR-19a	18	436.767	1826.93	miR-10a	18	1394.83	749.199	miR-148a	18	19710	23915.2
miR-370	19	1478.35	41.7501	miR-106b	19	1328.97	2609.32	miR-20a	19	4101.48	1517.47
miR-889	20	602.83	18.1756	miR-200c	20	11732.3	17150.8	miR-19b	20	6942.57	3735.07
miR-487b	21	923.151	19.804	miR-129-5p	21	4330.67	1285.61	miR-17	21	4017.27	1956.23
miR-668	22	83.313	0.175567	miR-191	22	3819.67	5077.93	miR-92a	22	28652.6	11335.4
miR-129-2-3p	23	801.899	2.17985	miR-16	23	1619.27	3888.62	miR-29a	23	5244.79	13820.7
miR-129-5p	24	3183.61	21.1757	miR-145	24	1801.46	737.014	miR-125b	24	6821.58	10442.5
miR-503	25	9.12498	46.1963	miR-134	25	938.089	249.814	let-7c	25	1367.89	2761.95
miR-106b	26	1901.24	6035.15	miR-328	26	1319.36	653.342	miR-216b	26	84.5851	4.07067
miR-670	27	92.763	0.351135	miR-382-5p	27	904.914	301.515	miR-125a	27	5447.37	10010.9
miR-25	28	2536.84	16542.4	let-7g	28	5402.5	9062.99	miR-216a	28	16.917	3.38519
miR-146a	29	101.453	1246.79	miR-92a	29	2798.5	4640.07	miR-27a	29	4202.82	5469.21
miR-1468	30	211.668	8.85962	miR-100	30	1728	681.724	miR-19a	30	2463.94	1501.53
miR-363	31	12.9843	119.352	miR-93	31	868.619	1856.6	miR-200c	31	16463.9	12320.5
miR-335-3p	32	31.9606	114.419	miR-760	32	66.4524	42.2956	miR-217	32	372.175	16.2827
miR-7	33	15342.7	2352.14	miR-99a	33	12373.5	4313.02	let-7g	33	6542.45	8424.97
miR-656	34	59.3934	0.772056	miR-125a	34	20823.1	12714.6	miR-374a	34	2117.07	1384.34
miR-542	35	14.0424	95.0438	miR-149	35	135.47	310.342	let-7i	35	18847.5	13087.3
miR-127	36	21095.8	461.102	miR-30b	36	3267.89	5266.11	miR-135a	36	137.029	73.081
miR-146b	37	327.379	2394.23	miR-15a	37	716.786	1672.85	miR-29c	37	1520.3	2407.06
miR-432	38	2065.23	23.4768	miR-451	38	206.618	463.363	miR-99a	38	2980.52	3800.56
miR-136-5p	39	1263.03	28.1917	miR-26b	39	4174.97	7262.85	miR-130a	39	827.396	436.479
miR-654	40	550.565	47.013	miR-1269	40	0.310751	1.56505	miR-204	40	20.3723	44.8426
miR-376c	41	2481	57.1855	miR-432	41	2065.15	429.245	miR-30c	41	2982.18	2384.3
miR-376a-1-5p	42	116.341	6.12672	miR-19b	42	1723.47	2841.42	miR-483-3p	42	4.7013	14.389
miR-196a	43	1.64348	86.2078	miR-153	43	450.675	993.21	miR-23a	43	1143.42	1461.5
miR-409-5p	44	124.449	4.42981	miR-140	44	2130.8	1285.09	miR-873	44	13.2894	91.2497
miR-505	45	19.565	107.846	miR-142-3p	45	114.793	162.239	miR-140	45	1558.44	2624.77
miR-376a-A6G-3p	46	662.311	31.7718	miR-19a	46	393.553	736.346	miR-10b	46	1125.36	1617.5
miR-431-3p	47	288.743	1.92671	miR-30a	47	4464.83	2302.47	miR-23b	47	1319.46	959.898
miR-424	48	62.7219	153.212	miR-423-3p	48	1124.72	1357.35	miR-370	48	18.6248	63.2359
miR-136-3p	49	1061.23	25.8782	miR-181b	49	162.456	262.864	miR-127	49	225.425	510.27
miR-369	50	644.398	22.5534	miR-23b	50	1748.45	2720.48	miR-143	50	36993.3	40086.4
miR-411	51	781.359	31.0087	miR-126-5p	51	451.69	758.488	miR-155	51	296.797	443.836
miR-1185-5p	52	84.9717	0.622814	miR-23a	52	701.166	1226.76	miR-100	52	1541.3	4269.05
miR-382-3p	53	215.202	10.5878	miR-484	53	500.272	612.58	miR-96	53	1266.93	849.016
miR-129-1-3p	54	81.2842	3.72448	miR-224	54	23.9562	8.11195	miR-191	54	4883.3	6331.69
miR-29c	55	8707.43	1968.34	let-7i	55	8343.17	7195.23	miR-141	55	28824.5	29746.1
miR-375	56	158334	35094.1	miR-129-2-3p	56	969.112	646.176	miR-146b	56	1883.28	2435.81
miR-758	57	104.039	6.34389	miR-142-5p	57	82.2471	149.727	miR-151-3p	57	4108.72	3726.07
miR-539	58	163.05	8.85609	miR-30d	58	26076.4	23100	miR-203	58	172.763	317.718
miR-125a	59	17970.7	8318.95	miR-29c	59	6518	11560	miR-29b	59	1501.31	2331.08
miR-150	60	50.175	833.234	let-7c	60	5444.45	2289.66	miR-409-3p	60	21.9394	84.5751
miR-328	61	754.319	259.138	miR-135b	61	298.966	1023.23	miR-28-3p	61	794.321	650.841
miR-130b	62	56.6756	197.128	miR-141	62	20878.7	30399.7	miR-24	62	5659.37	4555.25
miR-382-5p	63	682.637	21.7704	miR-25	63	2146.22	1532.28	miR-429	63	4888.57	3600.11
miR-210	64	618.075	2239.74	miR-1307-5p	64	2119.21	1524.09	miR-1307-5p	64	1139.89	1885.04
miR-222	65	169.968	843.737	miR-181a	65	1293.36	1534.98	miR-199a-3p	65	3864.98	4632.99
miR-409-3p	66	1837.54	84.5751	miR-376c	66	2659.04	1417.68	miR-152	66	428.881	871.235
miR-323a	67	560.562	15.1819	miR-194	67	205.412	356.335	miR-148b	67	2721.45	2499.3
miR-379	68	1397.34	58.8141	miR-26a	68	19858.1	26331.4	miR-181a	68	5574.61	5872.48
miR-221	69	358.581	2296.94	miR-136-5p	69	1262.58	522.664	miR-221	69	2374.07	2136.93
miR-323b	70	333.699	16.4679	miR-379	70	1397.33	390	miR-122	70	0.160559	0.001
miR-433	71	396.645	6.32578	miR-101	71	18672.3	13038.7	miR-183	71	5547.91	3689.99
miR-299-5p	72	35.1393	4.89705	miR-146b	72	341.521	518.598	miR-30e	72	12626.9	9548.52
miR-377	73	341.734	22.9642	miR-151-5p	73	1444.19	1904.59	miR-210	73	2554.05	1931.14
miR-28-3p	74	192.267	723.855	miR-433	74	506.249	232.779	miR-144	74	320.476	202.069
miR-29b	75	7120.65	1922.67	miR-144	75	191.727	356.449	miR-145	75	774.333	651.228
miR-196b	76	1.48024	110.57	miR-381	76	2639.02	624.238	miR-30b	76	2109.7	1592.74
miR-200a	77	23600.5	10970.4	miR-532-5p	77	432.246	359.215	miR-222	77	1013.72	710.474
miR-132	78	493.643	157.128	let-7f	78	21129.8	26400.1	miR-30a	78	6269.59	5647.19
