# Supplementary material for: Classifying Lung Neuroendocrine Neoplasms through MicroRNA Sequence Data Mining
Source: Cancers (Basel). 2020 Sep 17;12(9):2653. doi: 10.3390/cancers12092653 (PMC7564332; doi:10.3390/cancers12092653)
Supplement: Supplementary file 1 [file cancers-12-02653-s001.zip › Table_S7.xlsx]

## Sheet: Sheet1
Supplementary Table S7. Top-ranked discriminatory miRNA cistrons identified through feature selection
(A) Carcinoids | NECs				(B) TC | AC				(C) SCLC | LCNEC
miRNA cistron	overall rank	Carcinoid	NEC	miRNA cistron	overall rank	TC	AC	miRNA cistron	overall rank	SCLC	LCNEC
cluster-mir-155(1)	1	32.799	400.322	cluster-mir-143(2)	1	74686.2	15431.8	cluster-mir-101-1(2)	1	24658.7	12767.9
cluster-mir-21(1)	2	30988.7	196607	cluster-mir-374a(4)	2	1201.77	2432.39	cluster-mir-192(4)	2	680.265	2457.06
cluster-mir-142(1)	3	229.642	3255.32	cluster-mir-103-1(2)	3	3411.29	10056.8	cluster-mir-25(3)	3	47962.9	27286.3
cluster-mir-17(12)	4	6522.2	36965	cluster-mir-10a(1)	4	1405.5	760.576	cluster-mir-22(1)	4	1944.56	5365.58
cluster-mir-670(1)	5	97.4941	0.351135	cluster-mir-127(8)	5	36864.8	7230.29	cluster-mir-301a(2)	5	937.126	367.603
cluster-mir-450a-1(4)	6	28.7218	188.884	cluster-mir-328(1)	6	1319.36	653.516	cluster-mir-15a(4)	6	8520.29	2790.14
cluster-mir-1468(1)	7	211.668	8.85962	cluster-mir-216a(3)	7	5.24615	13.7052	cluster-mir-34a(1)	7	572.961	1591.1
cluster-mir-134(43)	8	21199.3	726.401	cluster-mir-144(2)	8	396.9	874.491	cluster-mir-17(12)	8	57720.9	21595
cluster-mir-7-1(3)	9	15435.5	2357.96	cluster-mir-378(1)	9	1368.67	428.235	cluster-mir-148a(1)	9	19747.4	23997.8
cluster-mir-196b(1)	10	1.48024	110.57	cluster-mir-769(1)	10	1397.77	603.029	cluster-mir-130a(1)	10	827.668	436.479
cluster-mir-25(3)	11	6087.22	38755.6	cluster-mir-141(2)	11	33942.8	50830.9	cluster-mir-29a(4)	11	8421.65	19957.4
cluster-mir-127(8)	12	30164.9	803.463	cluster-mir-370(1)	12	1891.63	336.37	cluster-mir-216a(3)	12	507.511	27.4038
cluster-mir-129-1(2)	13	4967.31	32.894	cluster-mir-760(1)	13	66.8687	42.2956	cluster-mir-374a(4)	13	3163.84	2109.92
cluster-mir-370(1)	14	1547.14	41.7501	cluster-mir-149(1)	14	135.47	310.342	cluster-mir-140(1)	14	1744.9	3068.97
cluster-mir-330(1)	15	165.169	77.3091	cluster-mir-146b(1)	15	350.272	526.765	cluster-mir-143(2)	15	38358.6	43211.5
cluster-mir-574(1)	16	121.055	449.339	cluster-mir-17(12)	16	5259.51	8887.08	cluster-mir-30a(4)	16	21763.2	20183
cluster-mir-424(2)	17	74.9615	226.704	cluster-mir-15a(4)	17	2606.19	6166.63	cluster-mir-146a(1)	17	1134.03	1627.6
cluster-mir-146a(1)	18	101.889	1246.79	cluster-mir-1269(1)	18	0.310751	1.56505	cluster-mir-26a-1(2)	18	15171.2	10756.4
cluster-mir-29a(4)	19	41416.1	15082.3	cluster-mir-142(1)	19	195.617	323.846	cluster-mir-195(2)	19	1402.96	990.92
cluster-mir-223(1)	20	41.1227	207.485	cluster-mir-153-1(2)	20	459.582	1023.08	cluster-mir-370(1)	20	19.5079	65.8865
cluster-mir-130b(2)	21	139.013	318.383	cluster-mir-129-1(2)	21	5477.21	2017.58	cluster-mir-1307(1)	21	1813.13	2268.73
cluster-mir-328(1)	22	754.319	259.208	cluster-mir-191(2)	22	4003.58	5580.46	cluster-mir-199b(1)	22	1891.75	2598.34
cluster-mir-375(1)	23	158343	35094.1	cluster-mir-224(2)	23	39.8806	22.7134	cluster-mir-204(1)	23	20.3723	44.8426
cluster-mir-146b(1)	24	333.919	2491.68	cluster-mir-26b(1)	24	4200.07	7291.22	cluster-mir-873(2)	24	16.917	108.01
cluster-mir-132(2)	25	603.164	174.95	cluster-mir-99b(3)	25	30580.7	19947	cluster-let-7i(1)	25	19016.6	13335.4
cluster-mir-505(1)	26	20.003	107.846	cluster-mir-484(1)	26	500.272	612.58	cluster-mir-144(2)	26	952.507	796.474
cluster-mir-181a-1(4)	27	1581.74	6931.15	cluster-mir-181a-1(4)	27	1633.64	2199.69	cluster-mir-146b(1)	27	1908.08	2503.16
cluster-mir-200a(3)	28	47327.7	26809.1	cluster-mir-1307(1)	28	2526.96	1779.28	cluster-mir-151(1)	28	7940.59	6339.55
cluster-mir-221(2)	29	531.027	3179.74	cluster-mir-486(1)	29	643.318	264.063	cluster-mir-127(8)	29	399.069	803.463
cluster-mir-1269(1)	30	1.0272	313.42	cluster-mir-140(1)	30	2309.27	1478.48	cluster-mir-30b(2)	30	25322.8	19507.2
cluster-mir-196a-1(3)	31	4.65242	199.87	cluster-mir-135b(1)	31	303.521	1032.17	cluster-mir-122(1)	31	0.160559	0.001
cluster-mir-210(1)	32	621.823	2247.46	cluster-mir-25(3)	32	5233.8	6323	cluster-mir-132(2)	32	127.805	210.251
cluster-mir-150(1)	33	50.4572	833.234	cluster-mir-26a-1(2)	33	19864.4	26338.4	cluster-mir-99b(3)	33	11187.1	16757.8
cluster-mir-99b(3)	34	27330.4	13441.4	cluster-mir-23a(6)	34	22829.6	29203.8	cluster-mir-152(1)	34	428.881	871.235
cluster-mir-598(1)	35	501.104	89.6618	cluster-mir-101-1(2)	35	18725.2	13076.6	cluster-mir-483(1)	35	4.7013	17.0396
cluster-mir-874(1)	36	397.052	88.8144	cluster-mir-98(13)	36	117781	91427.9	cluster-mir-210(1)	36	2555.41	1936.73
cluster-mir-197(1)	37	219.264	473.27	cluster-mir-151(1)	37	4676.16	3785.01	cluster-mir-203(1)	37	172.763	317.718
cluster-mir-186(1)	38	1204.96	2088.55	cluster-mir-135a-1(3)	38	8937.58	12803.9	cluster-mir-141(2)	38	44965.2	44929.4
cluster-mir-28(1)	39	384.38	1327.43	cluster-mir-134(43)	39	19420.7	11825.4	cluster-mir-10a(1)	39	10613.2	7278.01
