# Supplementary material for: Classifying Lung Neuroendocrine Neoplasms through MicroRNA Sequence Data Mining
Source: Cancers (Basel). 2020 Sep 17;12(9):2653. doi: 10.3390/cancers12092653 (PMC7564332; doi:10.3390/cancers12092653)
Supplement: Supplementary file 1 [file cancers-12-02653-s001.zip › Table_S8.xlsx]

## Sheet: Sheet1
Supplementary Table S8. Median percentage of individual miRNA expression for selected classificatory markers
	Discovery set				Validation set
miRNA	TC	AC	SCLC	LCNEC	TC	AC	SCLC	LCNEC
miR-18a	0.00363525	0.00578641	0.0484988	0.0337649	0.00179167	0.0101104	0.167146	0.045792
miR-155	0.00417571	0.00371505	0.0296797	0.0419183	0.00162188	0.00270939	0.158802	0.0507321
miR-17	0.0146306	0.0470233	-	-	0.0136927	0.0486134	-	-
miR-103	0.351889	0.988415	-	-	0.111307	1.28535	-	-
miR-127	2.929	0.47459	-	-	2.22489	1.61279	-	-
miR-301a	-	-	0.0595498	0.0275547	-	-	0.233286	0.0224165
miR-106b	-	-	0.840028	0.422712	-	-	1.03447	0.380294
miR-25	-	-	2.14844	1.18346	-	-	1.57745	0.40861
