# Supplementary material for: Classifying Lung Neuroendocrine Neoplasms through MicroRNA Sequence Data Mining
Source: Cancers (Basel). 2020 Sep 17;12(9):2653. doi: 10.3390/cancers12092653 (PMC7564332; doi:10.3390/cancers12092653)
Supplement: Supplementary file 1 [file cancers-12-02653-s001.zip › Table_S9.xlsx]

## Sheet: Sheet1
Supplementary Table S9. Candidate miRNA biomarker expression in relation to pathologic features
(A) Correlation analyses (Spearman)
	Ki-76				Mitotic rate
	Discovery (n=44)		Validation (n=11)		Discovery (n=44)		Validation (n=11)
miRNA	Rho	p	Rho	p	Rho	p	Rho	p
miR-18a	0.785	<0.001	0.836	0.001	0.67	<0.001	0.9	<0.001
miR-155	0.614	<0.001	0.857	0.001	0.51	<0.001	0.862	0.001
miR-17	0.788	<0.001	0.731	0.011	0.694	<0.001	0.866	0.001
miR-103	-0.198	0.198	0.044	0.899	-0.027	0.86	0.154	0.651
miR-127	-0.711	<0.001	-0.768	0.006	-0.604	<0.001	-0.835	0.001
miR-301a	0.074	0.635	0.033	0.923	0.204	0.184	0.059	0.863
miR-106b	0.685	<0.001	0.646	0.032	0.641	<0.001	0.653	0.029
miR-25	0.719	<0.001	0.815	0.002	0.58	<0.001	0.812	0.002
(B) Necrosis (Mann-Whitney U test)
	Discovery						Validation
	Median			p			Median			p
miRNA	Necrosis (n=21)	No necrosis (n=15)	Focal necrosis (n=8)	Necrosis vs no necrosis	Necrosis vs focal necrosis	No necrosis vs focal necrosis	Necrosis (n=4)	No necrosis (n=6)	Focal necrosis (n=1)	Necrosis vs no necrosis	Necrosis vs focal necrosis	No necrosis vs focal necrosis
miR-18a	-11.458	-14.657	-13.914	<0.001	0.012	0.022	-10.035	-14.517	-11.093	0.01	0.8	0.286
miR-155	-11.287	-14.836	-14.244	<0.001	0.038	0.259	-11.041	-15.9	-10.836	0.01	0.8	0.286
miR-17	-8.463	-12.496	-11.092	<0.001	0.01	0.011	-7.719	-11.823	-9.384	0.01	0.8	0.286
miR-103	-7.931	-7.86	-6.661	0.974	0.124	0.208	-7.433	-7.376	-9.173	0.762	0.4	0.857
miR-127	-11.083	-5.093	-8.891	<0.001	0.034	0.002	-10.797	-5.872	-9.874	0.019	0.8	0.286
miR-301a	-11.501	-10.933	-9.839	0.5	0.075	0.087	-11.293	-10.75	-13.544	0.914	0.4	0.857
miR-106b	-7.372	-9.263	-8.348	<0.001	0.137	0.031	-6.984	-8.732	-8.305	0.01	0.4	0.286
miR-25	-5.918	-8.484	-7.141	<0.001	0.043	0.232	-7.327	-10.556	-6.166	0.01	0.8	0.286
(C) Nodal metastasis (Mann-Whitney U test)
	Discovery						Validation
	Median			p			Median			p
miRNA	N0 (n=27)	N1 (n=8)	N2 (n=6)	N0 vs N1	N0 vs N2	N1 vs N2	N0 (n=9)	N1 (n=1)	N2 (n=0)	N0 vs N1	N0 vs N2	N1 vs N2
miR-18a	-13.991	-11.534	-12.421	0.163	0.294	0.852	-12.999	-10.574	NA	0.6	NA	NA
miR-155	-13.056	-10.78	-12.554	0.039	0.316	0.282	-12.846	-11.138	NA	0.8	NA	NA
miR-17	-11.424	-9.183	-9.754	0.398	0.339	0.852	-9.937	-8.888	NA	0.6	NA	NA
miR-103	-7.402	-7.995	-7.57	0.188	0.762	0.282	-7.406	-7.955	NA	0.6	NA	NA
miR-127	-7.949	-7.618	-7.891	0.86	0.981	0.755	-7.305	-10.65	NA	0.6	NA	NA
miR-301a	-10.999	-11.674	-11.241	0.231	0.294	0.662	-12.078	-10.463	NA	1	NA	NA
miR-106b	-8.457	-7.886	-7.746	0.377	0.363	0.95	-8.371	-6.598	NA	0.4	NA	NA
miR-25	-7.323	-6.699	-6.798	0.152	0.234	0.852	-9.35	-7.977	NA	1	NA	NA
